# Supplementary material for: Genome-wide perturbations of Alu expression and Alu-associated post-transcriptional regulations distinguish oligodendroglioma from other gliomas
Source: Commun Biol. 2022 Jan 18;5:62. doi: 10.1038/s42003-022-03011-w (PMC8766575; doi:10.1038/s42003-022-03011-w)
Supplement: Supplementary file 4 — Supplementary Data 1 [file 42003_2022_3011_MOESM4_ESM.xlsx]

## Sheet: Sheet1
Pos	Strand	Alu	Case_1_N	Case_2_N	Case_3_N	Case_44_N	Case_45_N	Case_46_N	Case_35_N	Case_36_N	Case_37_N	Case_38_N	Case_39_N	Case_4_N	Case_41_N	Case_5_N	Case_6_N	Case_42_N	Case_43_N	Case_7_N	Case_8_N	Case_11_N	Case_13_N	Case_19_N	Case_31_N	Case_33_N	Case_26_N	Case_27_N	Case_10_N	Case_17_N	Case_18_N	Case_20_N	Case_21_N	Case_22_N	Case_23_N	Case_24_N	Case_25_N	Case_28_N	Case_29_N	Case_30_N	Case_32_N	Case_34_N	Case_9_N	Case_1_T	Case_2_T	Case_3_T	Case_44_T	Case_45_T	Case_46_T
chr1:100024440	+	1	0.5	0.466667	0.5	0.727273	0.782609	0.666667	0.538462	0.454545	0.4	0.8	0.785714	0.538462	0.6	0.782609	0.631579	0.6875	0.777778	0.777778	0.619048	0.538462	0.7	0.75	0.666667	0.722222	0.5	0.545455	0.692308	0.5	0.909091	0.461538	0.333333	0.555556	0.333333	0.666667	0.8125	0.7	0.692308	0.545455	0.7	0.85	0.583333	0.625	0.529412	0.810811	0.642857	0.666667	0.666667
chr1:10457219	-	1	0.428571	0.271429	0.285714	0.4	0.210526	0.375	0.269231	0.347826	0.25	0.242424	0.5	0.3125	0.285714	0.420455	0.325	0.258065	0.347826	0.27027	0.317073	0.25	0.394737	0.309524	0.421053	0.243243	0.684211	0.354839	0.4	0.292683	0.590909	0.511628	0.571429	0.333333	0.25	0.483871	0.420455	0.526316	0.35	0.5	0.344828	0.448276	0.52381	0.403846	0.347826	0.520833	0.384615	0.238095	0.305556
chr1:10457233	-	1	0.142857	0.228571	0.285714	0.136364	0.157895	0.2	0.12	0.130435	0.4375	0.0909091	0.230769	0.222222	0.107143	0.284091	0.2	0.2	0.217391	0.135135	0.268293	0.111111	0.179487	0.214286	0.315789	0.111111	0.444444	0.25	0.322581	0.214286	0.363636	0.142857	0.25	0.205128	0.178571	0.370968	0.2	0.3	0.351351	0.2	0.178571	0.241379	0.0909091	0.211538	0.347826	0.404255	0.423077	0.454545	0.117647
chr1:10457941	-	1	0.173913	0.164384	0.148936	0.178571	0.157895	0.0625	0.2	0.1875	0.0740741	0.2	0.130435	0.242857	0.142857	0.211765	0.0769231	0.22	0.25	0.325	0.214286	0.0961538	0.104478	0.2	0.233333	0.333333	0.135135	0.190476	0.0769231	0.2	0.411765	0.238095	0.230769	0.18	0.21875	0.270588	0.175	0.2	0.219512	0.113208	0.27451	0.0909091	0.25	0.190476	0.177778	0.288462	0.0606061	0.12766	0.075
chr1:10457980	-	1	0.28	0.188889	0.25	0.365854	0.222222	0.28	0.265306	0.296296	0.28125	0.305556	0.255814	0.236559	0.184211	0.241135	0.30303	0.180328	0.133333	0.258065	0.303797	0.301587	0.173913	0.197183	0.142857	0.162791	0.278689	0.233333	0.324324	0.203125	0.37931	0.268657	0.208333	0.268657	0.186047	0.242105	0.197917	0.346154	0.133333	0.0933333	0.242424	0.220339	0.23913	0.266055	0.157143	0.371429	0.240741	0.107143	0.127273
chr1:10457995	-	1	0.283333	0.274725	0.283582	0.421053	0.44	0.428571	0.2	0.3	0.285714	0.324324	0.372093	0.276596	0.325	0.319149	0.38806	0.271186	0.235294	0.349206	0.4125	0.206897	0.453608	0.337349	0.40625	0.325	0.344828	0.343284	0.275	0.33871	0.357143	0.25	0.425926	0.383562	0.414634	0.336735	0.30303	0.419355	0.258065	0.153846	0.367647	0.280702	0.478261	0.333333	0.366197	0.43662	0.37037	0.178571	0.235294
chr1:10458010	-	1	0.0769231	0.105882	0.121212	0.075	0.0967742	0.0666667	0.0384615	0.1875	0.121212	0.025	0.166667	0.0631579	0.0980392	0.131944	0.115385	0.0754717	0.105263	0.15873	0.130952	0.0461538	0.168317	0.142857	0.285714	0.108108	0.15625	0.111111	0.0930233	0.0793651	0.09375	0.16	0.272727	0.102564	0.146341	0.16129	0.116071	0.314286	0.0724638	0.0786517	0.142857	0.121212	0.0208333	0.15873	0.109589	0.183099	0.145455	0.0645161	0.0701754
chr1:10459831	-	1	0.24	0.325	0.28	0.357143	0.357143	0.166667	0.333333	0.291667	0.5	0.416667	0.533333	0.5	0.4	0.456522	0.5	0.481481	0.52381	0.5	0.538462	0.615385	0.435897	0.323529	0.434783	0.375	0.608696	0.222222	0.625	0.46875	0.473684	0.516129	0.25	0.482759	0.363636	0.42623	0.475	0.333333	0.461538	0.4	0.394737	0.37931	0.2	0.405405	0.394737	0.320755	0.411765	0.1875	0.205882
chr1:10459855	-	1	0.333333	0.384615	0.210526	0.363636	0.416667	0.142857	0.210526	0.5	0.375	0.470588	0.6	0.357143	0.333333	0.366667	0.363636	0.52381	0.294118	0.266667	0.566667	0.428571	0.409091	0.363636	0.210526	0.52381	0.285714	0.461538	0.428571	0.47619	0.25	0.266667	0.307692	0.294118	0.214286	0.348837	0.521739	0.2	0.304348	0.368421	0.393939	0.545455	0.272727	0.333333	0.166667	0.342857	0.416667	0.333333	0.285714
chr1:108932002	+	1	0.888889	0.8	0.684211	0.857143	0.636364	0.8	0.666667	0.666667	0.8	0.75	0.692308	0.722222	0.833333	0.6	0.666667	0.8	0.833333	0.625	0.8	0.75	0.888889	0.75	0.875	0.75	0.8	0.666667	0.833333	0.764706	0.833333	0.684211	0.8	0.428571	0.357143	0.75	0.625	0.4	0.916667	0.666667	0.647059	0.75	0.333333	0.65	0.736842	0.714286	0.666667	0.769231	0.529412
chr1:108932153	+	1	0.5	0.485714	0.48	0.375	0.5	0.625	0.285714	0.545455	0.444444	0.454545	0.461538	0.5	0.333333	0.296296	0.666667	0.416667	0.5	0.52381	0.52381	0.5625	0.611111	0.45	0.333333	0.6	0	0.526316	0.142857	0.2	0.333333	0.25	0.583333	0.411765	0.6875	0.421053	0.388889	0.166667	0.384615	0.307692	0.470588	0.35	0.363636	0.354839	0.277778	0.125	0.571429	0.3125	0.35
chr1:108932154	+	1	0.875	0.885714	0.833333	0.875	0.928571	0.875	0.923077	0.909091	0.777778	0.818182	0.642857	0.833333	0.833333	0.892857	0.916667	0.916667	0.666667	0.809524	0.952381	0.9375	0.944444	0.95	0.888889	0.9	0.333333	0.894737	0.928571	0.84	0.857143	0.875	0.9	0.941176	0.875	0.921053	0.945946	0.833333	0.923077	0.769231	0.882353	0.8	0.727273	0.870968	0.944444	0.875	0.714286	0.9375	0.85
chr1:108932158	-	1	0.392857	0.195122	0.25	0.318182	0.166667	0.4	0.25	0	0.384615	0.1875	0.2	0.148936	0.230769	0.203704	0.147059	0.25	0.3	0.2	0.326087	0.1875	0.115385	0.25	0.214286	0.285714	0.130435	0.371429	0.243243	0.2	0.285714	0.586207	0.117647	0.264706	0.30303	0.323529	0.206897	0.173913	0.25	0.28	0.545455	0.346154	0.277778	0.236842	0.128205	0.2	0.409091	0.263158	0.352941
chr1:108932163	+	1	0.583333	0.810811	0.62069	0.5	0.6875	0.7	0.529412	0.769231	0.8	0.666667	0.5	0.6875	0.6875	0.636364	0.823529	0.692308	0.285714	0.461538	0.777778	0.5	0.789474	0.428571	0.636364	0.666667	0.8	0.521739	0.533333	0.636364	0.625	0.421053	0.6875	0.727273	0.75	0.717391	0.673913	0.555556	0.466667	0.4375	0.647059	0.565217	0.571429	0.631579	0.818182	0.8	0.5	0.578947	0.576923
chr1:108933006	+	1	0.285714	0.185185	0.230769	0.411765	0.2	0.222222	0.136364	0.25	0.153846	0.4	0.25	0.15	0.238095	0.227273	0.190476	0.227273	0.25	0.235294	0.2	0.228571	0.290323	0.393939	0.529412	0.142857	0.142857	0.166667	0.291667	0.225806	0.166667	0.408163	0.142857	0.285714	0.407407	0.234375	0.392157	0	0.171429	0.333333	0.277778	0.257143	0.0714286	0.348837	0.166667	0.24	0	0.264706	0.243243
chr1:108933010	+	1	0.551724	0.517857	0.518519	0.722222	0.333333	0.777778	0.25	0.529412	0.538462	0.461538	0.363636	0.7	0.636364	0.625	0.666667	0.772727	0.52381	0.555556	0.869565	0.823529	0.806452	0.685714	0.705882	0.642857	0.857143	0.682927	0.714286	0.483871	0.666667	0.644444	0.514286	0.74359	0.407407	0.590909	0.811321	0.375	0.71875	0.393939	0.694444	0.515152	0.461538	0.619048	0.633333	0.72	0.666667	0.575758	0.421053
chr1:108933020	+	1	0.851852	0.7	0.857143	0.777778	0.545455	0.666667	0.590909	0.6875	0.454545	0.666667	0.833333	0.945946	0.833333	0.916667	0.904762	0.761905	0.85	0.735294	0.913043	0.756757	0.758621	0.914286	0.764706	0.8	0.923077	0.804878	0.857143	0.852941	0.666667	0.744186	0.75	0.975	0.791667	0.9	0.962264	0.571429	0.9375	0.515152	0.864865	0.771429	0.785714	0.926829	0.896552	0.916667	0.714286	0.766667	0.864865
chr1:108933119	+	1	0.9375	0.833333	0.8	0.333333	0.75	0.5	0.5	0.75	0.6	0.571429	0.5	0.857143	0.857143	0.923077	0.875	0.857143	0.714286	0.714286	0.5	0.866667	0.916667	0.823529	0.75	0.857143	0.909091	0.692308	0.888889	0.777778	0.5	0.785714	0.75	0.875	0.4	0.684211	0.75	0.8	0.857143	0.545455	0.833333	0.75	0.666667	0.916667	0.909091	0.75	0.75	0.818182	0.666667
chr1:108935505	+	1	0.8	0.636364	0.8	0	0.6	0.333333	0.857143	0.2	0.833333	0.857143	0.5	0.636364	0.8	0.666667	0.75	0.75	0.571429	0.8	0.8	0.866667	0.857143	0.777778	0.5	0.5	0.769231	0.5	0.466667	0.666667	0.5	0.636364	0.888889	0.727273	0.6	0.833333	0.769231	0.7	0.714286	0.916667	0.857143	0.842105	0.909091	0.769231	0.823529	0.833333	0.857143	0.916667	0.785714
chr1:109063527	-	1	0.358209	0.318182	0.542857	0.333333	0.365079	0.25	0.578947	0.375	0.333333	0.14	0.446602	0.318436	0.435484	0.488889	0.406977	0.370787	0.540541	0.302752	0.381579	0.351351	0.37037	0.38843	0.416667	0.398148	0.473684	0.46	0.354839	0.390244	0.272727	0.571429	0.360656	0.384615	0.424658	0.42029	0.401361	0.32	0.416667	0.347826	0.389381	0.319444	0.233333	0.34	0.422535	0.645833	0.32	0.409091	0.3
chr1:109063534	-	1	0.486111	0.337209	0.638889	0.43662	0.444444	0.483871	0.594595	0.457143	0.457143	0.285714	0.514019	0.485876	0.424242	0.572519	0.478723	0.568182	0.48	0.45283	0.48	0.491379	0.454545	0.433333	0.456311	0.469027	0.478261	0.372549	0.454545	0.375	0.354839	0.615385	0.466667	0.555556	0.472973	0.395833	0.424837	0.384615	0.45	0.592593	0.460177	0.369231	0.5	0.54902	0.605634	0.612245	0.45283	0.521739	0.375
chr1:109063550	-	1	0.285714	0.15	0.16	0.148936	0.162791	0.235294	0.307692	0.291667	0.16	0.166667	0.123457	0.0895522	0.162791	0.2	0.1625	0.175676	0.153846	0.0897436	0.169811	0.214286	0.0857143	0.186813	0.264706	0.146067	0.246575	0.275	0.148148	0.148148	0.153846	0.0882353	0.15	0.263158	0.180328	0.165049	0.150442	0.15	0.0967742	0.142857	0.174419	0.111111	0.125	0.212121	0.234043	0.211268	0.214286	0.222222	0.157895
chr1:109063715	-	1	0.08	0.0961538	0.0740741	0.0666667	0.0789474	0.125	0.277778	0.209302	0.142857	0.128205	0.0777778	0.104478	0.152542	0.220779	0.0875	0.13253	0.102941	0.186047	0.1	0.179104	0.212766	0.0625	0.137615	0.0679612	0.166667	0.0714286	0.258065	0.0810811	0.178571	0.16	0.216216	0.25	0.211538	0.131313	0.113636	0	0.194444	0.166667	0.155963	0.0877193	0.230769	0.148936	0.0851064	0.298246	0.149254	0.0606061	0.0416667
chr1:109930106	+	0	0.833333	0.967742	0.965517	0.857143	0.666667	0.8	0.875	0.5	0.75	0.875	0.75	0.952381	0.8	0.985507	0.958333	0.875	0.833333	0.888889	0.933333	0.941176	0.833333	0.947368	0.666667	0.833333	0.909091	0.9375	0.965517	0.962963	0.9375	0.958333	0.944444	0.9375	0.923077	0.973684	0.972222	0.857143	0.972222	0.9	0.857143	0.9	0.974359	0.969697	0.956522	0.947368	0.916667	0.8	0.933333
chr1:112655666	+	1	0.6	0.954545	0.636364	0.666667	0.666667	0.952381	0.461538	0.578947	0.875	0.7	0.684211	0.571429	0.285714	0.3	0.571429	0.636364	0.6	0.583333	0.64	0.52381	0.625	0.909091	0.5	0.692308	0.611111	0.7	0.75	0.666667	0.9	0.75	0.863636	0.875	0.55	0.588235	0.818182	0.571429	0.7	0.428571	0.75	0.764706	0.714286	0.5	0.25	0.3	0.6	0.666667	0.75
chr1:112655702	+	1	0.529412	0.904762	0.75	0.75	0.714286	0.703704	0.25	0.384615	0.833333	0.8	0.785714	0.625	0.375	0.666667	0.5	0.5	0.5	0.631579	0.55	0.526316	0.454545	0.75	0.363636	0.583333	0.6	0.875	0.666667	0.666667	0.833333	0.833333	0.904762	0.846154	0.647059	0.6875	0.733333	0.625	0.7	0.333333	0.5	0.705882	0.923077	0.571429	0.25	0.5	0.615385	0.7	0.333333
chr1:113129994	+	1	0.4	0.272727	0.857143	0.5	0.333333	0.833333	0.25	0.5	0.384615	0.25	0.636364	0.5	0.75	0.428571	0.5	0.75	0.625	0.6	0.4375	0.2	0.363636	0.583333	0.714286	0.181818	0.571429	0.346154	0.52381	0.3	0.625	0.555556	0.45	0.647059	0.333333	0.25	0.454545	0.6	0.4375	0.285714	0.5	0.588235	0.5	0.333333	0.4	0.428571	0.444444	0.4	0.3125
chr1:113131024	+	1	0.5	0.428571	0.444444	0.5	0.333333	0.571429	0.7	0	0.363636	0.333333	0.7	0.421053	0.5	0.615385	0.571429	0.428571	0.666667	0.6	0.769231	0.625	0.230769	0.538462	0.4	0.555556	0.333333	0.428571	0.6	0.416667	0.5	0.5	0.222222	0.6	0.5	0.684211	0.8125	0.285714	0.588235	0.307692	0.5	0.5	0.608696	0.357143	0.384615	0.75	0.285714	0.428571	0.142857
chr1:11824498	+	0	0.966667	0.969697	0.958333	0.970588	0.95	0.964286	0.9375	0.9	0.9	0.9375	0.956522	0.987805	0.909091	0.978723	0.972973	0.971429	0.944444	0.972222	0.982456	0.971429	0.964286	0.984127	0.975	0.962963	0.980392	0.978261	0.962963	0.977778	0.982759	0.983871	0.97619	0.972973	0.965517	0.978723	0.977778	0.965517	0.97561	0.974359	0.973684	0.944444	0.974359	0.974359	0.971429	0.965517	0.958333	0.956522	0.969697
chr1:120472059	-	1	0.833333	0.783784	0.3	0.933333	0.882353	0.923077	0.75	0.888889	0.857143	0.7	0.75	0.764706	0.555556	0.555556	0.923077	0.727273	0.5	0.761905	0.928571	0.777778	0.875	0.692308	0.866667	0.75	0.928571	0.928571	0.954545	0.875	0.555556	0.947368	0.888889	0.75	0.888889	0.88	0.666667	0.85	0.8	0.545455	0.692308	0.428571	0.733333	0.96875	0.692308	0.666667	0.818182	0.6	0.4
chr1:120472063	-	1	0.315789	0.512821	0.5	0.8	0.470588	0.357143	0.5	0.777778	0.357143	0.4	0.375	0.588235	0.333333	0.518519	0.5	0.5	0.5	0.380952	0.666667	0.111111	0.6875	0.642857	0.4375	0.111111	0.533333	0.416667	0.458333	0.333333	0.444444	0.526316	0.666667	0.444444	0.818182	0.821429	0.466667	0.6	0.5	0.727273	0.692308	0.285714	0.533333	0.515152	0.538462	0.416667	0.272727	0.44	0.6
chr1:1317977	-	1	0.785714	0.692308	0.666667	0.647059	0.642857	0.8	0.333333	0.769231	0.789474	0.733333	0.6	0.933333	0.6	0.8	0.583333	0.666667	0.8	0.875	0.952381	0.666667	0.75	0.75	0.666667	0.777778	0.5	0.909091	0.4375	0.769231	0.846154	0.833333	0.625	0.785714	0.888889	0.5	0.666667	0.809524	0.6	0.823529	0.625	0.666667	0.555556	0.764706	0.769231	0.666667	0.75	0.857143	0.5
chr1:1342153	-	0	0.983051	0.984127	0.971429	0.96	0.961538	0.96875	0.947368	0.857143	0.928571	0.916667	0.9375	0.993197	0.95	0.984615	0.985075	0.45	0.96	0.985714	0.989691	0.986111	0.977273	0.987342	0.976744	0.975	0.988095	0.984848	0.979167	0.987805	0.990099	0.988506	0.985714	0.9875	0.984615	0.986486	0.987952	0.984127	0.990566	0.983333	0.978261	0.933333	0.988636	0.980769	0.984615	0.985507	0.947368	0.947368	0.95
chr1:1429960	+	1	0.470588	0.475728	0.666667	0.542373	0.505882	0.758621	0.5	0.675	0.458333	0.468354	0.585714	0.550847	0.5625	0.545455	0.623762	0.487805	0.633333	0.516854	0.564356	0.605769	0.6	0.607143	0.5	0.654545	0.666667	0.56383	0.490566	0.569444	0.606061	0.568306	0.535714	0.433962	0.470588	0.569038	0.525084	0.793103	0.582781	0.5	0.666667	0.571429	0.4	0.45283	0.7	0.727273	0.478261	0.285714	0.5
chr1:144421988	-	0	0.722222	0.592593	0.647059	0.923077	0.75	0.583333	0.882353	0.875	0.833333	0.7	0.8	0.714286	0.692308	0.740741	0.785714	0.636364	0.833333	0.75	0.666667	0.888889	0.722222	0.769231	0.875	0.769231	0.888889	0.636364	0.733333	0.8	0.95	0.916667	0.857143	0.555556	0.9	0.8	0.8	0.941176	0.818182	0.441176	0.875	0.666667	0.909091	0.791667	0.941176	0.878788	0.555556	0.846154	0.5
chr1:145745370	-	1	0.736842	0.573529	0.769231	0.40625	0.538462	0.761905	0.583333	0.230769	0.619048	0.5	0.592593	0.75	0.733333	0.754386	0.531915	0.586207	0.6875	0.875	0.791667	0.612903	0.586207	0.625	0.722222	0.782609	0.47619	0.457143	0.578947	0.473684	0.658537	0.571429	0.59375	0.673913	0.666667	0.673469	0.609756	0.653846	0.555556	0.688889	0.619048	0.529412	0.763158	0.673077	0.711538	0.829787	0.333333	0.526316	0.5
chr1:145745519	-	1	0.615385	0.625	0.526316	0.7	0.695652	0.9	0.466667	0.705882	0.548387	0.736842	0.769231	0.8	0.538462	0.723404	0.682927	0.441176	0.8125	0.627451	0.5	0.58	0.4375	0.657895	0.769231	0.666667	0.6875	0.617647	0.8	0.571429	0.576923	0.3	0.55	0.428571	0.68	0.615385	0.655172	0.772727	0.708333	0.666667	0.676471	0.76	0.772727	0.54717	0.75	0.772727	0.555556	0.470588	0.529412
chr1:145745521	-	1	0.851852	0.761905	0.611111	0.75	0.73913	0.870968	0.6875	0.823529	0.65625	0.736842	0.777778	0.769231	0.769231	0.808511	0.833333	0.676471	0.875	0.72	0.625	0.76	0.5625	0.756757	0.740741	0.677419	0.695652	0.75	0.85	0.619048	0.76	0.6	0.681818	0.461538	0.8	0.615385	0.785714	0.727273	0.76	0.733333	0.714286	0.72	0.761905	0.666667	0.821429	0.857143	0.647059	0.588235	0.647059
chr1:145745550	-	1	0.515152	0.45	0.482759	0.461538	0.433333	0.578947	0.571429	0.52	0.538462	0.5	0.594595	0.483146	0.75	0.561404	0.566667	0.44186	0.52381	0.655738	0.509434	0.672131	0.652174	0.583333	0.621622	0.486486	0.627119	0.458333	0.4	0.387097	0.451613	0.352941	0.428571	0.473684	0.6	0.621622	0.736842	0.5	0.233333	0.428571	0.622222	0.375	0.5	0.493151	0.595238	0.580645	0.444444	0.6	0.48
chr1:145745554	-	1	0.451613	0.370968	0.516129	0.581818	0.433333	0.512821	0.761905	0.461538	0.725	0.5	0.486486	0.611111	0.428571	0.551724	0.516129	0.348837	0.454545	0.555556	0.461538	0.52459	0.565217	0.52	0.702703	0.525	0.672414	0.479167	0.4	0.419355	0.323529	0.277778	0.428571	0.388889	0.529412	0.657895	0.6	0.59375	0.322581	0.37037	0.489362	0.65625	0.441176	0.448718	0.487805	0.6875	0.37037	0.44	0.555556
chr1:145745596	-	1	0.47619	0.481481	0.47619	0.425	0.681818	0.648649	0.545455	0.45	0.466667	0.411765	0.393939	0.428571	0.263158	0.52	0.565217	0.428571	0.518519	0.355556	0.414634	0.525	0.4	0.377778	0.71875	0.351351	0.266667	0.482759	0.5625	0.56	0.473684	0.315789	0.473684	0.5	0.12	0.40625	0.393939	0.461538	0.571429	0.538462	0.361111	0.5	0.434783	0.380952	0.6	0.416667	0.576923	0.24	0.241379
chr1:145746059	-	1	0.52381	0.2	0.346154	0.37037	0.428571	0.357143	0.5	0.473684	0.375	0.52381	0.529412	0.583333	0.5	0.655172	0.428571	0.5	0.409091	0.363636	0.545455	0.272727	0.454545	0.333333	0.347826	0.466667	0.352941	0.333333	0.3	0.470588	0.277778	0.25	0.6	0.25	0.608696	0.566667	0.25	0.4	0.25	0.375	0.606061	0.210526	0.368421	0.428571	0.3	0.375	0.545455	0.307692	0.444444
chr1:145921978	-	1	0.181818	0.268293	0.153846	0.21875	0.26087	0.25	0.327586	0.35	0.37037	0.217391	0.470588	0.487805	0.405405	0.288462	0.322581	0.28125	0.387097	0.27027	0.24	0.222222	0.190476	0.333333	0.413043	0.407407	0.461538	0.418605	0.333333	0.148936	0.461538	0.258065	0.358974	0.189189	0.461538	0.243243	0.366667	0.321429	0.212121	0.25	0.361702	0.392857	0.390244	0.2	0.42	0.428571	0.304348	0.261538	0.241379
chr1:145921979	-	1	0.15625	0.1875	0.269231	0.3125	0.391304	0.16129	0.12069	0.45	0.333333	0.0869565	0.205882	0.146341	0.162162	0.384615	0.225806	0.193548	0.3	0.25	0.28	0.444444	0.105263	0.166667	0.282609	0.111111	0.384615	0.136364	0.45098	0.2	0.230769	0.21875	0.15	0.351351	0.36	0.25641	0.3	0.214286	0.411765	0.3125	0.297872	0.214286	0.261905	0.40404	0.292929	0.571429	0.276596	0.31746	0.155172
chr1:145921980	-	1	0.34375	0.17284	0.150943	0.25	0.217391	0.2	0.122807	0.35	0.142857	0.173913	0.205882	0.195122	0.243243	0.384615	0.193548	0.151515	0.266667	0.27027	0.4	0.277778	0.263158	0.0555556	0.282609	0.241379	0.384615	0.136364	0.26	0.212766	0.192308	0.21875	0.205128	0.243243	0.192308	0.131579	0.133333	0.3	0.333333	0.25	0.319149	0.178571	0.195122	0.323232	0.22	0.583333	0.255319	0.253968	0.192982
chr1:145921994	-	1	0.291667	0.166667	0.282609	0.206897	0.157895	0.208333	0.0784314	0.266667	0.0384615	0.125	0.40625	0.277778	0.178571	0.302326	0.166667	0.275862	0.259259	0.193548	0.238095	0.357143	0.277778	0.0769231	0.289474	0.192308	0.25	0.297297	0.219512	0.108108	0.227273	0.346154	0.375	0.16129	0.238095	0.172414	0.25	0.36	0.142857	0.142857	0.325581	0.192308	0.3125	0.223404	0.227848	0.416667	0.289474	0.206897	0.192308
chr1:145921998	-	1	0.652174	0.268657	0.377778	0.321429	0.421053	0.36	0.173913	0.615385	0.384615	0.428571	0.40625	0.388889	0.464286	0.390244	0.347826	0.321429	0.37037	0.483871	0.35	0.0769231	0.2	0.25	0.514286	0.44	0.416667	0.5	0.540541	0.157895	0.4	0.48	0.21875	0.266667	0.5	0.310345	0.24	0.333333	0.37931	0.357143	0.45	0.375	0.689655	0.375	0.386667	0.583333	0.394737	0.368421	0.283019
chr1:145922075	-	1	0.5	0.466667	0.388889	0.411765	0.272727	0.333333	0.352941	0.5	0.571429	0.416667	0.166667	0.5625	0.466667	0.368421	0.5	0.692308	0.444444	0.4	0.375	0.4	0.4	0.153846	0.25	0.5	0.222222	0.384615	0.352941	0.266667	0.625	0.615385	0.368421	0.315789	0.454545	0.214286	0.388889	0.666667	0.25	0.333333	0.235294	0.47619	0.473684	0.411765	0.37931	0.538462	0.473684	0.294118	0.2
chr1:145922076	-	1	0.444444	0.4375	0.263158	0.117647	0.272727	0.266667	0.111111	0.4	0.285714	0.384615	0.5	0.235294	0.388889	0.526316	0.2	0.333333	0.5	0.25	0.375	0.2	0.266667	0.428571	0.235294	0.416667	0.1	0.166667	0.444444	0.125	0.125	0.615385	0.25	0.263158	0.25	0.266667	0.315789	0.428571	0.230769	0.214286	0.277778	0.190476	0.333333	0.35	0.387097	0.461538	0.263158	0.333333	0.333333
chr1:145922137	-	1	0.153846	0.162162	0.113636	0.0625	0.0769231	0.113636	0.175439	0.111111	0	0.206897	0.157895	0.2	0.128205	0.215686	0.142857	0.177778	0.2	0.05	0.269231	0.138889	0.16129	0.225806	0.212121	0.15	0.0882353	0.175	0.112903	0.162791	0.172414	0.142857	0.0816327	0.0571429	0.0645161	0.0930233	0.06	0.24	0.04	0.255814	0.195652	0.190476	0.311111	0.136842	0.0352941	0.181818	0.0983607	0.0757576	0.255319
chr1:145922141	-	1	0.740741	0.786667	0.772727	0.65625	0.615385	0.690476	0.637931	0.684211	0.708333	0.733333	0.684211	0.766667	0.731707	0.803922	0.666667	0.795455	0.714286	0.692308	0.84	0.75	0.83871	0.870968	0.685714	0.725	0.823529	0.85	0.709677	0.627907	0.827586	0.780488	0.692308	0.638889	0.862069	0.666667	0.66	0.923077	0.591837	0.883721	0.586957	0.756098	0.755556	0.797872	0.755814	0.727273	0.8	0.681818	0.625
chr1:145922142	-	1	0.481481	0.453333	0.409091	0.375	0.5	0.44186	0.403509	0.684211	0.416667	0.344828	0.4	0.516667	0.475	0.568627	0.380952	0.477273	0.371429	0.435897	0.48	0.514286	0.419355	0.516129	0.542857	0.425	0.588235	0.435897	0.292308	0.395349	0.133333	0.5	0.301887	0.277778	0.387097	0.363636	0.3	0.44	0.411765	0.452381	0.369565	0.536585	0.282609	0.350515	0.448276	0.727273	0.383333	0.476923	0.479167
chr1:145922148	-	1	0.884615	0.76	0.681818	0.709677	0.769231	0.837209	0.706897	0.789474	0.666667	0.766667	0.7	0.816667	0.731707	0.803922	0.722222	0.755556	0.742857	0.675	0.8	0.75	0.903226	0.806452	0.8	0.7	0.911765	0.85	0.78125	0.666667	0.8	0.857143	0.745098	0.714286	0.83871	0.511628	0.68	0.923077	0.705882	0.809524	0.622222	0.707317	0.822222	0.765957	0.712644	0.774194	0.733333	0.698413	0.659574
chr1:145922162	-	1	0.578947	0.517857	0.448276	0.277778	0.4	0.4375	0.333333	0.545455	0.4	0.368421	0.5	0.680851	0.461538	0.529412	0.307692	0.625	0.518519	0.461538	0.55	0.357143	0.588235	0.473684	0.5	0.482759	0.464286	0.529412	0.3125	0.333333	0.608696	0.633333	0.486486	0.409091	0.636364	0.333333	0.444444	0.809524	0.317073	0.448276	0.454545	0.481481	0.533333	0.476923	0.441176	0.681818	0.413043	0.568627	0.342105
chr1:145923014	-	1	0.75	0.666667	0.619048	0.5	0.733333	0.789474	0.666667	0.578947	0.727273	0.75	0.708333	0.695652	0.6875	0.684211	0.307692	0.791667	0.666667	0.777778	0.636364	0.65	0.785714	0.733333	0.730769	0.769231	0.692308	0.727273	0.809524	0.764706	0.772727	0.730769	0.705882	0.466667	0.666667	0.791667	0.6	0.823529	0.705882	0.615385	0.825	0.758621	0.869565	0.76087	0.729167	0.846154	0.575758	0.866667	0.675676
chr1:145923018	-	1	0.461538	0.5	0.478261	0.625	0.6	0.5	0.511628	0.631579	0.541667	0.666667	0.68	0.666667	0.757576	0.535714	0.692308	0.68	0.75	0.578947	0.153846	0.85	0.571429	0.647059	0.615385	0.5	0.461538	0.521739	0.416667	0.684211	0.5	0.6	0.444444	0.684211	0.526316	0.625	0.666667	0.611111	0.333333	0.576923	0.589744	0.645161	0.545455	0.634615	0.490196	0.333333	0.666667	0.538462	0.372093
chr1:145923019	-	1	0.230769	0.277778	0.217391	0.458333	0.266667	0.26087	0.162791	0.368421	0.2	0.0833333	0.346154	0.25	0.242424	0.111111	0.416667	0.375	0.380952	0.277778	0	0.473684	0.333333	0.05	0.307692	0.269231	0.0769231	0.208333	0.36	0.315789	0.181818	0.296296	0.222222	0.166667	0.157895	0.285714	0.470588	0.222222	0.222222	0.259259	0.45	0.258065	0.227273	0.377358	0.25	0.166667	0.25	0.222222	0.181818
chr1:145923068	-	1	0.230769	0.279412	0.196078	0.377778	0.25	0.333333	0.291667	0.222222	0.358974	0.458333	0.459459	0.22807	0.209302	0.368421	0.341463	0.372093	0.28125	0.351351	0.3	0.4375	0.195122	0.333333	0.288889	0.404255	0.148148	0.381818	0.365385	0.244444	0.268293	0.365079	0.234043	0.319149	0.285714	0.362069	0.4	0.23913	0.360656	0.357143	0.217391	0.263158	0.296296	0.336207	0.239669	0.392857	0.279412	0.247863	0.303797
chr1:145923078	-	1	0.84	0.577465	0.716981	0.767442	0.636364	0.745455	0.616438	0.5	0.725	0.666667	0.666667	0.741935	0.619048	0.583333	0.512195	0.651163	0.617647	0.692308	0.76087	0.533333	0.880952	0.738095	0.8125	0.770833	0.6	0.821429	0.611111	0.765957	0.72093	0.529412	0.72	0.702128	0.520833	0.7	0.529412	0.765957	0.651515	0.654545	0.786885	0.742857	0.603774	0.68595	0.661654	0.65625	0.639344	0.763158	0.611765
chr1:145923094	-	1	0.615385	0.702381	0.727273	0.72549	0.72973	0.727273	0.594595	0.666667	0.634146	0.8125	0.717949	0.478873	0.697674	0.714286	0.805556	0.772727	0.578947	0.790698	0.596491	0.882353	0.72	0.568182	0.641509	0.833333	0.657895	0.761905	0.779661	0.649123	0.857143	0.68	0.655172	0.625	0.62963	0.738462	0.77193	0.730769	0.608108	0.65	0.704225	0.777778	0.5	0.718519	0.616438	0.771429	0.771429	0.7	0.645161
chr1:145923100	-	1	0	0.0909091	0.0491803	0.0566038	0.105263	0.107143	0.0617284	0.0434783	0.0714286	0.0857143	0.121951	0.131579	0.0731707	0.0921053	0.125	0.0232558	0.128205	0.0652174	0.140351	0.0263158	0.111111	0.113636	0.166667	0.0576923	0.0243902	0.0746269	0.103448	0.0701754	0.24	0.0666667	0.0689655	0.0172414	0.0909091	0.0441176	0.1	0.0862069	0.0779221	0.131148	0.144928	0.05	0.0793651	0.111111	0.0662252	0.0882353	0.028169	0.102362	0.115789
chr1:145923101	-	1	0.148148	0.144444	0.209677	0.269231	0.131579	0.2	0.0617284	0.173913	0.261905	0.0857143	0.0731707	0.0789474	0.0731707	0.144737	0.121951	0.186047	0.1	0.204545	0.206897	0.105263	0.113208	0.136364	0.0754717	0.230769	0.243902	0.136364	0.107143	0.157895	0.196078	0.151899	0.271186	0.175439	0.0181818	0.173913	0.133333	0.185185	0.168831	0.163934	0.128571	0.1	0.140625	0.136986	0.143791	0.117647	0.217391	0.171875	0.0520833
chr1:145923104	-	1	0.153846	0.101124	0.0666667	0.134615	0.105263	0.236364	0.0632911	0.0952381	0.179487	0.2	0.268293	0.106667	0.121951	0.109589	0.125	0.0487805	0.175	0.0681818	0.163636	0.102564	0.150943	0.186047	0.115385	0.1875	0.358974	0.196721	0.169492	0.0862069	0.0833333	0.12987	0.192982	0.185185	0.111111	0.0746269	0.0677966	0.173077	0.141026	0.118644	0.147059	0.210526	0.174603	0.188811	0.188811	0.147059	0.125	0.152	0.147368
chr1:145923108	-	1	0.130435	0.0740741	0.152542	0.06	0.210526	0.12963	0.0506329	0.0454545	0.102564	0.205882	0.05	0.12	0.097561	0.112676	0.0810811	0.116279	0.0512821	0.1	0.188679	0.153846	0.23913	0.0512821	0.0943396	0.145833	0.0555556	0.122807	0.0526316	0.153846	0.162791	0.112676	0.134615	0.166667	0.104167	0.09375	0.166667	0.0888889	0.0821918	0.111111	0.102941	0.25	0.245902	0.133333	0.122302	0.125	0.128571	0.161017	0.0833333
chr1:145923109	-	1	0.0434783	0.0853659	0.122807	0.0980392	0.135135	0.254545	0.0512821	0.136364	0.25641	0.285714	0.131579	0.144737	0.142857	0.228571	0	0.177778	0.105263	0.121951	0.127273	0.179487	0.195652	0.146341	0.0943396	0.208333	0.138889	0.157895	0.127273	0.06	0.285714	0.101449	0.137255	0.0961538	0.0408163	0.0952381	0.269231	0.148936	0.0547945	0.218182	0.0882353	0.102564	0.0677966	0.138462	0.192593	0.344828	0.0588235	0.179487	0.183673
chr1:145923134	-	1	0.235294	0.170732	0.047619	0.222222	0.185185	0.211538	0.0169492	0	0.0322581	0.121212	0.194444	0.0746269	0.15625	0.254237	0.129032	0.189189	0.131579	0.184211	0.105263	0.151515	0.108696	0.0344828	0.0416667	0.108696	0.0714286	0.0384615	0.217391	0.0701754	0.209302	0.0625	0.115385	0.2	0.1	0.241379	0.0888889	0.102564	0.140625	0.26	0.111111	0.133333	0.157895	0.162602	0.0578512	0.225806	0.183333	0.138614	0.0958904
chr1:145923163	-	1	0.117647	0.328947	0.157895	0.375	0.451613	0.5	0.259259	0.318182	0.4	0.466667	0.416667	0.292308	0.40625	0.363636	0.363636	0.314286	0.238095	0.228571	0.304348	0.296296	0.272727	0.318182	0.372549	0.395833	0.275862	0.363636	0.457143	0.425	0.285714	0.276596	0.465116	0.444444	0.225806	0.311111	0.363636	0.205882	0.297872	0.428571	0.476923	0.418605	0.2	0.382979	0.358491	0.34375	0.415094	0.232558	0.321429
chr1:145925523	-	1	0.5	0.560748	0.426829	0.431373	0.48	0.473684	0.337209	0.3125	0.264706	0.529412	0.511628	0.369863	0.457143	0.37234	0.545455	0.472222	0.615385	0.465116	0.46	0.44186	0.547619	0.346939	0.318182	0.44186	0.30303	0.468085	0.489362	0.352941	0.371429	0.5	0.594595	0.242424	0.425	0.412698	0.625	0.4	0.428571	0.433962	0.393443	0.586207	0.388889	0.591241	0.590909	0.289855	0.4	0.447917	0.418919
chr1:145925524	-	1	0.268293	0.361905	0.192771	0.254902	0.36	0.333333	0.152941	0.0625	0.0882353	0.294118	0.214286	0.136986	0.205882	0.270833	0.2	0.222222	0.307692	0.214286	0.14	0.285714	0.209302	0.208333	0.166667	0.302326	0.125	0.282609	0.234043	0.142857	0.114286	0.177778	0.189189	0.117647	0.282051	0.238095	0.301587	0.2	0.25	0.188679	0.171875	0.271186	0.194444	0.270073	0.311927	0.102941	0.245902	0.191489	0.25974
chr1:146995095	+	0	0.75	0.923077	0.875	0.833333	0.857143	0.8	0.875	0.8	0.875	0.833333	0.8	0.75	0.888889	0.875	0.916667	0.833333	0.8	0.666667	0.875	0.833333	0.857143	0.875	0.6	0.875	0.875	0.75	0.916667	0.857143	0.8	0.9	0.8	0.875	0.75	0.75	0.888889	0.833333	0.9	0.75	0.833333	0.857143	0.8	0.888889	0.833333	0.75	0.857143	0.928571	0.666667
chr1:146995600	+	0	0.3125	0.361702	0.333333	0.315789	0.631579	0.388889	0.391304	0.631579	0.304348	0.37037	0.45	0.454545	0.318182	0.3125	0.416667	0.416667	0.444444	0.217391	0.263158	0.454545	0.384615	0.454545	0.5	0.611111	0.294118	0.423077	0.318182	0.391304	0.5	0.6	0.434783	0.44	0.36	0.366667	0.576923	0.461538	0.380952	0.190476	0.55	0.235294	0.545455	0.395833	0.5	0.555556	0.375	0.323529	0.461538
chr1:148102606	-	0	0.9	0.956522	0.941176	0.9	0.888889	0.888889	0.9	0.714286	0.9375	0.947368	0.875	0.952381	0.916667	0.947368	0.944444	0.875	0	0.9375	0.9375	0.888889	0.909091	0.75	0.9	0.909091	0.941176	0.928571	0.9375	0.9375	0.888889	0.9375	0.875	0.875	0.923077	0.958333	0.941176	0.9	0.9	0.928571	0.933333	0.909091	0.875	0.98	0.857143	0.916667	0.916667	0.958333	0.909091
chr1:148532191	-	0	0.636364	0.487179	0.733333	0.625	0.833333	0.25	0.444444	0.666667	0.6	0.25	0.4	0.545455	0.4	0.738095	0.428571	0.666667	0.6	0.666667	0.7	0.666667	0.428571	0.833333	0.454545	0.5	0.666667	0.428571	0.5	0.75	0.666667	0.75	0.545455	0.625	0.75	0.666667	0.846154	0.555556	0.75	0.333333	0.555556	0.777778	0.705882	0.705882	0.75	0.857143	0.6	0.461538	0.545455
chr1:148532206	-	0	0.461538	0.326087	0.470588	0.375	0.285714	0.142857	0.5	0.166667	0.5	0.111111	0.166667	0.181818	0.5	0.333333	0.111111	0.375	0.166667	0.571429	0.3	0.666667	0.428571	0.625	0.454545	0.5	0.333333	0.375	0.375	0.333333	0.75	0.5	0.333333	0.333333	0.153846	0.571429	0.642857	0.363636	0.1	0.285714	0.181818	0.454545	0.388889	0.488372	0.5	0.590909	0.454545	0.185185	0.363636
chr1:148532209	-	0	0.857143	0.553191	0.764706	0.625	0.625	0.571429	0.8	0.666667	0.75	0.5	0.5	0.636364	0.333333	0.765957	0.444444	0.75	0.666667	0.857143	0.9	0.5	0.571429	0.5	0.727273	0.75	0.666667	0.75	0.791667	0.777778	0.75	0.666667	0.833333	0.777778	0.692308	0.714286	0.785714	0.727273	0.9	0.857143	0.5	0.727273	0.611111	0.744186	0.6	0.818182	0.727273	0.428571	0.545455
chr1:149054842	-	0	0.666667	0.530612	0.470588	0.545455	0.5	0.571429	0.551724	0.5	0.272727	0.0833333	0.6875	0.44	0.888889	0.526316	0.625	0.333333	0.5	0.466667	0.2	0.666667	0.37037	0.866667	0.625	0.8	0.318182	0.454545	0.823529	0.555556	0.538462	0.323529	0.384615	0.5	0.588235	0.625	0.619048	0.5	0.777778	0.275862	0.555556	0.2	0.386364	0.657143	0.347826	0.807692	0.5	0.529412	0.421053
chr1:149054857	-	0	0.1875	0.294118	0.269231	0.545455	0.533333	0.428571	0.433333	0.25	0.545455	0.384615	0.6875	0.571429	0.888889	0.368421	0.529412	0.153846	0.2	0.6	0.473684	0.538462	0.296296	0.529412	0.625	0.4	0.454545	0.545455	0.542857	0.777778	0.25	0.411765	0.285714	0.428571	0.388889	0.5	0.47619	0.521739	0.5	0.5	0.526316	0.2	0.295455	0.657895	0.541667	0.769231	0.75	0.555556	0.4
chr1:149054860	-	0	0.625	0.568627	0.615385	0.5	0.733333	0.571429	0.566667	0.75	0.181818	0.461538	0.9375	0.392857	0.777778	0.74359	0.888889	0.461538	0.7	0.533333	0.6	0.769231	0.576923	0.722222	0.625	0.8	0.73913	0.636364	0.885714	0.777778	0.6875	0.588235	0.357143	0.6	0.666667	0.444444	0.761905	0.869565	0.9	0.466667	0.8	0.454545	0.409091	0.631579	0.5	0.846154	0.375	0.611111	0.55
chr1:149555763	+	0	0.7	0.8	0.742857	0.727273	0.571429	0.647059	0.736842	0.75	0.619048	0.846154	0.538462	0.75	0.75	0.738095	0.904762	0.933333	0.666667	0.875	0.666667	0.625	0.666667	0.625	0.785714	0.75	0.7	0.666667	0.941176	0.9	0.857143	0.666667	0.76	0.789474	0.705882	0.6	0.916667	0.769231	0.578947	0.888889	0.9	0.5	0.828571	0.5625	0.727273	0.818182	0.615385	0.789474	0.75
chr1:149887584	+	0	0.461538	0.622222	0.777778	0.571429	0.5	0.8	0.444444	0.333333	0.75	0.75	0.666667	0.818182	0.4375	0.65625	0.692308	0.6	0.6	0.75	0.538462	0.631579	0.952381	0.888889	0.583333	0.5	0.571429	0	0.7	0.428571	0.5	0.428571	0.777778	0.333333	0.736842	0.631579	0.746667	0	0.857143	0.666667	0.8	0.285714	0.6	0.5	0.8	0.833333	0.75	0.333333	0.538462
chr1:150308756	+	1	0.36	0.346154	0.32	0.304348	0.333333	0.473684	0.5	0.25	0.222222	0.25	0.125	0.333333	0.388889	0.323077	0.5	0.387097	0.214286	0.432432	0.424242	0.307692	0.25	0.413793	0.380952	0.444444	0.263158	0.25	0.384615	0.210526	0.5	0.4	0.333333	0.307692	0.291667	0.487805	0.263158	0.142857	0.647059	0.235294	0.366667	0.285714	0.375	0.431818	0.387097	0.454545	0.428571	0.272727	0.307692
chr1:150309096	+	1	0.3	0.5	0.153846	0.6	0.454545	0.571429	0.692308	0.222222	0.285714	0.363636	0.375	0.295455	0.470588	0.35	0.375	0.346154	0.625	0.48	0.428571	0.466667	0.461538	0.307692	0.3	0.473684	0.5	0.380952	0.444444	0.8	0.666667	0.333333	0.714286	0.68	0.272727	0.55	0.266667	0.714286	0.3	0.363636	0.4375	0.333333	0.235294	0.4	0.40625	0.529412	0.125	0.615385	0.5
chr1:150617918	-	1	0.391304	0.733333	0.333333	0.357143	0.5	0.642857	0.5	0.5	0.5	0.5	0.5	0.55	0.5	0.52381	0.625	0.681818	0.789474	0.580645	0.7	0.37931	0.5	0.529412	0.294118	0.538462	0.68	0.727273	0.461538	0.583333	0.714286	0.44	0.6	0.36	0.642857	0.56	0.714286	0.444444	0.617647	0.333333	0.5	0.25	0.62963	0.666667	0.5625	0.5	0.625	0.75	0.3
chr1:150620953	-	1	0.96875	0.909091	0.83871	0.846154	0.8	0.864865	0.809524	0.666667	0.952381	0.9	0.85	0.888889	0.692308	0.842105	0.833333	0.961538	0.791667	0.914894	0.893617	0.823529	0.804878	0.941176	0.875	0.827586	0.916667	0.878049	0.851852	0.862069	0.952381	0.903846	0.742857	0.906977	0.958333	0.96	0.736842	0.914286	0.863636	0.827586	0.888889	0.866667	0.888889	0.94	0.869565	0.823529	0.714286	0.8	0.846154
chr1:150620954	-	1	0.34375	0.333333	0.3	0.321429	0.36	0.378378	0.285714	0.166667	0.285714	0.2	0.3	0.333333	0.461538	0.526316	0.333333	0.384615	0.416667	0.340426	0.391304	0.323529	0.395349	0.431373	0.382353	0.285714	0.432432	0.463415	0.314815	0.214286	0.317073	0.509804	0.342857	0.44186	0.625	0.36	0.210526	0.257143	0.347826	0.233333	0.324324	0.1875	0.238095	0.326531	0.26087	0.411765	0.428571	0.3125	0.230769
chr1:150620956	-	1	0.5	0.565217	0.551724	0.464286	0.458333	0.621622	0.47619	0.333333	0.65	0.5	0.5	0.5	0.714286	0.611111	0.52381	0.730769	0.52	0.5625	0.638298	0.612903	0.581395	0.627451	0.727273	0.535714	0.394737	0.595238	0.423077	0.481481	0.627907	0.591837	0.5	0.690476	0.565217	0.576923	0.473684	0.545455	0.684211	0.357143	0.617647	0.6	0.532258	0.5	0.369565	0.5625	0.285714	0.625	0.538462
chr1:150731311	-	1	0.818182	0.296296	0.333333	0.4	0.533333	0.388889	0.545455	0.666667	0.222222	0.666667	0.6	0.3	0.583333	0.5	0.545455	0.230769	0.714286	0.625	0.384615	0.375	0.4	0.5	0.5	0.181818	0.444444	0	0.666667	0.833333	0	0.285714	0.571429	0	0.571429	0.5	0.473684	0	0.444444	0.555556	0.5	0.5	0.636364	0.52381	0.363636	0.681159	0.666667	0.6875	0.464286
chr1:150811479	-	0	0.4375	0.285714	0.119048	0.0588235	0.133333	0.222222	0.173913	0.0909091	0.545455	0.411765	0.173913	0.285714	0.0714286	0.340426	0.181818	0.227273	0.294118	0.35	0.27027	0.25	0.176471	0.30303	0.333333	0.2	0.172414	0.0882353	0.0740741	0.333333	0.392857	0.333333	0.04	0.294118	0.0952381	0.333333	0.263158	0.136364	0.125	0.210526	0.212121	0.166667	0.3125	0.181818	0.210526	0.18	0.3125	0.222222	0.258065
chr1:150996185	-	1	0.214286	0.418182	0.416667	0.285714	0.285714	0.25	0.5	0.230769	0.230769	0.444444	0.375	0.2	0.238095	0.47619	0.321429	0.166667	0.3	0.333333	0.4375	0.333333	0.153846	0.458333	0.166667	0.3125	0.266667	0.173913	0.4	0.642857	0.111111	0.5	0.466667	0.222222	0.46875	0.333333	0.470588	0.333333	0.212121	0.344828	0.25	0.333333	0.5	0.408163	0.363636	0.75	0.466667	0.448276	0.333333
chr1:150996206	-	1	0.307692	0.475	0.558824	0.909091	0.307692	0.444444	0.666667	0.454545	0.545455	0.571429	0.5	0.4	0.333333	0.527778	0.416667	0	0.5	0.25	0.357143	0.24	0.307692	0.55	0.75	0.416667	0.6	0.272727	0.428571	0.538462	0	0.357143	0.538462	0.428571	0.521739	0.428571	0.333333	0.25	0.423077	0.583333	0.428571	0.541667	0.2	0.615385	0.571429	0.8	0.461538	0.5	0.357143
chr1:151205269	+	1	0.75	0.733333	0	0.818182	0.666667	0.666667	0.5	0.75	0.727273	0.727273	0.8	0.666667	0.666667	0.428571	0.8	0.857143	0.875	0.941176	0.384615	0.666667	0.857143	0.888889	0.666667	0.818182	0.777778	0.5	0.714286	0.888889	0.666667	0.615385	0.888889	0.666667	0.833333	0.714286	0.8	0.727273	0.8125	0.777778	0.8	0.428571	0.5	0.785714	0.5	0.8	0.875	0.833333	0.5
chr1:151447575	-	1	0.789474	0.458333	0.5	0.636364	0.533333	0.777778	0.25	0.5	0.5	0.333333	0.375	0.818182	0.5	0.428571	0.461538	0.833333	0.666667	0.625	0.466667	0.75	0.666667	0.538462	0.545455	0.428571	0.75	0.588235	0.444444	0.583333	0.294118	0.6	0.708333	0.769231	0.272727	0.733333	0.642857	0.75	0.764706	0.7	0.8	0.5	0.533333	0.741935	0.777778	0.571429	0	0.533333	0.545455
chr1:151447736	-	1	0.636364	0.714286	0.571429	0.416667	0.588235	0.625	0.555556	0.5	0.4	0.8	0.333333	0.7	0.555556	0.272727	0.444444	0.666667	0.666667	0.727273	0.636364	0.625	0.615385	0	0.666667	0.625	0.571429	0.75	0.333333	0.8125	0.615385	0.633333	0.52381	0.666667	0.846154	0.6	0.470588	0.8	0.833333	0.4	0.8	0.533333	0.263158	0.482759	0.727273	0.666667	0.428571	0.7	0.5
chr1:151447765	-	1	0.5	0.5	0.7	0.4375	0.611111	0.666667	0.6	0.75	0.615385	0.4	0.4	0.416667	0.4	0.538462	0.636364	0.6	0.857143	0.75	0.583333	0.578947	0.4	0.5	0.5	0.375	0.333333	0.64	0.666667	0.472222	0.555556	0.566667	0.666667	0.586207	0.8125	0.631579	0.761905	0.4375	0.772727	0.545455	0.857143	0.714286	0.304348	0.486486	0.411765	0.384615	0.666667	0.909091	0.333333
chr1:151456016	-	1	0.5	0.619048	0.6	0.363636	0.612903	0.266667	0.875	0.388889	0.238095	0.533333	0.384615	0.533333	0.5	0.416667	0.615385	0.583333	0.857143	0.4	0.6	0.411765	0.6	0.2	0.7	0.588235	0.529412	0.4	0.571429	0.464286	0.434783	0.475	0.764706	0.5	0.363636	0.483871	0.514286	0.272727	0.56	0.363636	0.5	0.617647	0.238095	0.6	0.375	0.375	0.692308	0.5	0.3125
chr1:154602344	-	0	0.977778	0.990099	0.987342	0.947368	0.958333	0.962963	0.95	0.933333	0.916667	0.941176	0.966667	0.988636	0.933333	0.992063	0.983051	0.947368	0.923077	0.984127	0.984127	0.977778	0.983051	0.983333	0.96875	0.973684	0.981132	0.985714	0.986667	0.981481	0.985915	0.988889	0.984848	0.985294	0.987654	0.986842	0.985915	0.985507	0.984615	0.984127	0.97619	0.944444	0.986111	0.989583	0.986667	0.992857	0.961538	0.973684	0.96875
chr1:155336372	-	0	0.44898	0.3875	0.392857	0.406977	0.45614	0.381579	0.33	0.285714	0.365385	0.333333	0.375	0.348315	0.47541	0.342857	0.435484	0.413793	0.358974	0.3125	0.397059	0.518519	0.361702	0.378788	0.373832	0.35	0.471429	0.323529	0.428571	0.433962	0.396825	0.46875	0.474576	0.433333	0.333333	0.364583	0.479452	0.333333	0.410256	0.384615	0.296296	0.518519	0.5	0.384615	0.442623	0.368421	0.351351	0.463636	0.397436
chr1:155336374	-	0	0.44898	0.3875	0.375	0.383721	0.413793	0.378378	0.306122	0.285714	0.346154	0.333333	0.342466	0.32967	0.442623	0.32381	0.435484	0.396552	0.317073	0.3125	0.391304	0.481481	0.369565	0.358209	0.339623	0.305085	0.464789	0.313433	0.411765	0.433962	0.396825	0.461538	0.474576	0.416667	0.309524	0.360825	0.438356	0.305556	0.384615	0.37037	0.284404	0.481481	0.471698	0.349206	0.442623	0.37931	0.342466	0.433628	0.371795
chr1:155881785	+	1	0.0673077	0.111842	0.154639	0.0859729	0.117241	0.137755	0.0716724	0.13	0.111111	0.110092	0.0809859	0.0726496	0.1133	0.142857	0.128099	0.11215	0.08	0.100962	0.106452	0.116438	0.0734694	0.0764331	0.045082	0.0742358	0.116379	0.112108	0.24359	0.103448	0.0833333	0.0970464	0.0755556	0.152381	0.0847458	0.0675381	0.108108	0.111842	0.136986	0.144068	0.0900322	0.148148	0.11	0.148936	0.140162	0.096	0.122047	0.110619	0.0961538
chr1:155881809	+	1	0.0168919	0.0438596	0.0548926	0.0215385	0.0185185	0.0385965	0.0218579	0.0330579	0.0412371	0.0142349	0.0179949	0.0248902	0.0271186	0.0340909	0.0552326	0.02589	0.0242915	0.0692042	0.0662252	0.0306604	0.0553746	0.00699301	0.0229885	0.0411765	0.0221519	0.036036	0.0545455	0.0458716	0.0238095	0.0420712	0.0243161	0.0673077	0.0174927	0.0338983	0.0149813	0.0228311	0.038961	0.0442478	0.0247191	0.0646154	0.0163934	0.0322004	0.0233463	0.0630631	0.0434783	0.0255591	0.0419355
chr1:155881822	+	1	0.0502793	0.0874786	0.117216	0.0790816	0.116105	0.0906516	0.0367816	0.070632	0.0932203	0.0783133	0.047619	0.0422535	0.075419	0.0987371	0.11086	0.0742706	0.0455927	0.0984456	0.0900901	0.0788462	0.046875	0.0512821	0.0454545	0.0813397	0.05	0.0538642	0.165829	0.0656566	0.0368421	0.0902062	0.0694789	0.108871	0.0576923	0.0866242	0.0508982	0.0915254	0.105691	0.121429	0.0465517	0.11358	0.0463215	0.106892	0.101721	0.152225	0.0972516	0.0682927	0.0888889
chr1:155881828	+	1	0.0467033	0.0522023	0.0689046	0.057971	0.0433213	0.0493151	0.0295455	0.0321429	0.0534979	0.0541311	0.0442656	0.0180791	0.0616622	0.0789474	0.0276008	0.047619	0.037464	0.0496278	0.054386	0.0369686	0.0325815	0.0390071	0.0178174	0.0503432	0.0341686	0.0201342	0.12285	0.0707317	0.0408163	0.0648379	0.0509709	0.0389864	0.0265849	0.0547445	0.0416667	0.0657895	0.0692308	0.114416	0.0279605	0.0649038	0.0381471	0.075067	0.0515933	0.106335	0.0762887	0.0508083	0.0745921
chr1:155881829	+	1	0.137097	0.197712	0.227036	0.145985	0.15942	0.194595	0.114607	0.151943	0.158537	0.174648	0.13745	0.105381	0.138298	0.214597	0.185106	0.177665	0.112392	0.192118	0.183888	0.140221	0.136816	0.133803	0.09375	0.136674	0.136986	0.131111	0.333333	0.178313	0.120603	0.208738	0.13835	0.170254	0.147475	0.165249	0.191702	0.186275	0.219388	0.251716	0.144262	0.262019	0.117647	0.215818	0.190977	0.248322	0.211934	0.179907	0.172093
chr1:155881846	+	1	0.0375	0.0917574	0.102606	0.0711009	0.0402685	0.0870712	0.0522876	0.0405405	0.0708661	0.0628415	0.0342857	0.0276923	0.0601504	0.10808	0.0737864	0.0679612	0.0594595	0.0715935	0.0865225	0.0587219	0.0560748	0.0510708	0.033195	0.0572687	0.0519751	0.0602911	0.191344	0.0616438	0.056872	0.0778032	0.0406321	0.0820896	0.0445736	0.0554299	0.0581867	0.0563798	0.114078	0.0873362	0.0482115	0.089372	0.066838	0.119048	0.09375	0.139785	0.122807	0.0726872	0.0897155
chr1:155881854	+	1	0.0639535	0.116638	0.135231	0.101036	0.0942029	0.116766	0.0788177	0.0647773	0.123288	0.121406	0.0706402	0.0626398	0.10951	0.149578	0.0909091	0.0814607	0.0892308	0.12532	0.0804388	0.0823293	0.104839	0.0621572	0.0534884	0.0920398	0.073903	0.0943396	0.178862	0.0920716	0.0688776	0.0841837	0.0381679	0.106029	0.0871369	0.0879397	0.11315	0.127451	0.126005	0.153846	0.0544218	0.135593	0.0595238	0.141678	0.147011	0.184149	0.146237	0.097561	0.117647
chr1:155881855	+	1	0.0334347	0.0320856	0.0568807	0.0472441	0.0492424	0.0496894	0.0356234	0.0252101	0.039801	0.0233333	0.0184758	0.0220162	0.0208333	0.063591	0.0357143	0.0465116	0.028481	0.0509383	0.0368932	0.035124	0.037464	0.0244821	0.0190931	0.0487179	0.02657	0.0301508	0.0755814	0.0295699	0.0241287	0.0218579	0.0225352	0.0623608	0.0294118	0.0361757	0.0317965	0.0650685	0.0662824	0.0921053	0.0158451	0.0432277	0.0282132	0.0493469	0.0604027	0.094431	0.0469799	0.0325	0.0421836
chr1:155881938	+	1	0.0222222	0.055794	0.0837696	0.0634921	0.04	0.0759494	0.0580645	0.0127389	0.0288462	0.0320513	0.0483871	0.0187668	0.0243902	0.105121	0.0591133	0.021978	0.0134228	0.0340909	0.0560345	0.0531915	0.0197368	0.0235294	0.0178571	0.00947867	0.0165746	0.0129032	0.108333	0.0411765	0.037037	0.0243902	0.0147059	0.0751445	0.0434783	0.0549828	0.0484581	0.0142857	0.0616438	0.10303	0.0114504	0.06875	0.0409836	0.0734824	0.0553633	0.130682	0.0985222	0.079096	0.0654762
chr1:155883270	+	1	0.17284	0.195946	0.239669	0.151351	0.153846	0.2	0.10596	0.153846	0.227273	0.150685	0.221053	0.0917226	0.0890411	0.294964	0.172897	0.141176	0.129032	0.194444	0.155378	0.111111	0.170588	0.164773	0.108247	0.184524	0.14	0.122699	0.337838	0.197368	0.0942029	0.217105	0.109244	0.142857	0.210526	0.156051	0.225926	0.209677	0.164474	0.275	0.190678	0.192308	0.0722222	0.298611	0.212465	0.278075	0.247126	0.229814	0.2
chr1:155883278	+	1	0.077381	0.121711	0.157025	0.0894737	0.0748299	0.119048	0.0466667	0.0909091	0.137615	0.0616438	0.102564	0.0350877	0.0638298	0.21028	0.0727273	0.0977011	0.072	0.0572519	0.0897959	0.0576132	0.0764706	0.0786517	0.0757576	0.0893855	0.0913462	0.0297619	0.203947	0.0714286	0.0434783	0.108974	0.0661157	0.0815217	0.134503	0.0788644	0.132841	0.132812	0.0833333	0.16875	0.0740741	0.139706	0.0165746	0.158482	0.128852	0.234043	0.138122	0.154321	0.115646
chr1:155883428	+	1	0.0957447	0.168675	0.116883	0.0827586	0.107692	0.119658	0.0869565	0.0819672	0.0779221	0.0762712	0.142857	0.102128	0.117647	0.239837	0.179487	0.100719	0.0740741	0.132743	0.168067	0.142857	0.184211	0.165468	0.054878	0.125	0.140625	0.12844	0.333333	0.0945946	0.119048	0.179775	0.0895522	0.174419	0.178862	0.142132	0.217105	0.220779	0.214286	0.292453	0.0461538	0.144928	0.0941176	0.264045	0.24	0.384615	0.156863	0.169118	0.144068
chr1:155883455	+	1	0.0661157	0.0784314	0.0721649	0.0505051	0.0561798	0.0769231	0.0591398	0.0434783	0.0485437	0.0685714	0.046875	0.0367893	0.0526316	0.140244	0.0469799	0.0765027	0.0629371	0.0981595	0.0705128	0.0705882	0.0654206	0.0335196	0.0357143	0.0562771	0.0613497	0.0714286	0.141414	0.0879121	0.029703	0.064	0.0588235	0.0916667	0.10625	0.0465116	0.0862944	0.102273	0.134831	0.0902256	0.0581818	0.08	0.0566038	0.12069	0.0921659	0.125926	0.0792079	0.0561224	0.0505618
chr1:155883460	+	1	0.139344	0.161905	0.145729	0.113861	0.0824176	0.138365	0.0698925	0.103093	0.115385	0.101124	0.108374	0.0860927	0.126437	0.201835	0.0816327	0.0928962	0.116438	0.167702	0.111801	0.109827	0.0990991	0.114754	0.0695652	0.12931	0.130435	0.0833333	0.234694	0.152174	0.105769	0.152	0.0934579	0.107438	0.136646	0.128205	0.123762	0.111111	0.170213	0.212121	0.113074	0.217877	0.0363636	0.171548	0.184685	0.271429	0.120773	0.128079	0.146893
chr1:15605198	+	0	0.727273	0.789474	0.923077	0.5	0	0.5	0.8	0.625	0.666667	0.4	0.666667	0.875	0.4	0.782609	0.75	0.625	0	0.714286	0.833333	0.538462	0.785714	0.588235	0.6	0.714286	0.833333	0.4	0.888889	0.5	0.857143	0.4	0.888889	0.888889	0.647059	0.954545	0.833333	0.857143	0.75	0.722222	0.8	0	0.714286	0.933333	0.833333	0.8	0.75	0.571429	0.916667
chr1:156411685	-	1	0.5	0.567901	0.59375	0.2	0.75	0	0.6	0.666667	0.826087	0	0.2	0.5	0.7	0.517241	0.2	0.8	0.666667	0.777778	0.5	0.5	0.571429	0.75	0.5	0.6	0	0.380952	0.540881	0.612903	0.705882	0.325	0.4375	0.555556	0	0	0.571429	0.4	0.381818	0.547619	0.75	0	0.642857	0.589744	0.660714	0	0.7	0.465116	0.488372
chr1:156722886	-	1	0.923077	0.967742	0.964286	0.916667	0.888889	0.95	0.944444	0.75	0.857143	0.8	0.8	0.97561	0.833333	0.977778	0.9	0.888889	0.909091	0.928571	0.916667	0.928571	0.9	0.933333	0.944444	0.941176	0.971429	0.954545	0.857143	0.95	0.9375	0.947368	0.888889	0.923077	0.916667	0.961538	0.947368	0.875	0.9375	0.961538	0.928571	0.857143	0.958333	0.966667	0.962963	0.982759	0.961538	0.954545	0.952381
chr1:157710429	+	0	0.909091	0.965517	0.964286	0.75	0.916667	0.875	0.875	0.8	0.8	0.666667	0.923077	0.958333	0.875	0.941176	0.8	0.875	0.875	0.916667	0.9375	0.916667	0.714286	0.9	0.888889	0.888889	0.923077	0.875	0.947368	0.9	0.857143	0.9	0.9375	0.916667	0.923077	0.9375	0.956522	0.833333	0.833333	0.933333	0.888889	0.909091	0.857143	0.964286	0.9375	0.944444	0.9375	0.928571	0.909091
chr1:15807671	-	0	0.866667	0.833333	0.714286	0.8	0.75	0.8	0.916667	0.666667	0.5	0.615385	0.8	0.972222	0.9	0.952381	0.9	0.9	0.818182	0.85	0.85	0.941176	0.875	0.904762	0.941176	0.8	0.944444	0.6	0.555556	0.75	0.8	0.888889	0.8	0.888889	0.714286	0.904762	0.833333	0.8	0.636364	0.888889	0.952381	0.833333	0.769231	0.888889	0.882353	0.916667	0.833333	0.25	0.8
chr1:160142550	+	1	0.0868347	0.0815451	0.0556723	0.0679612	0.0892857	0.0749415	0.0745342	0.0310559	0.0748663	0.0634146	0.0674603	0.0764331	0.0697674	0.068299	0.0463158	0.0614251	0.0766667	0.200557	0.11883	0.0925373	0.0958904	0.0759219	0.0778894	0.077748	0.0643016	0.0955414	0.0887231	0.0510511	0.058	0.0705128	0.0570825	0.113809	0.10101	0.115385	0.0567901	0.0810811	0.0957324	0.0410557	0.0921053	0.0736842	0.0719298	0.0958751	0.0923913	0.0947867	0.0732899	0.0580645	0.0857143
chr1:160142551	+	1	0.0921788	0.0977011	0.0877378	0.0906863	0.114695	0.100703	0.0802469	0.08125	0.0855615	0.103448	0.096	0.0920635	0.11215	0.0926641	0.0696203	0.0982801	0.0966667	0.26257	0.159341	0.128743	0.110345	0.0911063	0.103275	0.112903	0.0977778	0.12766	0.106788	0.060423	0.0783133	0.0834671	0.0819328	0.137462	0.140845	0.141388	0.0870647	0.0898876	0.112773	0.0643275	0.109649	0.0789474	0.115453	0.120631	0.136612	0.0943396	0.0926829	0.116129	0.106145
chr1:160142658	+	1	0.125641	0.122237	0.0736728	0.0962963	0.116838	0.0931373	0.100592	0.0887574	0.0903614	0.0879121	0.119691	0.0840841	0.115207	0.137395	0.078203	0.0880196	0.0909091	0.201238	0.156928	0.111111	0.148867	0.0863724	0.0987654	0.100865	0.108856	0.126214	0.127678	0.0623377	0.107784	0.102964	0.0854701	0.158245	0.117506	0.113248	0.103211	0.0910931	0.1075	0.108883	0.132231	0.0897959	0.122483	0.118605	0.148699	0.0865385	0.103896	0.128492	0.152284
chr1:160142662	+	1	0.0913978	0.097629	0.0429234	0.0666667	0.0729167	0.0384615	0.0555556	0.0580645	0.107595	0.0837989	0.0607287	0.0638978	0.0654206	0.0726115	0.0618375	0.0871795	0.0735786	0.150171	0.125448	0.0693069	0.0780142	0.0728745	0.0501567	0.0739645	0.0573614	0.0940695	0.0957156	0.0554017	0.0699153	0.0773109	0.0842825	0.100145	0.0729167	0.081448	0.0717703	0.062635	0.0877193	0.054878	0.104255	0.0600858	0.084507	0.0910224	0.0879265	0.0648649	0.0625	0.0994152	0.0890052
chr1:160142694	+	1	0.0397614	0.0619289	0.0285451	0.028866	0.0425532	0.0374449	0.0534759	0.0357143	0.0632184	0.032	0.0555556	0.0374532	0.055794	0.0403941	0.0348331	0.0405983	0.0584958	0.0852535	0.0552632	0.0495868	0.0640177	0.044843	0.026455	0.05	0.0326594	0.0578035	0.0470514	0.0305927	0.0323054	0.0408163	0.057508	0.0625	0.043152	0.0449251	0.0442804	0.0355412	0.0417062	0.0420354	0.0664207	0.0449438	0.0435339	0.0559306	0.0422833	0.0358566	0.0431548	0.0364583	0.0566038
chr1:160142698	+	1	0.0218254	0.0249501	0.00909918	0.0120724	0.0263158	0.0218818	0.016129	0.0205128	0.0166667	0.0156863	0.0102389	0.021118	0.017094	0.0116959	0.0217707	0.0210526	0.0168067	0.0408163	0.0377113	0.0225873	0.0267261	0.0177515	0.0236842	0.0233766	0.0233645	0.0228571	0.0367144	0.0265655	0.0218659	0.0120482	0.0189573	0.0142712	0.0164835	0.0261866	0.0202206	0.00967742	0.0111836	0.0152174	0.0330275	0.0184502	0.0298137	0.0278578	0.0190678	0.0116732	0.0116959	0.0103093	0.0234742
chr1:160142726	+	1	0.0223214	0.0354691	0.0269397	0.013986	0.00694444	0.02657	0.011976	0.0297619	0.025	0.0211864	0.0318725	0.0152778	0.0138249	0.0250545	0.027027	0.00514139	0.0157233	0.0416667	0.0247813	0.0309524	0.0106952	0.0236887	0.0302115	0.00619195	0.0253165	0.0299685	0.0199587	0.025641	0.0217391	0.0139276	0.0157618	0.0352673	0.0105263	0.00739372	0.0184426	0.00567108	0.0103734	0.0175879	0.0232068	0.0176991	0.0295359	0.0208791	0.0168067	0.00966184	0.0253378	0.0487805	0.0148515
chr1:160142733	+	1	0.0849057	0.107618	0.0493119	0.0531915	0.0679245	0.0508021	0.0649351	0.0326797	0.133333	0.0630631	0.0888889	0.0667656	0.079602	0.0641774	0.0751342	0.0544959	0.0547945	0.188889	0.109034	0.100503	0.0932203	0.066787	0.0716612	0.0635452	0.0823529	0.0918197	0.0983728	0.0717593	0.0698925	0.0814815	0.0650558	0.0920097	0.062212	0.0885827	0.0678337	0.0631365	0.0593505	0.0472441	0.11954	0.0784314	0.0690184	0.104953	0.0860077	0.0673575	0.0904059	0.0699301	0.0846561
chr1:160142737	+	1	0.179426	0.222359	0.13912	0.144022	0.182171	0.156863	0.142857	0.123377	0.205479	0.146919	0.165919	0.172043	0.176768	0.154403	0.154982	0.149864	0.126316	0.319209	0.217666	0.219949	0.174286	0.15	0.189189	0.158621	0.159919	0.204904	0.170584	0.130952	0.153153	0.150522	0.204159	0.193196	0.151659	0.16501	0.149888	0.128421	0.165327	0.100543	0.231325	0.169154	0.188383	0.208884	0.185526	0.138122	0.167308	0.148148	0.153005
chr1:160332454	-	0	0.0454545	0.191489	0.176471	0.181818	0.162162	0.030303	0.411765	0	0.047619	0.0277778	0	0.103896	0.03125	0.144578	0.111111	0.166667	0.212121	0.015873	0.122807	0.0333333	0.0294118	0.078125	0.153846	0.113208	0.0784314	0.151515	0.148148	0.174603	0.138889	0.0789474	0.191489	0.209302	0.0714286	0.145161	0.0895522	0.166667	0.163636	0.05	0.0943396	0.2	0.0789474	0.273973	0.0925926	0.043956	0.142857	0.257143	0.105263
chr1:16229111	-	1	0.615385	0.833333	0.692308	0.888889	0.75	0.8	0.666667	0.6	0.833333	0.6	0.833333	0.85	0.666667	0.9	0.75	0.909091	0.4	0.8125	0.769231	0.8	0.846154	0.666667	0.888889	0.888889	0.941176	0.692308	0.882353	0.571429	0.733333	0.888889	0.9	0.571429	0.6	0.8	0.875	0.833333	0.75	0.75	0.933333	0.666667	0.764706	0.823529	0.875	0.714286	0.666667	0.714286	0.666667
chr1:16565781	-	0	0.333333	0.377778	0.391304	0.62963	0.692308	0.454545	0.56	0.5	0.5	0.684211	0.571429	0.44	0.5	0.469388	0.222222	0.619048	0.473684	0.3	0.542857	0.387097	0.36	0.25	0.533333	0.512195	0.565217	0.363636	0.439024	0.357143	0.5	0.512195	0.333333	0.288462	0.34375	0.37037	0.421875	0.217391	0.37037	0.375	0.5	0.521739	0.363636	0.28	0.25	0.346154	0.633333	0.52	0.428571
chr1:1663567	-	1	0.354839	0.583333	0.333333	0.647059	0.517241	0.642857	0.363636	0.583333	0.375	0.411765	0.44	0.536	0.571429	0.594203	0.461538	0.636364	0.380952	0.54902	0.507463	0.581395	0.387097	0.673913	0.642857	0.545455	0.47619	0.612903	0.442308	0.423077	0.666667	0.611111	0.391304	0.414634	0.543478	0.435897	0.553191	0.393939	0.44	0.47541	0.586207	0.529412	0.6	0.142857	0.555556	0.527778	0.625	0.285714	0.5
chr1:1664101	-	1	0.288136	0.39726	0.25	0.285714	0.133333	0.285714	0.44	0.444444	0.227273	0.428571	0.325581	0.365482	0.25	0.293333	0.325	0.431818	0.421053	0.472973	0.271739	0.434211	0.288889	0.375	0.333333	0.0588235	0.24	0.3	0.504587	0.285714	0.2	0.336283	0.341463	0.361111	0.351852	0.357143	0.492958	0.253165	0.162162	0.191176	0.470588	0.309524	0.395349	0.0322581	0.545455	0.319149	0.371429	0.384615	0.5
chr1:1664147	-	1	0.702703	0.902439	0.8	0.771429	0.909091	0.857143	0.9	0.916667	0.878788	0.954545	0.774194	0.88	0.875	0.9	0.923077	0.931034	0.866667	0.911111	0.862069	0.866667	0.852941	0.921053	0.882353	0.5	0.809524	0.78125	0.863636	0.714286	0.697674	0.815789	0.803571	0.86	0.794118	0.829787	0.944444	0.803922	0.857143	0.618182	0.923077	0.72	0.83871	0.636364	0.931818	0.942857	0.869565	0.809524	0.75
chr1:167423321	+	0	0.941176	0.983051	0.95	0.96	0.941176	0.96	0.947368	0.916667	0.956522	0.962963	0.958333	0.975	0.947368	0.977273	0.966667	0.956522	0.888889	0.944444	0.970588	0.965517	0.975	0.95	0.952381	0.9375	0.956522	0.956522	0.976744	0.952381	0.96	0.954545	0.975	0.9375	0.967742	0.954545	0.964286	0.952381	0.970588	0.944444	0.944444	0.96	0.970588	0.982456	0.961538	0.975	0.962963	0.983333	0.962963
chr1:172387297	+	0	0.987261	0.993377	0.986111	0.988764	0.985714	0.990991	0.988235	0.985714	0.982143	0.987952	0.991525	0.996764	0.990826	0.992424	0.987013	0.988095	0.987654	0.991525	0.994286	0.99422	0.990909	0.995349	0.992308	0.989474	0.992424	0.994595	0.985075	0.994475	0.994792	0.995833	0.994444	0.995349	0.99115	0.996047	0.995146	0.991667	0.995434	0.992308	0.993007	0.990476	0.993827	0.994681	0.993902	0.987952	0.986486	0.987654	0.991228
chr1:173864028	-	1	0.0594595	0.0351494	0.0544413	0.0764706	0.076087	0.12	0.0481799	0.016129	0.04	0.04	0.0327869	0.0631068	0.0533708	0.0333333	0.04	0.026178	0.0758621	0.0531401	0.0327103	0.077821	0.0343643	0.0555556	0.0567686	0.0384615	0.087156	0.0470588	0.101266	0.0707071	0.0135135	0.043956	0.0387597	0.0625	0.079096	0.0422078	0.0336134	0.101449	0.0731707	0.0297872	0.0572687	0.0283688	0.0614035	0.047619	0.0455531	0.0086741	0.0402685	0.0490196	0.0319549
chr1:179073566	+	1	0.435897	0.482759	0.47619	0.37931	0.461538	0.52381	0.230769	0.35	0.375	0.125	0.230769	0.425	0.318182	0.528302	0.485714	0.25	0.333333	0.625	0.521739	0.238095	0.318182	0.347826	0.375	0.363636	0.347826	0.305556	0.473684	0.375	0.375	0.428571	0.378378	0.538462	0.521739	0.56	0.40625	0.5625	0.413793	0.76	0.34375	0.315789	0.558824	0.5	0.428571	0.641026	0.153846	0.384615	0.25
chr1:179074965	+	1	0.419355	0.380952	0.5	0.27907	0.458333	0.36	0.388889	0.434783	0.375	0.333333	0.428571	0.539062	0.366667	0.5	0.354839	0.350877	0.354167	0.507692	0.466667	0.263158	0.3	0.267857	0.40625	0.475	0.328358	0.5	0.238095	0.47619	0.538462	0.478261	0.314286	0.404762	0.423077	0.548387	0.4	0.473684	0.607143	0.4	0.375	0.55	0.404762	0.45	0.472222	0.5625	0.32	0.32	0.0909091
chr1:179075045	+	1	0.486486	0.65	0.368421	0.619048	0.647059	0.733333	0.5	0.633333	0.5	0.421053	0.7	0.605263	0.7	0.526316	0.424242	0.69697	0.518519	0.723404	0.47619	0.421053	0.566667	0.4	0.575758	0.586207	0.535714	0.454545	0.5	0.692308	0.5	0.571429	0.53125	0.529412	0.545455	0.625	0.411765	0.529412	0.857143	0.454545	0.458333	0.5	0.454545	0.631579	0.514286	0.666667	0.578947	0.5	0.285714
chr1:179075071	+	1	0.472222	0.45	0.5	0.666667	0.555556	0.611111	0.615385	0.4	0.375	0.611111	0.666667	0.459016	0.727273	0.55	0.4	0.566667	0.5	0.537037	0.422222	0.666667	0.363636	0.444444	0.588235	0.655172	0.185185	0.357143	0.526316	0.583333	0.44	0.428571	0.413793	0.5	0.4	0.666667	0.578947	0.588235	0.692308	0.444444	0.454545	0.5	0.473684	0.5	0.285714	0.46875	0.526316	0.222222	0.428571
chr1:179075081	+	1	0.307692	0.444444	0.347826	0.368421	0.263158	0.578947	0.529412	0.285714	0.3125	0.333333	0.357143	0.274194	0.727273	0.333333	0.25	0.454545	0.304348	0.393443	0.413043	0.44	0.242424	0.333333	0.393939	0.448276	0.166667	0.357143	0.5	0.583333	0.391304	0.1875	0.25	0.527778	0.238095	0.391304	0.368421	0.529412	0.571429	0.363636	0.434783	0.333333	0.3	0.55	0.25	0.454545	0.421053	0.5	0.125
chr1:179075117	+	1	0.321429	0.210526	0.388889	0.428571	0.3	0.428571	0.583333	0.454545	0.363636	0.375	0.7	0.395349	0.4	0.4	0.294118	0.478261	0.166667	0.559322	0.522727	0.608696	0.37037	0.133333	0.52	0.35	0.333333	0.357143	0.153846	0.375	0.75	0.333333	0.413793	0.382353	0.529412	0.5	0.571429	0.454545	0.416667	0.294118	0.421053	0.25	0.357143	0.230769	0.227273	0.481481	0.307692	0.333333	0.333333
chr1:180884931	+	0	0.966667	0.982456	0.976744	0.96875	0.941176	0.962963	0.979592	0.933333	0.954545	0.961538	0.974359	0.981132	0.95	0.983051	0.969697	0.966667	0.941176	0.944444	0.971429	0.95	0.974359	0.97561	0.970588	0.956522	0.977778	0.969697	0.983871	0.916667	0.970588	0.96	0.972973	0.96875	0.966667	0.96875	0.975	0.965517	0.962963	0.970588	0.983051	0.958333	0.965517	0.979167	0.980392	0.981818	0.96875	0.97619	0.972222
chr1:182864281	+	1	0.375	0.5	0.6	0.5	0.4375	0.5	0.444444	0.2	0.357143	0.285714	0	0.25	0.375	0.222222	0.6	0.428571	0.5	0.833333	0.32	0.25	0.4375	0.222222	0.6	0.714286	0.4	0.5	0.45	0.263158	0.666667	0.518519	0.571429	0.5	0.375	0.5	0.625	0.25	0.733333	0.333333	0.375	0.714286	0.384615	0.384615	0.5	0.666667	0.363636	0.375	0.416667
chr1:186458913	+	1	0.727273	0.684211	0.833333	0.625	0.571429	0.846154	0.714286	0.75	0.75	0.25	0.8	0.761905	0.25	0.875	0.666667	0.846154	0.571429	0.818182	0.947368	0.846154	0.733333	0.818182	0.583333	0.833333	0.888889	0.636364	0.818182	0.375	0.866667	0.842105	0.764706	0.833333	0.785714	0.833333	0.5	0.692308	0.681818	0.8	0.857143	0.875	0.647059	0.541667	0.789474	0.833333	0	0.666667	0.8
chr1:19215756	-	1	0.833333	0.583333	0.625	0.866667	0.777778	0.714286	0.75	0.625	0.833333	0.769231	0.857143	0.818182	0.888889	0.75	0.642857	0.888889	0.857143	0.75	0.823529	0.909091	0.615385	0.625	0.684211	0.8	0.9	0.833333	0.866667	0.625	0.944444	0.8125	0.833333	0.857143	0.8	0.733333	0.666667	0.846154	0.888889	0.777778	0.923077	0.6	0.75	0.857143	0.733333	0.8	0.833333	0.75	0.8
chr1:19216137	-	1	0.413043	0.326087	0.290323	0.466667	0.441176	0.565217	0.153846	0.166667	0.117647	0.483871	0.576923	0.516854	0.37931	0.421053	0.489362	0.366667	0.545455	0.470588	0.596154	0.428571	0.294118	0.673469	0.5	0.28	0.409091	0.375	0.372549	0.333333	0.538462	0.322581	0.272727	0.595745	0.428571	0.470588	0.4	0.581818	0.341463	0.390244	0.383333	0.263158	0.618182	0.195122	0.368421	0.672414	0.424242	0.318182	0.25
chr1:19260007	+	1	0.481481	0.444444	0.333333	0.434783	0.375	0.611111	0.473684	0.473684	0.5	0.444444	0.458333	0.531915	0.411765	0.627907	0.655172	0.714286	0.6	0.5	0.466667	0.842105	0.4	0.536585	0.52381	0.4375	0.675676	0.4375	0.7	0.25	0.461538	0.52381	0.294118	0.575758	0.722222	0.344828	0.5	0.285714	0.333333	0.458333	0.5	0.333333	0.434783	0.558824	0.518519	0.833333	0.333333	0.4375	0.565217
chr1:201805741	+	1	0.807692	0.933333	0.666667	0.9	0.916667	0.785714	0.916667	0.8	0.846154	0.941176	0.95	0.842105	0.933333	0.888889	0.857143	0.789474	0.833333	0.9	0.666667	0.944444	0.866667	0.727273	0.857143	0.875	0.894737	0.9	0.904762	0.857143	0.954545	0.903226	0.884615	0.956522	0.947368	0.941176	0.9	0.85	0.78125	0.863636	0.8	0.882353	0.75	0.945455	0.777778	0	0.818182	0.666667	0.5
chr1:201806219	+	1	0.727273	0.391304	0.333333	0.9	0.8	0.6	0.454545	0.666667	0.428571	0.636364	0.5	0.583333	0.25	0.285714	0.9	0.875	0.5	0.8	0.666667	0.68	0.818182	0.75	0.714286	0.666667	0.615385	0.75	0.625	0.678571	0.714286	0.685714	0.7	0.828571	0.769231	0.826087	0.333333	0.6	0.807692	0.73913	0.666667	0.647059	0.7	0.583333	0.611111	0.75	0.444444	0.5	0.6
chr1:202585129	+	1	0.352941	0.482759	0.625	0.357143	0.125	0.538462	0.333333	0.6	0.333333	0.555556	0.538462	0.297297	0.363636	0.318182	0.230769	0.375	0.4375	0.65	0.64	0.392857	0.214286	0.421053	0.375	0.5	0.590909	0.289474	0.387097	0.542857	0.289474	0.355556	0.34375	0.35	0.5	0.4	0.555556	0.37037	0.5	0.36	0.764706	0.458333	0.241379	0.545455	0.5	0.25	0.444444	0.333333	0.470588
chr1:204536184	+	1	0.782609	0.692308	0.777778	0.692308	0.888889	0.666667	0.625	0.888889	0.384615	0.625	0.7	0.583333	0.5	0.363636	0.625	0.875	0.9	0.769231	0.636364	0.764706	0.666667	0.714286	0.25	0.833333	0.6	0.583333	0.588235	0.842105	0.545455	0.529412	0.761905	0.714286	0.823529	0.916667	0.851852	0.5	0.764706	0.529412	0.375	0.727273	0.5	0.653061	0.6	0.6	0.875	0.846154	0.666667
chr1:204551104	+	1	0.264706	0.171875	0.24	0.227273	0.176471	0.166667	0.241379	0.142857	0.307692	0.2	0.047619	0.216216	0.105263	0.105263	0.15625	0.0526316	0.181818	0.0434783	0.155556	0.21875	0.129032	0.210526	0.0555556	0.142857	0.0416667	0.0980392	0.152778	0.190476	0.203704	0.162162	0.212766	0.134615	0.16	0.209302	0.22	0.125	0.166667	0.078125	0.230769	0.133333	0.175	0.174419	0.111111	0.0416667	0.15	0.115385	0.117647
chr1:204551146	+	1	0.290909	0.203883	0.459459	0.129032	0.152174	0.272727	0.162162	0.2	0.363636	0.233333	0.185185	0.372549	0.208333	0.258824	0.2	0.222222	0.277778	0.16129	0.152542	0.326531	0.23913	0.326531	0.307692	0.210526	0.0277778	0.236111	0.26087	0.196078	0.318841	0.245455	0.242857	0.197531	0.15625	0.237288	0.367089	0.102564	0.222222	0.0674157	0.243243	0.2	0.188679	0.346405	0.210526	0.030303	0.193548	0.152174	0.170213
chr1:204552422	+	1	0.214286	0.277108	0.538462	0.318182	0.578947	0.3	0.166667	0.157895	0.285714	0.363636	0.111111	0.25	0.428571	0.147059	0.225	0.333333	0.4	0.47619	0.275862	0.516129	0.32	0.5	0.142857	0.2	0.363636	0.30303	0.234043	0.211538	0.5	0.393939	0.590909	0.3	0.314286	0.318182	0.268293	0.173913	0.291667	0.28125	0.4	0.4375	0.222222	0.336449	0.0740741	0.178571	0.333333	0.461538	0.2
chr1:204555405	+	1	0.809524	0.606061	0.538462	0.923077	0.9	0.666667	0.25	0.888889	0.75	0.571429	0.8	0.5	0.857143	0.705882	0.8	0.5	0.857143	0.8	0.666667	0.785714	0.733333	0.666667	0.75	0.4	0.714286	0.625	0.6875	0.705882	0.882353	0.9375	0.833333	0.642857	0.894737	0.764706	0.764706	0.444444	0.904762	0.7	0.714286	0.875	0.8125	0.7	0.5	0.9375	0.666667	0.8	0.75
chr1:204555418	+	1	0.863636	0.878788	0.785714	0.923077	0.75	0.75	0.6	0.9	0.75	0.857143	0.857143	0.8	0.857143	0.842105	0.941176	0.545455	0.857143	0.833333	0.642857	0.8125	0.882353	0.75	0.666667	0.5	0.777778	0.916667	0.722222	0.823529	0.947368	0.941176	0.888889	0.933333	0.947368	0.833333	0.9375	0.916667	0.96	0.727273	0.75	0.857143	0.8125	0.853659	0.625	0.9375	0.615385	0.833333	0.4
chr1:204555427	+	1	0.652174	0.75	0.785714	0.642857	0.727273	0.6	0.5	0.7	0.8	0.857143	0.666667	0.8	0.857143	0.6	0.764706	0.727273	0.857143	0.857143	0.642857	0.9375	0.666667	0.75	0.5	0.25	0.5	0.583333	0.529412	0.705882	0.65	0.8125	0.888889	0.666667	0.727273	0.764706	0.5625	0.818182	0.769231	0.454545	0.777778	0.375	0.733333	0.681818	0.555556	0.705882	0.5	0.333333	0
chr1:204555609	+	1	0.846154	0.763158	0.666667	0.333333	0.357143	0.636364	0.8	0.444444	0.444444	0.666667	0.823529	0.526316	0.5	0.642857	0.823529	0.733333	0.2	0.684211	0.782609	0.444444	0.722222	0.8	0.466667	0.545455	0.533333	0.642857	0.535714	0.62963	0.375	0.615385	0.533333	0.75	0.4375	0.727273	0.962963	0	0.652174	0.578947	0.777778	0.714286	0.272727	0.61194	0.571429	0.9	0.833333	0.625	0.727273
chr1:204555610	+	1	0.56	0.594595	0.6875	0.4	0.5	0.818182	0.7	0.333333	0.555556	0.416667	0.764706	0.631579	0.6	0.555556	0.588235	0.785714	0.4	0.736842	0.75	0.888889	0.666667	0.8	0.666667	0.454545	0.466667	0.666667	0.428571	0.482759	0.333333	0.538462	0.333333	0.785714	0.4375	0.818182	0.703704	0	0.521739	0.777778	0.666667	0.642857	0.454545	0.545455	0.47619	0.7	0.666667	0.666667	0.545455
chr1:204555618	+	1	0.826087	0.74359	0.733333	0.571429	0.928571	0.909091	0.666667	0.875	0.25	0.615385	0.733333	0.764706	0.7	0.535714	0.882353	0.846154	0.5	0.631579	0.583333	0.736842	0.777778	0.8	0.8125	0.666667	0.714286	0.857143	0.785714	0.75	0.555556	0.615385	0.5	0.851852	0.588235	0.681818	0.92	0.25	0.875	0.666667	0.555556	0.714286	0.777778	0.716418	0.666667	0.727273	0.363636	0.642857	0.727273
chr1:204555678	+	1	0.454545	0.388889	0.388889	0.2	0.4	0.588235	0.375	0.571429	0.153846	0.363636	0.705882	0.551724	0.384615	0.464286	0.5	0.571429	0.25	0.458333	0.571429	0.541667	0.583333	0	0.4375	0.375	0.4	0.526316	0.388889	0.441176	0.454545	0.444444	0.35	0.703704	0.263158	0.541667	0.375	0	0.68	0.181818	0.714286	0.428571	0.333333	0.419355	0.409091	0.416667	0.333333	0.222222	0.6
chr1:204555718	+	1	0.761905	0.789474	0.736842	0.882353	0.5	0.695652	0.666667	0.833333	0.4375	0.666667	0.833333	0.730769	0.642857	0.565217	0.75	0.583333	0.888889	0.736842	0.6875	0.68	0.823529	0.8	0.529412	0.833333	0.588235	0.8	0.756757	0.7	0.533333	0.62069	0.692308	0.692308	0.73913	0.678571	0.461538	0	0.88	0.478261	0.846154	0.545455	0.526316	0.616438	0.703704	0.636364	0.857143	0.545455	0.7
chr1:204555822	+	1	0.454545	0.340426	0.266667	0.555556	0.421053	0.535714	0.44	0.526316	0.346154	0.421053	0.5	0.304348	0.333333	0.272727	0.333333	0.6	0.272727	0.285714	0.473684	0.5	0.318182	0.444444	0.47619	0.307692	0.357143	0.375	0.333333	0.35	0.375	0.40625	0.461538	0.125	0.529412	0.583333	0.388889	0.625	0.592593	0.222222	0.421053	0.470588	0.25	0.152542	0.428571	0.55	0.368421	0.333333	0.26087
chr1:204556420	+	1	0.354839	0.285714	0.27027	0.275862	0.333333	0.222222	0.243243	0.388889	0.285714	0.272727	0.307692	0.3125	0.142857	0.283333	0.294118	0.5	0.166667	0.4	0.333333	0.378378	0.392857	0.354167	0.294118	0.296296	0.3	0.380952	0.21875	0.26087	0.275	0.38	0.25	0.2	0.422222	0.309091	0.363636	0.384615	0.480769	0.3125	0.45	0.318182	0.263158	0.322581	0.459459	0.636364	0.428571	0.404255	0.4
chr1:204556451	+	1	0.28	0.228916	0.25	0.310345	0.238095	0.3125	0.25	0.153846	0.466667	0.275862	0.375	0.216216	0.375	0.24	0.5	0.333333	0.1875	0.323529	0.2	0.366667	0.318182	0.263158	0.3	0	0.178571	0.243243	0.208333	0.0645161	0.371429	0.272727	0.4	0.266667	0.190476	0.263158	0.333333	0.166667	0.341463	0.2	0.388889	0.289474	0.36	0.234568	0.15625	0.3125	0.2	0.212121	0.291667
chr1:204556465	+	1	0.7	0.576471	0.515152	0.677419	0.52381	0.666667	0.545455	0.727273	0.666667	0.571429	0.647059	0.45	0.588235	0.645833	0.684211	0.6	0.529412	0.676471	0.44	0.46875	0.636364	0.605263	0.416667	0.478261	0.538462	0.6	0.64	0.5	0.470588	0.428571	0.375	0.65625	0.543478	0.567568	0.857143	0.684211	0.575	0.526316	0.5	0.536585	0.678571	0.595238	0.6	0.666667	0.653846	0.542857	0.541667
chr1:204556538	+	1	0.909091	0.9	0.571429	0.444444	0.7	0.625	0.666667	0	0.666667	0.692308	0.857143	0.8125	0.5	0.615385	0.833333	0.666667	0.5	0.666667	0.846154	0.928571	0.8	0.5	0.857143	0.6	0.777778	0.625	0.944444	0.75	0.833333	0.8	0.75	0.7	0.761905	0.888889	0.625	0.833333	0.833333	0.888889	0.5	0.933333	0.75	0.833333	0.857143	0.25	0.75	0.85	0.5
chr1:204556539	+	1	0.333333	0.55	0.266667	0.5	0.666667	0.5	0.833333	0	0.555556	0.307692	0.428571	0.5	0.6	0.363636	0.583333	0.5	0.428571	0.727273	0.642857	0.533333	0.6	0.222222	0.428571	0	0.571429	0.571429	0.578947	0.416667	0.666667	0.2	0.5	0.6	0.45	0.222222	0.625	0.666667	0.583333	0.444444	0.25	0.466667	0.25	0.416667	0.625	0.25	0.375	0.55	0.25
chr1:204557467	+	1	0.294118	0.333333	0.148148	0.423077	0.142857	0.294118	0.363636	0.266667	0.333333	0.0769231	0.333333	0.375	0.142857	0.205882	0.3	0.2	0.375	0.4	0.44	0.2	0.388889	0.166667	0.142857	0.222222	0.176471	0.210526	0.208333	0.222222	0.421053	0.333333	0.37037	0.228571	0.26087	0.244898	0.27027	0.578947	0.25	0.185185	0.35	0.111111	0.263158	0.109589	0.258065	0.368421	0.26087	0.179487	0.258065
chr1:204557503	+	1	0.0740741	0.268293	0.230769	0.285714	0.291667	0.380952	0.391304	0.105263	0.291667	0.178571	0.275	0.27451	0.454545	0.28	0.162791	0.368421	0.214286	0.1875	0.34375	0.205128	0.444444	0.214286	0.5	0.3	0.238095	0.103448	0.302326	0.236842	0.222222	0.288462	0.25	0.372549	0.263158	0.236364	0.235294	0.26087	0.12766	0.28125	0.451613	0.208333	0.25	0.203704	0.324324	0.242424	0.275	0.28	0.25
chr1:204557521	+	1	0.12	0.2	0.166667	0.0789474	0.16	0.25	0.22	0.166667	0.0434783	0.357143	0.190476	0.270833	0.34375	0.115385	0.162791	0.368421	0.0666667	0.147059	0.378378	0.162791	0.192308	0.235294	0.416667	0.15	0.391304	0.242424	0.181818	0.222222	0.384615	0.104167	0.333333	0.234043	0.205128	0.0909091	0.203704	0.214286	0.0869565	0.147059	0.333333	0.195652	0.208333	0.275862	0.257143	0.121212	0.162791	0.0784314	0.176471
chr1:204557532	+	1	0.32	0.4	0.326087	0.277778	0.296296	0.461538	0.391304	0.294118	0.16	0.451613	0.307692	0.295455	0.166667	0.25	0.375	0.473684	0.333333	0.4375	0.5	0.372093	0.375	0.266667	0.333333	0.190476	0.25	0.257143	0.243243	0.419355	0.625	0.311111	0.346154	0.285714	0.297297	0.411765	0.365385	0.357143	0.369565	0.3125	0.551724	0.372093	0.422222	0.261261	0.257143	0.28125	0.375	0.387755	0.306122
chr1:204557582	+	1	0.6	0.587302	0.777778	0.615385	0.777778	0.5	0.6875	0.666667	0.875	0.692308	0.782609	0.628571	0.692308	0.758621	0.578947	0.454545	0.666667	0.666667	0.7	0.769231	0.705882	0.705882	0.5	0.636364	0.818182	0.807692	0.666667	0.545455	0.789474	0.678571	0.588235	0.68	0.73913	0.826087	0.783784	0.666667	0.62963	0.65	0.647059	0.666667	0.842105	0.53125	0.846154	0.714286	0.8125	0.75	0.655172
chr1:204557624	+	1	0.214286	0.102941	0.102041	0.0909091	0.117647	0.230769	0.3125	0.166667	0.166667	0.192308	0.16	0.166667	0.105263	0.25	0.272727	0.4	0.333333	0.125	0.111111	0.235294	0.16	0.12	0.1875	0.117647	0.357143	0.137931	0.108108	0.194444	0.428571	0.235294	0.275862	0.09375	0.212121	0.0540541	0.190476	0.185185	0.0789474	0.0740741	0.263158	0.0869565	0.235294	0.0735294	0.15625	0.3125	0.173913	0.214286	0.0740741
chr1:204557667	+	1	0.444444	0.35	0.328358	0.307692	0.28125	0.5	0.195122	0.428571	0.230769	0.36	0.576923	0.208955	0.142857	0.25641	0.342857	0.363636	0.294118	0.423077	0.181818	0.372549	0.363636	0.32	0.125	0.272727	0.304348	0.395349	0.276596	0.358491	0.368421	0.442308	0.47619	0.354167	0.395833	0.392157	0.345455	0.324324	0.38	0.276596	0.291667	0.290323	0.210526	0.272727	0.23913	0.5	0.2	0.27907	0.277778
chr1:205351387	+	0	0.9	0.947368	0.9375	0.833333	0.875	0.923077	0.947368	0.857143	0.75	0.75	0.933333	0.961538	0.875	0.982143	0.923077	0.9	0.75	0.833333	0.833333	0.888889	0.947368	0.941176	0.923077	0.857143	0.9	0.75	0.916667	0.75	0.857143	0.8	0.75	0.8	0.875	0.9375	0.947368	0.75	0.75	0.944444	0.923077	0.833333	0.888889	0.96875	0.95	0.953488	0.956522	0.95	0.9375
chr1:205714152	-	0	0.993976	0.997275	0.996226	0.994186	0.993007	0.987952	0.994318	0.985714	0.991667	0.993671	0.994845	0.997167	0.99375	0.997222	0.995556	0.993548	0.992647	0.994286	0.996183	0.996124	0.993827	0.995098	0.994709	0.995305	0.995575	0.992908	0.993671	0.992701	0.993902	0.993243	0.992537	0.991453	0.996198	0.996644	0.997326	0.992806	0.99375	0.991935	0.995781	0.994872	0.992908	0.997475	0.99569	0.995098	0.996416	0.996255	0.995575
chr1:20651964	-	1	0.2	0.25	0.25641	0.172414	0.176471	0.173913	0.179487	0	0.222222	0.0384615	0.15	0.139785	0.275862	0.144828	0.191489	0.037037	0.166667	0.152174	0.227273	0.266667	0.324324	0.176471	0.225	0.0952381	0.204545	0.105263	0.189189	0.227273	0.111111	0.107143	0.0833333	0.212121	0.142857	0.243902	0.204082	0.0967742	0.125	0.1875	0.166667	0.129032	0.285714	0.35	0.210526	0.158824	0.205128	0.166667	0.153846
chr1:20756783	-	1	0.263158	0.347826	0	0.25	0.307692	0.272727	0.666667	0.375	0.666667	0.5	0.384615	0.625	0.333333	0.65625	0.875	0.571429	0.428571	0.642857	0.666667	0.611111	0.521739	0.823529	0.75	0.571429	0.235294	0.277778	0.375	0.36	0.5	0.592593	0.1875	0.25	0.461538	0.470588	0.428571	0.357143	0.4	0.208333	0.888889	0.428571	0.538462	0.461538	0.272727	0.764706	0.2	0.142857	0.285714
chr1:20775410	-	0	0.894737	0.833333	0.857143	0.777778	0.733333	0.8	0.625	0.875	0.909091	0.8	0.727273	0.818182	0.571429	0.95	0.625	0.6	0.857143	0.636364	0.875	0.538462	0.888889	0.733333	0.8	0.909091	0.923077	0.8	0.862069	0.846154	0.875	0.75	0.888889	0.5	0.6	0.625	0.8	0.666667	0.692308	0.73913	0.8	0.7	0.875	0.826087	0.6	0.666667	0.857143	0.818182	0.769231
chr1:207768991	+	1	0.6	0.523077	0.6	0.425	0.491803	0.555556	0.53125	0.645161	0.47619	0.575758	0.735294	0.577778	0.666667	0.44	0.583333	0.551724	0.615385	0.560976	0.734694	0.466667	0.517241	0.655172	0.575	0.425	0.682927	0.690476	0.5	0.596154	0.727273	0.62	0.5	0.540541	0.5	0.677966	0.675	0.73913	0.509804	0.444444	0.636364	0.761194	0.657143	0.52459	0.512821	0.5	0.583333	0.529412	0.454545
chr1:207768998	+	1	0.130435	0.28169	0.0384615	0.25	0.237288	0.384615	0.407407	0.233333	0.136364	0.46875	0.228571	0.204545	0.333333	0.25	0.125	0.354839	0.214286	0.357143	0.375	0.24	0.296296	0.2	0.263158	0.405405	0.268293	0.375	0.0714286	0.285714	0.318182	0.313725	0.325	0.195122	0.319149	0.433333	0.4	0.241379	0.217391	0.222222	0.35	0.322581	0.292683	0.225806	0.3	0.392857	0.130435	0.25	0.194444
chr1:207769183	+	1	0.533333	0.885714	0.75	0.733333	0.882353	0.9	0.857143	0.933333	0.777778	0.631579	0.529412	0.875	0.888889	0.6	0.769231	0.916667	0.833333	0.866667	0.894737	0.913043	0.5	0.583333	0.818182	0.8	0.8	0.9	0.636364	0.590909	0.875	0.611111	0.928571	0.95	0.941176	0.92	0.592593	0.9	0.388889	0.642857	0.75	0.916667	0.692308	0.676471	0.8	0.928571	0.333333	0.9	0.833333
chr1:207769190	+	1	0.903226	0.948718	0.833333	0.944444	0.894737	0.9	0.857143	0.9375	0.875	0.952381	0.882353	0.931034	0.909091	0.9	0.9375	0.909091	0.833333	0.9375	0.894737	0.961538	0.818182	0.923077	0.833333	0.833333	0.888889	0.909091	0.8	0.909091	0.9	0.952381	0.9375	0.954545	0.933333	0.962963	0.965517	0.833333	0.9	0.965517	0.75	0.923077	0.928571	0.971429	0.888889	0.933333	0.777778	0.888889	0.833333
chr1:207769842	+	1	0.259259	0.428571	0.25	0.0625	0.457143	0.588235	0.571429	0.28125	0.423077	0.285714	0.3	0.333333	0.416667	0.8	0.2	0.333333	0.75	0.583333	0.333333	0.638889	0.142857	0.272727	0.375	0.823529	0.285714	0.888889	0.0909091	0.153846	0.454545	0.0869565	0.5	0.45	0.35	0.714286	0.285714	0.285714	0.333333	0.0454545	0.6	0.923077	0.285714	0.0555556	0.25	0.454545	0.230769	0.555556	0.6
chr1:207769843	+	1	0.392857	0.542857	0.25	0.3125	0.4	0.647059	0.714286	0.4375	0.692308	0.666667	0.387097	0.481481	0.75	0.8	0.15	0.555556	0.25	0.583333	0.409091	0.615385	0.333333	0.5	0.611111	0.882353	0.642857	0.666667	0.0909091	0.230769	0.769231	0.173913	0.636364	0.47619	0.52381	0.85	0.357143	0.428571	0.352941	0.26087	0.8	0.884615	0.47619	0.166667	0.5	0.454545	0.615385	0.692308	0.666667
chr1:207769883	+	1	0.592593	0.59375	0.5	0.692308	0.785714	0.666667	0.833333	0.583333	0.5	0.666667	0.666667	0.590909	0.444444	0.25	0.555556	0.470588	0.75	0.666667	0.823529	0.78125	0.611111	0.555556	0.538462	0.857143	0.714286	0.777778	0.272727	0.583333	0.5	0.55	0.555556	0.5	0.647059	0.789474	0.583333	0.642857	0.785714	0.428571	0.714286	0.882353	0.578947	0.361111	0.384615	0.571429	0.4	0.666667	0.625
chr1:207769980	+	1	0.814815	0.828571	0.722222	0.64	0.78125	0.8	0.785714	0.777778	0.88	0.9	0.76	0.779661	0.933333	0.782609	0.84	0.884615	0.571429	0.816327	0.846154	0.780822	0.827586	0.9	0.884615	0.777778	0.8125	0.854167	0.724138	0.823529	0.8	0.886792	0.848485	0.893617	0.84	0.746269	0.906977	0.888889	0.906977	0.761905	0.6	0.805556	0.742857	0.777778	0.829268	0.714286	0.823529	0.75	0.695652
chr1:207770040	+	1	0.262295	0.208791	0.0740741	0.258065	0.217391	0.428571	0.0952381	0.37931	0.290323	0.3125	0.294118	0.457143	0.35	0.3	0.2	0.46875	0.588235	0.425926	0.307692	0.353659	0.258065	0.227273	0.433333	0.24	0.234043	0.283333	0.142857	0.220339	0.236364	0.31746	0.292683	0.326923	0.138889	0.360465	0.109091	0.266667	0.423077	0.125	0.333333	0.367347	0.395349	0.105882	0.208333	0.2	0.25	0.142857	0.204545
chr1:217604185	-	1	0.5625	0.761905	0.555556	0.705882	0.5	0.6	0.428571	0.555556	0.555556	0	0.6	0.71875	0.333333	0.761905	0.75	0.75	0.6	0.545455	0.444444	0.809524	0.619048	0.578947	0.428571	0.666667	0.538462	0.555556	0.857143	0.4	0.461538	0.666667	0.833333	0.636364	0.7	0.647059	0.428571	0.25	0.583333	0.75	0.642857	0.923077	0.615385	0.631579	0.6	0.846154	0.5	0.555556	0.545455
chr1:220057921	-	1	0.846154	0.666667	0.78125	0.6	0.666667	0.8	0.782609	0.733333	0.428571	0.666667	0.666667	0.84127	0.714286	0.820513	0.888889	0.578947	0.695652	0.533333	0.684211	0.705882	0.702128	0.677419	0.75	0.842105	0.823529	0.578947	0.592593	0.875	0.625	0.566667	0.684211	0.5	0.615385	0.860759	0.8	0.6	0.709677	0.636364	0.684211	0.708333	0.45	0.681818	0.818182	0.891892	0.6875	0.695652	0.852941
chr1:220057933	-	1	0.625	0.434783	0.636364	0.5	0.4	0.6	0.638298	0.571429	0.533333	0.666667	0.5	0.349206	0.52381	0.580247	0.363636	0.6	0.478261	0.466667	0.675	0.294118	0.469388	0.566667	0.461538	0.7	0.485714	0.631579	0.275862	0.444444	0.5625	0.689655	0.529412	0.535714	0.428571	0.604938	0.642857	0.2	0.677419	0.529412	0.55	0.541667	0.5	0.577778	0.488889	0.864865	0.375	0.478261	0.441176
chr1:220057934	-	1	0.205128	0.173913	0.181818	0.2	0.1	0.28	0.148936	0.266667	0.133333	0.142857	0.1	0.145161	0.238095	0.320988	0.181818	0.15	0.375	0.2	0.125	0.352941	0.18	0.354839	0.384615	0.35	0.352941	0.157895	0.214286	0	0.25	0.137931	0.111111	0.185185	0.142857	0.185185	0.203704	0	0.37931	0.242424	0.15	0.291667	0.111111	0.177778	0.0227273	0.6	0.2	0.26087	0.228571
chr1:220057988	-	1	0.909091	0.9	0.857143	0.8	0.333333	0.857143	0.928571	0.8	0.833333	0.8	0.875	0.947368	0.8	0.9	0.857143	0.833333	0.833333	0.909091	0.923077	0.666667	0.882353	0.909091	0.857143	0.857143	0.857143	0.833333	0.9	0.75	0.75	0.818182	0.857143	0.909091	0.888889	0.909091	0.833333	0.75	0.888889	0.888889	0.8	0.8	0.75	0.916667	0.833333	0.952381	0.666667	0.875	0.9
chr1:220058113	-	1	0.307692	0.140351	0.419355	0.513514	0.28	0.269231	0.431818	0.428571	0.310345	0.230769	0.517241	0.44898	0.205882	0.367347	0.333333	0.24	0.448276	0.266667	0.357143	0.272727	0.173913	0.352941	0.333333	0.310345	0.428571	0.533333	0.25	0.190476	0.666667	0.357143	0.333333	0.315789	0.421053	0.32	0.177778	0.25	0.4	0.181818	0.481481	0.384615	0.428571	0.25641	0.222222	0.352941	0.294118	0.113636	0.210526
chr1:220058142	-	1	0.368421	0.483333	0.482759	0.404762	0.241379	0.535714	0.259259	0.45	0.514286	0.517241	0.470588	0.5	0.395349	0.611111	0.636364	0.592593	0.685714	0.322581	0.378378	0.181818	0.1	0.791667	0.521739	0.205882	0.466667	0.333333	0.565217	0.266667	0.5	0.363636	0.5	0.357143	0.5	0.294118	0.355556	0.75	0.0714286	0.470588	0.485714	0.459459	0.333333	0.390244	0.333333	0.76	0.4375	0.383333	0.391304
chr1:220058145	-	1	0.777778	0.716667	0.821429	0.825	0.75	0.846154	0.882353	0.9	0.71875	0.846154	0.848485	0.843137	0.813953	0.87037	0.913043	0.857143	0.764706	0.535714	0.888889	0.636364	0.75	0.923077	0.863636	0.766667	0.933333	0.846154	0.869565	0.5	0.857143	0.727273	0.692308	0.714286	0.85	0.717391	0.681818	0.75	0.692308	0.625	0.885714	0.823529	0.933333	0.641026	0.771429	0.96	0.818182	0.7	0.883721
chr1:220058617	-	1	0.888889	0.902439	0.931034	0.913043	0.923077	0.95	0.92	0.888889	0.904762	0.809524	0.954545	0.965517	0.947368	0.911111	0.913043	0.85	0.857143	0.928571	0.923077	0.956522	0.96	0.826087	0.909091	0.958333	0.941176	0.923077	0.692308	0.909091	0.9	0.833333	0.857143	0.947368	0.944444	0.888889	0.9375	0.75	0.888889	0.875	0.96	0.956522	0.888889	0.931818	0.944444	0.962963	0.846154	0.945946	0.90625
chr1:222628664	+	0	0.956522	0.97619	0.962963	0.9375	0.9	0.956522	0.956522	0.833333	0.923077	0.916667	0.952381	0.980769	0.909091	0.984848	0.964286	0.923077	0.875	0.961538	0.972222	0.964286	0.941176	0.975	0.95	0.941176	0.962963	0.962963	0.933333	0.933333	0.973684	0.962963	0.964286	0.958333	0.972973	0.961538	0.95	0.971429	0.96	0.96875	0.975	0.933333	0.977778	0.972973	0.975	0.972973	0.944444	0.966667	0.972973
chr1:224003582	+	0	0.833333	0.928571	0.833333	0.875	0.875	0.8	0.857143	0.75	0.857143	0.9	0.928571	0.95	0.857143	0.923077	0.916667	0.875	0.833333	0.916667	0.909091	0.916667	0.923077	0.909091	0.857143	0.928571	0.875	0.857143	0.875	0.8	0.875	0.75	0.666667	0.888889	0.846154	0.888889	0.909091	0.9	0.9	0.833333	0.923077	0.888889	0.923077	0.875	0.909091	0.888889	0.8	0.75	0.833333
chr1:225491209	-	1	0.588235	0.444444	0.509434	0.481481	0.4375	0.461538	0.444444	0.416667	0.619048	0.555556	0.166667	0.272727	0.294118	0.296296	0.448276	0.571429	0.166667	0.35	0.428571	0.55	0.434783	0.357143	0.363636	0.4375	0.571429	0.461538	0.5	0.411765	0.235294	0.578947	0.416667	0.368421	0.5	0.45	0.625	0.333333	0.388889	0.571429	0.590909	0.565217	0.307692	0.494505	0.5	0.5	0.705882	0.425	0.552632
chr1:225491278	-	1	0.833333	0.608696	0.642857	0.714286	0.666667	0.25	0.833333	0.5	0.636364	0.75	0.6	0.6	0.875	0.571429	0.818182	0.428571	0.8	0.5	0.9	0.6	0.555556	0.8	0.5	0.666667	0.666667	0.714286	0.75	0.8	0.4	0.8	0.666667	0.571429	0.5	0.6	0.888889	0.75	0.4	0.5	0.75	0.666667	0.818182	0.6875	0.785714	0.333333	0.875	0.769231	0.666667
chr1:225786879	+	1	0.3125	0.273885	0.271186	0.209302	0.317073	0.223684	0.21875	0.322581	0.227273	0.195122	0.298077	0.270936	0.305085	0.266667	0.211538	0.216867	0.197531	0.325	0.241758	0.321429	0.333333	0.293333	0.236559	0.291971	0.333333	0.191489	0.262626	0.314286	0.25	0.294118	0.27027	0.162162	0.189189	0.330827	0.371134	0.266667	0.333333	0.5	0.231343	0.152174	0.230769	0.296992	0.270677	0.272727	0.284848	0.303665	0.217877
chr1:225786912	+	1	0.522523	0.609756	0.565854	0.531532	0.653846	0.413793	0.592357	0.531915	0.55	0.525773	0.5625	0.545833	0.490066	0.473451	0.492063	0.551402	0.515464	0.547368	0.685185	0.481481	0.628571	0.612121	0.542857	0.577922	0.535714	0.433333	0.491525	0.538462	0.596154	0.561404	0.7	0.588235	0.471264	0.506329	0.531915	0.469388	0.727273	0.44	0.5	0.517241	0.666667	0.468227	0.557471	0.479592	0.580808	0.518692	0.533981
chr1:225786943	+	1	0.135593	0.165179	0.184211	0.171429	0.157895	0.0769231	0.146667	0.255319	0.181818	0.237624	0.160584	0.12406	0.125828	0.135983	0.181818	0.193878	0.217391	0.179245	0.198473	0.0763889	0.169811	0.158537	0.0679612	0.144828	0.121495	0.147059	0.213235	0.113636	0.192982	0.078125	0.127273	0.237288	0.153846	0.121019	0.0954357	0.105263	0.225352	0.129032	0.139394	0.128205	0.09375	0.14791	0.166667	0.181818	0.157068	0.144105	0.20098
chr1:225786972	+	1	0.154639	0.149038	0.154206	0.166667	0.134615	0.189189	0.160256	0.025	0.25	0.1	0.111111	0.146552	0.0629921	0.157113	0.172932	0.121951	0.144737	0.213592	0.146341	0.096	0.0956522	0.128	0.117647	0.0916667	0.166667	0.125	0.169811	0.146341	0.215686	0.171875	0.104167	0.206349	0.0990099	0.0948905	0.11165	0.0909091	0.149254	0.125	0.190789	0.0970874	0.233333	0.0931034	0.134831	0.108108	0.162921	0.136585	0.127907
chr1:225787044	+	1	0.9375	0.833333	0.666667	0.727273	0.7	0.8	0.846154	0.833333	0.7	0.6	0.857143	0.761905	0.833333	0.914286	0.636364	0.75	0.666667	0.6	0.833333	0.761905	0.6	0.833333	0.75	0.8	0.666667	0.666667	0.7	0.75	0.666667	0.666667	0.769231	0.777778	0.555556	0.866667	0.944444	0.571429	0.818182	0.818182	0.5	0.666667	0.818182	0.648649	0.95	0.8	0.823529	0.777778	0.619048
chr1:225787046	+	1	0.9375	0.833333	0.705882	0.727273	0.7	0.8	0.846154	0.833333	0.7	0.7	0.857143	0.727273	0.833333	0.971429	0.636364	0.75	0.666667	0.6	0.833333	0.681818	0.6	0.833333	0.666667	0.9	0.666667	0.833333	0.7	0.75	0.583333	0.666667	0.769231	0.7	0.444444	0.866667	0.944444	0.714286	0.818182	0.818182	0.5	0.692308	0.818182	0.702703	0.947368	0.7	0.823529	0.777778	0.714286
chr1:225787408	+	1	0.48	0.541176	0.680851	0.52	0.333333	0.272727	0.5	0.555556	0.5	0.428571	0.625	0.529412	0.607143	0.681818	0.782609	0.461538	0.666667	0.4375	0.538462	0.708333	0.619048	0.6875	0.473684	0.2	0.647059	0.428571	0.592593	0.352941	0.666667	0.529412	0.470588	0.6	0.227273	0.545455	0.409091	0.538462	0.5	0.375	0.571429	0.545455	0.583333	0.443038	0.694444	0.558824	0.595238	0.566667	0.52
chr1:225787484	+	1	0.580645	0.438596	0.481481	0.454545	0.5	0.375	0.583333	0.666667	0.666667	0.454545	0.333333	0.52	0.5	0.540984	0.380952	0.111111	0.571429	0.333333	0.518519	0.428571	0.6	0.555556	0.4	0.363636	0.461538	0.25	0.428571	0.333333	0.25	0.6	0.3125	0.25	0.263158	0.318182	0.363636	0.6	0.642857	0.666667	0.625	0.3	0.6	0.446429	0.393939	0.363636	0.4	0.615385	0.411765
chr1:225788288	+	1	0.277778	0.424242	0.4	0.526316	0.272727	0.166667	0.210526	0.4	0.416667	0.454545	0.611111	0.434783	0.5625	0.447368	0.666667	0.416667	0.461538	0.5	0.647059	0.636364	0.4	0.166667	0.666667	0.5	0.5	0.142857	0.625	0.272727	0.571429	0.25	0.25	0	0.533333	0.411765	0.565217	0.75	0.583333	0.166667	0.363636	0.409091	0.8	0.642857	0.352941	0.5	0.433333	0.380952	0.525
chr1:225788349	+	1	0.9375	0.956522	0.964286	0.8	0.785714	0.6	0.9375	0.777778	0.823529	0.75	0.947368	0.931034	0.85	0.974359	0.9	0.944444	0.727273	0.826087	0.964286	0.75	0.958333	0.727273	0.9	0.965517	0.875	0.666667	0.933333	0.916667	0.666667	0.75	0.875	0.833333	0.909091	0.962963	0.909091	0.857143	0.928571	0.777778	0.9375	0.869565	0.9	0.956522	0.892857	0.947368	0.962963	0.884615	0.903226
chr1:225788541	+	1	0.727273	0.772727	0.8	0.8	0.72	0.666667	0.769231	0.8	0.894737	0.363636	0.8	0.666667	0.666667	0.545455	0.727273	0.636364	0.7	0.733333	0.833333	0.642857	0.884615	0.888889	0.8	0.75	0.833333	0.846154	0.772727	0.733333	0.857143	0.692308	0.818182	0.583333	0.833333	0.84	0.631579	0.909091	0.888889	0.363636	0.909091	0.7	0.928571	0.818182	0.8	0.833333	0.823529	0.652174	0.772727
chr1:225843764	-	0	0.976744	0.969697	0.833333	0.9375	0.958333	0.857143	0.857143	0.9	0.9	0.962963	0.909091	0.956522	0.833333	0.96	0.933333	0.916667	0.8	0.962963	0.965517	0.974359	0.952381	0.972973	0.833333	0.933333	0.9375	0.981481	0.983607	0.992857	0.972973	0.991071	0.982143	0.982143	0.969697	0.983607	0.976744	0.976744	0.987013	0.967742	0.75	0.947368	0.947368	0.962963	0.928571	0.944444	0.9	0.909091	0.916667
chr1:22661465	+	0	0.961538	0.990476	0.984375	0.975	0.961538	0.990385	0.981481	0.96	0.981481	0.970588	0.9375	0.981481	0.984375	0.998818	0.975	0.977778	0.95	0.95	0.96875	0.981481	0.970588	0.977273	0.973684	0.982143	0.96	0.958333	0.944444	0.96875	0.96	0.962963	0.928571	0.75	0.974359	0.974359	0.989011	0.985075	0.984615	0.984615	0.980769	0.972222	0.966667	0.993421	0.9875	0.998168	0.986301	0.983871	0.994681
chr1:241248811	-	0	0.9375	0.666667	0.666667	0.777778	0.785714	0.684211	0.5	0.5	0.923077	0.666667	0.666667	0.684211	0.5	0.666667	0.818182	0.666667	0.75	0.857143	0.8	0.875	0.75	0.777778	0.8	0.777778	0.666667	0.818182	0.75	0.4	0.888889	0.571429	0.933333	0.666667	0.875	0.8	0.857143	0.692308	0.8	0.833333	0.875	0	0.875	0.571429	0.9	0.777778	0.666667	0.75	0.666667
chr1:241250962	-	0	0.857143	0.666667	0.8	0.809524	0.363636	0.588235	0.6	0.769231	0.705882	0.666667	0.611111	0.692308	0.666667	0.777778	0.75	0.631579	0.636364	0.666667	0.727273	0.642857	0.545455	0.875	0.545455	0.75	0.777778	0.5	0.714286	0.8125	0.857143	0.608696	0.583333	0.692308	0.5	0.846154	0.5	0.611111	0.625	0.875	0.777778	0.375	0.923077	0.625	0.3	0.9	0.583333	0.8	0.75
chr1:243159971	-	1	0.787879	0.509091	0.571429	0.666667	0.5	0.777778	0.769231	0.666667	0.708333	0.809524	0.357143	0.551724	0.75	0.391304	0.848485	0.761905	0.75	0.666667	0.611111	0.607143	0.9	0.653846	0.7	0.636364	0.92	0.538462	0.814815	0.655172	0.875	0.617647	0.9	0.764706	0.689655	0.740741	0.833333	0.615385	0.909091	0.71875	0.5	0.736842	0.538462	0.594595	0.466667	0.789474	0.5	0.722222	0.375
chr1:243160064	-	1	0.470588	0.590909	0.75	0.571429	0.454545	0.764706	0.5	0.8	0.555556	0.352941	0.375	0.25	0.6	0.25	0.727273	0.75	0.857143	0.571429	0.833333	0.4	0.928571	0.75	0.444444	0.571429	0.875	0.6	0.7	0.5	0.666667	0.68	0.6	0.333333	0.619048	0.8	0.714286	0.444444	0.714286	0.705882	0.888889	0.526316	0.5	0.8125	0.666667	0.833333	0.857143	0.75	0.428571
chr1:243567156	-	1	0.357143	0.324324	0.290323	0.346154	0.461538	0.52381	0.272727	0.428571	0.0833333	0.222222	0.222222	0.296296	0.142857	0.2	0.0666667	0.363636	0.727273	0.272727	0.568182	0.625	0.304348	0.608696	0.35	0.6	0.428571	0.428571	0.666667	0.619048	0.485714	0.647059	0.636364	0.35	0.470588	0.578947	0.571429	0.631579	0.789474	0.368421	0.5	0.285714	0.428571	0.28	0.391304	0.733333	0.47619	0.4	0.263158
chr1:243567615	-	1	0.666667	0.474576	0.388889	0.565217	0.28	0.576923	0.461538	0.619048	0.428571	0.210526	0.818182	0.583333	0.538462	0.434783	0.521739	0.5	0.2	0.375	0.772727	0.588235	0.642857	0.888889	0.526316	0.666667	0.333333	0.681818	0.608696	0.5	0.619048	0.6875	0.565217	0.518519	0.421053	0.5	0.666667	0.545455	0.590909	0.3	0.611111	0.444444	0.7	0.37037	0.6875	0.454545	0.36	0.390244	0.333333
chr1:243757556	-	1	0.315789	0.644444	0.5	0.583333	0.5	0.571429	0.428571	0.666667	0.333333	0.285714	0.666667	0.416667	0.555556	0.230769	0.3	0.357143	0.555556	0.3	0.478261	0.35	0.37037	0.588235	0.285714	0.583333	0.416667	0.315789	0.352941	0.4375	0.363636	0.368421	0.428571	0.384615	0.3	0.125	0.6	0.307692	0.65	0.526316	0.875	0.5	0.625	0.351852	0.333333	0.285714	0.777778	0.5	0.222222
chr1:243769559	-	0	0.263158	0.333333	0.357143	0.4	0.190476	0.636364	0.25	0.272727	0.181818	0.2	0.272727	0.333333	0.5	0	0.454545	0.4	0.166667	0.230769	0.333333	0.111111	0.363636	0.470588	0.3	0.363636	0.384615	0.333333	0.37037	0.294118	0.375	0.4	0.3125	0.4	0.357143	0.1875	0.285714	0.642857	0.272727	0.210526	0.25	0.538462	0.384615	0.392157	0.285714	0	0.142857	0.269231	0.230769
chr1:246227532	-	1	0.857143	0.25	0.5	0.6875	0.571429	0.7	0.333333	0.866667	0.6	0.785714	0.444444	0.416667	0.571429	0.642857	0.625	0.6	0.4	0.833333	0.653846	0.6	0.65	0.75	0.777778	0.571429	0.777778	0.666667	0.65	0.444444	0.47619	0.571429	0.769231	0.571429	0.7	0.727273	0.545455	0.833333	0.785714	0.684211	0.5	0.363636	0.941176	0.583333	0.833333	0	0.5	0.333333	0.6
chr1:246322238	-	1	0.75	0.642857	0.666667	0.75	0.8	0.875	0.857143	0.6	0.9	0.5	0.666667	0.666667	0.75	0.545455	0.888889	0.777778	0.666667	0.916667	0.933333	0.333333	0.909091	0.875	0.777778	0.8	0.909091	0.923077	0.75	0.8125	0.941176	0.888889	0.9	0.5	0.777778	0.75	0.555556	0.571429	0.714286	0.529412	0.714286	0.5	0.714286	0.571429	0.846154	0.916667	0.833333	0.333333	0.75
chr1:28498858	+	1	0.25	0.55	0.666667	0.733333	0.444444	0.272727	0.333333	0.583333	0.142857	0.444444	0.6	0.666667	0.555556	0.517241	0.5	0.5	0.5	0.0714286	0.142857	0.631579	0.5	0.538462	0.1	0.777778	0.521739	0.75	0.333333	0.631579	0.47619	0.541667	0.375	0.684211	0.454545	0.708333	0.736842	0.363636	0.833333	0.461538	0.5	0.722222	0.4	0.547619	0.571429	0.666667	0.416667	0.444444	0.307692
chr1:32682314	+	1	0.40625	0.109091	0.333333	0.166667	0.21875	0.295455	0.185185	0.44	0.111111	0.206897	0.285714	0.357143	0.0714286	0.162791	0.323529	0.0857143	0.117647	0.245283	0.186441	0.266667	0.266667	0.2	0.290909	0.159091	0.152174	0.428571	0.233333	0.185185	0.301887	0.0952381	0.243902	0.25	0.108108	0.254237	0.0943396	0.322581	0.234043	0.0769231	0.217391	0.28125	0.14	0.283582	0.25	0.230769	0.177778	0.122807	0.2
chr1:32682327	+	1	0.352941	0.196429	0.240741	0.157895	0.129032	0.355556	0.194444	0.407407	0.192308	0.258065	0.219512	0.322581	0.116279	0.189189	0.390244	0.189189	0.171429	0.183673	0.245614	0.270833	0.227273	0.230769	0.301887	0.128205	0.238095	0.358491	0.224138	0.125	0.215686	0.155556	0.142857	0.235294	0.216216	0.225806	0.0847458	0.264706	0.176471	0.0714286	0.267606	0.323529	0.0952381	0.223684	0.278689	0.270833	0.133333	0.186441	0.151515
chr1:32682595	+	1	0.277778	0.30303	0.181818	0.5	0.461538	0.461538	0.4	0.2	0.333333	0.25	0.357143	0.428571	0.391304	0.35	0.3	0.428571	0.545455	0.666667	0.448276	0.428571	0.404762	0.36	0.384615	0.277778	0.272727	0.263158	0.37037	0.214286	0.181818	0.478261	0.473684	0.368421	0.294118	0.225806	0.407407	0.555556	0.111111	0.315789	0.541667	0.111111	0.3	0.272727	0.37037	0.583333	0.333333	0.5	0.384615
chr1:32683020	+	1	0.134615	0.112903	0.212766	0.448276	0.25641	0.292683	0.15	0.266667	0	0.243243	0.205128	0.144	0.125	0.416667	0.0833333	0.0909091	0.4	0.216667	0.142857	0.166667	0.133333	0.285714	0.1875	0.172414	0.173077	0.147059	0.258621	0.09375	0.25	0.193548	0.136364	0.150943	0.23913	0.15625	0.195652	0.0967742	0.106383	0.296296	0.184211	0.21875	0.216667	0.209877	0.189189	0.277778	0.263158	0.304348	0.133333
chr1:32683022	+	1	0.784314	0.704918	0.77551	0.866667	0.820513	0.707317	0.775	0.733333	0.642857	0.783784	0.897436	0.793651	0.875	0.694444	0.810811	0.787879	0.9	0.75	0.666667	0.703704	0.857143	0.8	0.75	0.7	0.730769	0.704225	0.85	0.71875	0.6875	0.885246	0.75	0.754717	0.782609	0.78125	0.847826	0.774194	0.73913	0.653846	0.868421	0.757576	0.716667	0.851852	0.820513	0.885714	0.868421	0.829787	0.766667
chr1:32683090	+	1	0.642857	0.708333	0.708333	0.823529	0.642857	0.73913	0.823529	0.666667	0.545455	0.666667	0.866667	0.785714	0.5	0.9375	0.764706	0.923077	0.8	0.571429	0.702703	0.826087	0.714286	0.833333	0.846154	0.75	0.678571	0.8	0.62963	0.75	0.666667	0.9	0.809524	0.857143	0.761905	0.75	0.882353	0.923077	0.85	0.363636	0.833333	0.769231	0.714286	0.827586	0.8	0.833333	0.75	0.631579	0.5
chr1:32683188	+	1	0.818182	0.8	0.4	0.846154	0.428571	0.666667	0.5	0.571429	0.6	0.8	0.666667	0.689655	0.7	0.5	0.818182	0.666667	0.5	0.529412	0.533333	0.545455	0.384615	0.733333	0.615385	0	0.5	0.714286	0.7	0.666667	0.666667	0.909091	0.666667	0.846154	0.571429	0.727273	0.5	0.444444	0.6	0.428571	0.75	0.833333	0.6	0.863636	0.727273	0.666667	0.727273	0.555556	0.375
chr1:32683762	+	1	0.35	0.244898	0.130435	0.173913	0.133333	0.4	0.411765	0.428571	0.176471	0.15	0.0555556	0.203125	0.210526	0.181818	0.222222	0.257143	0.333333	0.233333	0.117647	0.0869565	0.225806	0.27027	0.416667	0.3125	0.212121	0.21875	0.0789474	0.25	0.307692	0.307692	0.192308	0.258065	0.424242	0.272727	0.205882	0.238095	0.266667	0.210526	0.103448	0.304348	0.272727	0.166667	0.315789	0.466667	0.0714286	0.238095	0.210526
chr1:32683772	+	1	0.625	0.655172	0.6	0.7	0.7	0.466667	0.769231	0.4375	0.428571	0.625	0.571429	0.6	0.466667	0.428571	0.421053	0.653846	0.615385	0.411765	0.628571	0.666667	0.380952	0.730769	0.631579	0.636364	0.56	0.607143	0.633333	0.583333	0.647059	0.631579	0.454545	0.3	0.76	0.625	0.583333	0.6	0.571429	0.428571	0.68	0.473684	0.538462	0.702703	0.384615	0.555556	0.5	0.538462	0.615385
chr1:32683775	+	1	0.666667	0.724138	0.933333	0.85	0.7	0.933333	0.769231	0.8	0.785714	0.875	0.692308	0.807692	0.923077	0.769231	0.947368	0.730769	0.615385	0.833333	0.857143	0.705882	0.736842	0.8	0.777778	0.75	0.875	0.84	0.862069	0.75	0.823529	0.894737	0.952381	0.761905	0.884615	0.695652	0.791667	0.642857	0.714286	0.769231	0.695652	0.894737	0.75	0.777778	0.814815	0.777778	0.8	0.769231	0.769231
chr1:32683842	+	1	0.272727	0.25	0.142857	0.4	0.3	0.333333	0.5	0.3	0.222222	0.384615	0.555556	0.415094	0.285714	0.166667	0.36	0.357143	0.25	0.428571	0.375	0.391304	0.5	0.62069	0.56	0.642857	0.413793	0.32	0.391304	0.461538	0.3	0.411765	0.578947	0.423077	0.642857	0.432432	0.352941	0.461538	0.259259	0.142857	0.533333	0.454545	0.472222	0.243902	0.384615	0.4375	0	0.5	0.125
chr1:32683885	+	1	0.558824	0.564103	0.46875	0.6	0.36	0.592593	0.515152	0.346154	0.642857	0.714286	0.75	0.621951	0.566667	0.709677	0.615385	0.689655	0.642857	0.578947	0.483333	0.76087	0.508772	0.638298	0.75	0.575758	0.604167	0.47619	0.630435	0.714286	0.425	0.489362	0.756757	0.571429	0.419355	0.640625	0.693878	0.695652	0.5	0.34375	0.675	0.647059	0.537037	0.565789	0.595238	0.7	0.533333	0.575758	0.666667
chr1:32683894	+	1	0.075	0.186047	0.238095	0.428571	0	0.194444	0.15	0.09375	0.0588235	0.0769231	0.105263	0.21	0.216216	0.372093	0.137255	0.105263	0.272727	0.0909091	0.191781	0.169492	0.114286	0.209677	0.1875	0.170732	0.12069	0.115385	0.196429	0.103448	0.166667	0.15	0.181818	0.108696	0.25	0.162162	0.166667	0.266667	0.195652	0.0810811	0.295455	0.157895	0.123077	0.268817	0.188679	0.181818	0.0555556	0.125	0.275862
chr1:32683895	+	1	0.146341	0.255814	0.214286	0.214286	0.107143	0.243243	0.166667	0.212121	0.222222	0.179487	0.236842	0.257426	0.135135	0.357143	0.26	0.351351	0.272727	0.108696	0.191781	0.220339	0.228571	0.274194	0.212766	0.116279	0.152542	0.178571	0.381818	0.214286	0.163265	0.259259	0.204545	0.222222	0.275	0.25	0.145455	0.129032	0.297872	0.263158	0.295455	0.35	0.242424	0.293478	0.277778	0.242424	0.157895	0.342105	0.310345
chr1:32683901	+	1	0.744186	0.795455	0.795455	0.833333	0.724138	0.921053	0.829268	0.647059	0.631579	0.731707	0.833333	0.864078	0.763158	0.933333	0.86	0.894737	0.722222	0.877551	0.909091	0.766667	0.873239	0.921875	0.88	0.613636	0.866667	0.814815	0.833333	0.75	0.875	0.819672	0.826087	0.847826	0.825	0.76	0.892857	0.84375	0.934783	0.783784	0.891304	0.826087	0.768116	0.806122	0.818182	0.810811	0.666667	0.868421	0.785714
chr1:32683907	+	1	0.177778	0.268293	0.363636	0.433333	0.107143	0.368421	0.390244	0.147059	0.571429	0.4	0.333333	0.330189	0.282051	0.422222	0.339623	0.325	0.352941	0.510204	0.350649	0.25	0.338028	0.46875	0.436364	0.395833	0.327869	0.433962	0.301587	0.235294	0.474576	0.318841	0.395833	0.422222	0.341463	0.269231	0.380952	0.228571	0.1875	0.324324	0.23913	0.5	0.242857	0.262626	0.462963	0.459459	0.157895	0.375	0.294118
chr1:35602216	-	1	0.740741	0.789474	0.875	0.826087	0.666667	0.809524	0.8125	0.909091	0.84	0.709677	0.833333	0.84507	0.705882	0.786517	0.756757	0.866667	0.818182	0.784314	0.73913	0.807692	0.785714	0.857143	0.814815	0.913043	0.815789	0.870968	0.723404	0.857143	0.818182	0.884615	0.857143	0.906977	0.870968	0.886792	0.829787	0.83871	0.733333	0.813953	0.8	0.722222	0.814815	0.8	0.851064	0.896552	0.5625	0.62069	0.944444
chr1:35602237	-	1	0.478261	0.402597	0.484848	0.4	0.2	0.702703	0.513514	0.423077	0.5	0.425	0.521739	0.509804	0.392857	0.635593	0.58	0.368421	0.615385	0.431034	0.5	0.388889	0.421053	0.571429	0.457143	0.566667	0.44	0.309524	0.392857	0.384615	0.431818	0.621622	0.535714	0.59375	0.5625	0.567568	0.376812	0.577778	0.5	0.532258	0.521739	0.473684	0.540541	0.392857	0.581081	0.673469	0.266667	0.46875	0.230769
chr1:35602285	-	1	0.76087	0.514706	0.666667	0.657143	0.5	0.777778	0.674419	0.689655	0.657895	0.555556	0.619048	0.666667	0.482759	0.64	0.466667	0.608696	0.8	0.5	0.660714	0.5	0.763158	0.628571	0.566667	0.576923	0.65	0.487179	0.416667	0.571429	0.621622	0.676471	0.64	0.614035	0.730769	0.591549	0.614035	0.761905	0.526316	0.62069	0.636364	0.7	0.588235	0.6	0.550725	0.8125	0.5	0.62963	0.458333
chr1:35602583	-	1	0.75	0.619048	0.583333	0.5	0.75	0.724138	0.652174	0.666667	0.5	0.608696	0.642857	0.741379	0.714286	0.666667	0.707317	0.266667	0.333333	0.634146	0.575	0.568182	0.666667	0.348837	0.636364	0.222222	0.772727	0.666667	0.673913	0.478261	0.615385	0.727273	0.52381	0.727273	0.54	0.521739	0.673913	0.782609	0.434783	0.666667	0.666667	0.272727	0.588235	0.592593	0.809524	0.804348	0.6	0.25	0.636364
chr1:35602694	-	1	0.692308	0.642857	0.4	0.434783	0.583333	0.583333	0.588235	0.5	0.3	0.555556	0.411765	0.595238	0.6875	0.625	0.583333	0.473684	0.888889	0.652174	0.647059	0.545455	0.538462	0.555556	0.666667	0.25	0.8	0.444444	0.363636	0.555556	0.357143	0.333333	0.583333	0.8125	0.466667	0.636364	0.607143	0.6	0.642857	0.555556	0.607143	0.380952	0.333333	0.583333	0.5	0.352941	0.388889	0.333333	0.444444
chr1:35602724	-	1	0.269231	0.333333	0.235294	0.365854	0.45	0.535714	0.25641	0.47619	0.272727	0.470588	0.318182	0.3375	0.387097	0.446154	0.235294	0.333333	0.518519	0.285714	0.4	0.35	0.181818	0.2	0.451613	0.30303	0.325581	0.363636	0.259259	0.285714	0.392857	0.516129	0.45	0.314286	0.357143	0.317073	0.411765	0.4	0.307692	0.6	0.42623	0.314286	0.363636	0.212121	0.323529	0.575	0.333333	0.3	0.285714
chr1:35602768	-	1	0.146341	0.291667	0.153846	0.0892857	0.121212	0.384615	0.163934	0.185185	0.129032	0.156863	0.0985915	0.153846	0.0740741	0.308824	0.0967742	0.15	0.116279	0.149254	0.264151	0.151515	0.258621	0.24	0.0175439	0.15625	0.0666667	0.142857	0.137255	0.173913	0.236364	0.163636	0.117647	0.0769231	0.206349	0.189189	0.120482	0.0689655	0.16	0.263158	0.181818	0.27907	0.208333	0.276923	0.15942	0.383721	0.150943	0.142857	0.193548
chr1:35602769	-	1	0.292683	0.361111	0.384615	0.280702	0.151515	0.487179	0.274194	0.115385	0.28125	0.25	0.342857	0.221374	0.181818	0.477941	0.229508	0.225806	0.285714	0.181818	0.351852	0.298507	0.206897	0.28	0.175439	0.253968	0.2	0.291667	0.392157	0.311111	0.37037	0.240741	0.215686	0.261538	0.349206	0.32	0.283951	0.310345	0.319149	0.403509	0.241379	0.465116	0.354167	0.4375	0.298507	0.636364	0.339623	0.367347	0.403226
chr1:36063818	+	1	0.68	0.666667	0.666667	0.782609	0.7	0.823529	0.8	0.818182	0.740741	0.75	0.833333	0.777778	0.833333	0.590909	0.84	0.769231	0.6	0.703704	0.727273	0.842105	0.75	0.607143	0.875	0.888889	0.75	0.866667	0.764706	0.47619	0.541667	0.333333	0.653846	0.529412	0.866667	0.785714	0.761905	0.545455	0.75	0.833333	0.68	0.571429	0.533333	0.705882	0.875	0.666667	0.666667	0.724138	0.666667
chr1:36063848	+	1	0.178571	0.344828	0.4	0.428571	0.5	0.238095	0.294118	0.363636	0.206897	0.277778	0.407407	0.294118	0.285714	0.407407	0.333333	0.375	0.235294	0.25	0.275	0.184211	0.206897	0.382353	0.235294	0.388889	0.4	0.238095	0.45	0.24	0.15	0.275862	0.363636	0.35	0.3	0.447368	0.185185	0.1875	0.357143	0.478261	0.37931	0.153846	0	0.24	0.526316	0.4375	0.56	0.272727	0.133333
chr1:36063861	+	1	0.4	0.434783	0.642857	0.608696	0.4	0.529412	0.2	0.444444	0.538462	0.484848	0.388889	0.413043	0.769231	0.28	0.5	0.52381	0.647059	0.384615	0.470588	0.472222	0.275862	0.612903	0.642857	0.5625	0.5	0.55	0.263158	0.318182	0.444444	0.407407	0.551724	0.3125	0.555556	0.486486	0.5	0.416667	0.586207	0.411765	0.607143	0.173913	0.357143	0.375	0.666667	0.5	0.409091	0.535714	0.4
chr1:36063888	+	1	0.5	0.6	0.166667	0.789474	0.5	0.785714	0.3	0.714286	0.578947	0.52381	0.6	0.710526	0.5	0.666667	0.75	0.5625	0.642857	0.5625	0.6	0.761905	0.5	0.571429	0.5	0.666667	0.8	0.533333	0.545455	0.666667	0.666667	0.6875	0.473684	0.428571	0.538462	0.733333	0.7	0.666667	0.619048	0.357143	0.52381	0.5	0.375	0.526316	0.333333	0.9	0.6	0.545455	0.4
chr1:36064020	+	1	0.666667	0.928571	0.8	0.714286	0.5	0.857143	0.8	0.5	0.75	0.666667	0.666667	0.916667	0.8	0.833333	0.714286	0.8	0.75	0.714286	0.666667	0.6	0.692308	0.25	0.5	0.777778	0.833333	0.666667	0.75	0.833333	0.666667	0.5	0.5	0.625	0.714286	0.764706	0.714286	0.833333	0.6	0.636364	0.8	0.875	0.6	0.5	0.666667	0.714286	0.714286	0.714286	0.5
chr1:36069135	+	1	0.512821	0.351351	0.235294	0.4	0.125	0.555556	0.4	0.125	0.25	0.214286	0.384615	0.56	0.333333	0.428571	0.25	0.466667	0.285714	0.47619	0.368421	0.32	0.25	0.823529	0.416667	0.521739	0.1875	0.5	0.428571	0.21875	0.296296	0.431373	0.454545	0.28	0.4	0.228571	0.482759	0.0909091	0.321429	0.266667	0.296296	0.333333	0.470588	0.611111	0.458333	0.3	0.388889	0.588235	0.625
chr1:36069162	+	1	0.888889	0.853659	0.75	0.777778	0.4	0.8	0.666667	0.555556	0.5	0.75	0.76	0.709677	0.75	0.833333	0.529412	0.733333	0.789474	0.75	0.888889	0.75	0.764706	0.764706	0.545455	0.8	0.736842	0.428571	0.761905	0.647059	0.64	0.826087	0.761905	0.772727	0.789474	0.617647	0.733333	0.6	0.857143	0.933333	0.84	0.666667	0.645161	0.9375	0.913043	0.833333	0.647059	0.75	0.583333
chr1:36069173	+	1	0.911765	0.736842	0.611111	0.684211	0.615385	0.888889	0.846154	0.6	0.454545	0.9	0.73913	0.766667	0.7	0.818182	0.846154	0.8125	0.764706	0.9	0.625	0.833333	0.733333	0.764706	0.6	0.904762	0.684211	0.764706	0.761905	0.545455	0.521739	0.816327	0.761905	0.791667	0.555556	0.714286	0.862069	0.583333	0.76	0.857143	0.818182	0.647059	0.6	0.933333	0.95	0.75	0.666667	0.666667	0.5
chr1:36069181	+	1	0.818182	0.764706	0.428571	0.647059	0.6	0.75	0.769231	0.777778	0.727273	0.888889	0.782609	0.896552	0.545455	0.769231	0.642857	0.6	0.764706	0.947368	0.8125	0.882353	0.714286	0.764706	0.7	0.9	0.611111	0.5	0.888889	0.741935	0.727273	0.727273	0.714286	0.869565	0.722222	0.69697	0.833333	0.583333	0.590909	0.75	0.727273	0.764706	0.730769	0.769231	0.9375	0.8	0.916667	0.842105	0.7
chr1:36069356	+	1	0.571429	0.388889	0.4	0.7	0.555556	0.5	0.571429	0.333333	0.4	0.833333	0.375	0.857143	0.5	0.714286	0.933333	0.625	0.625	0.615385	0.733333	0.611111	0.714286	0.714286	0.818182	0.833333	0.666667	0.8	0.727273	0.571429	0.714286	0.571429	0.647059	0.888889	0.8	0.769231	0.782609	0.7	0.818182	0.571429	0.777778	0.8	0.882353	0.5	0.785714	0.888889	0.777778	0.666667	0.666667
chr1:3813836	-	1	0.82	0.895522	0.9375	0.708333	0.866667	0.777778	0.888889	0.764706	0.8	0.818182	0.958333	0.777778	0.818182	0.843137	0.888889	0.809524	0.818182	0.9	0.827586	0.886364	0.83871	0.890909	0.875	0.777778	0.653846	0.586207	0.83871	0.918919	0.807692	0.837838	0.83871	0.757576	0.848485	0.904762	0.901408	0.888889	0.68	0.885714	0.727273	0.888889	0.882353	0.857143	0.828571	0.944444	0.909091	0.8	0.7
chr1:39682184	-	0	0.756098	0.338983	0.291667	0.375	0.428571	0.380435	0.45614	0.581818	0.333333	0.357143	0.432432	0.493827	0.352941	0.456311	0.357664	0.855172	0.481013	0.733333	0.439394	0.382353	0.511364	0.449275	0.370079	0.380952	0.444444	0.636364	0.611111	0.377778	0.414815	0.490909	0.410256	0.511628	0.409524	0.430657	0.338983	0.484848	0.527027	0.733333	0.622222	0.291667	0.451613	0.226667	0.482456	0.686275	0.423729	0.462963	0.387097
chr1:41071910	-	1	0.857143	0.833333	0.8	0.777778	0.9	0.923077	0.666667	0.857143	0.75	0.85	0.769231	0.892857	0.9	0.8	0.8	0.75	0.714286	0.529412	0.833333	0.666667	0.909091	0.769231	0.8125	0.8	0.85	0.8	0.4	0.6	0.666667	0.705882	0.6	0.857143	0.647059	0.823529	0.789474	0.75	0.857143	0.6	0.928571	0.857143	0.714286	0.833333	0.916667	0.75	0.75	0.857143	0.4
chr1:45609932	+	1	0.631579	0.5	0.470588	0.631579	0.586207	0.434783	0.2	0.5625	0.592593	0.677419	0.583333	0.487179	0.5	0.47619	0.363636	0.526316	0.4	0.526316	0.344828	0.511628	0.586207	0.307692	0.5	0.44	0.357143	0.395833	0.484375	0.622642	0.392857	0.536232	0.423077	0.564103	0.513514	0.55814	0.642857	0.4	0.489362	0.363636	0.4375	0.516129	0.151515	0.555556	0.571429	0.153846	0.352941	0.5	0.5
chr1:45609940	+	1	0.761905	0.647059	0.705882	0.611111	0.5625	0.590909	0.538462	0.578947	0.633333	0.757576	0.26087	0.604651	0.625	0.590909	0.727273	0.647059	0.777778	0.764706	0.740741	0.775	0.724138	0.428571	0.727273	0.625	0.785714	0.583333	0.69697	0.653846	0.592593	0.774648	0.529412	0.7	0.763158	0.714286	0.3125	0.703704	0.808511	0.432432	0.533333	0.612903	0.242424	0.545455	0.571429	0.533333	0.625	0.578947	0.5
chr1:45609992	+	1	0.916667	0.85	0.857143	0.8	0.821429	0.826087	0.727273	0.846154	0.884615	0.826087	0.85	0.875	0.75	0.9	0.75	0.7	0.875	0.708333	0.888889	0.954545	0.529412	0.642857	0.636364	0.863636	0.909091	0.68	0.775	0.833333	0.764706	0.857143	0.68	0.772727	0.904762	0.941176	0.714286	0.818182	0.764706	0.88	0.7	0.967742	0.571429	0.78125	0.666667	0.75	0.909091	0.785714	0.875
chr1:45610043	+	1	0.30303	0.448276	0.47619	0.294118	0.444444	0.3125	0.571429	0.363636	0.217391	0.380952	0.347826	0.291667	0.35	0.357143	0.153846	0.470588	0.333333	0.3	0.324324	0.347826	0.347826	0.178571	0.181818	0.25	0.285714	0.5	0.366667	0.363636	0.5	0.517241	0.545455	0.481481	0.242424	0.5	0.333333	0.363636	0.387755	0.2	0.235294	0.5	0.291667	0.384615	0.2	0.25	0.3	0.263158	0.25
chr1:45610052	+	1	0.818182	0.877193	0.791667	0.588235	0.676471	0.666667	0.571429	0.8	0.777778	0.809524	0.636364	0.666667	0.526316	0.785714	0.615385	0.722222	0.636364	0.642857	0.648649	0.681818	0.7	0.607143	0.642857	0.448276	0.666667	0.708333	0.736842	0.642857	0.636364	0.72549	0.818182	0.703704	0.71875	0.684211	0.666667	0.7	0.6875	0.564103	0.529412	0.828571	0.28	0.56	0.45	0.333333	0.888889	0.842105	0.888889
chr1:45610790	+	1	0.333333	0.47541	0.409091	0.45	0.419355	0.176471	0	0.4	0.451613	0.392857	0.4	0.365854	0.5	0.5	0.222222	0.3	0.555556	0.333333	0.185185	0.333333	0.263158	0.454545	0.384615	0.5	0.333333	0.442623	0.504673	0.422222	0.446809	0.549451	0.534884	0.333333	0.214286	0.289474	0.608696	0.28125	0.545455	0.277778	0.333333	0.424242	0.322034	0.537037	0.32	0.6	0.166667	0.526316	0.473684
chr1:45610795	+	1	0.611111	0.606557	0.818182	0.666667	0.71875	0.470588	0.285714	0.6	0.733333	0.75	0.6	0.425	0.666667	0.793103	0.444444	0.8	0.777778	0.583333	0.6	0.75	0.631579	0.772727	0.461538	0.666667	0.666667	0.741379	0.619048	0.62069	0.541667	0.802198	0.681818	0.590909	0.535714	0.736842	0.818182	0.451613	0.697368	0.538462	0.416667	0.545455	0.431034	0.716981	0.4	0.6	0.333333	0.789474	0.611111
chr1:45610796	+	1	0.416667	0.466667	0.590909	0.611111	0.59375	0.529412	0.285714	0.6	0.466667	0.5	0.4	0.292683	0.666667	0.607143	0.166667	0.6	0.666667	0.434783	0.461538	0.575	0.631579	0.545455	0.307692	0.666667	0.380952	0.517241	0.407767	0.517241	0.479167	0.522727	0.690476	0.550725	0.535714	0.648649	0.772727	0.387097	0.613333	0.433962	0.333333	0.424242	0.338983	0.54717	0.16	0.2	0.333333	0.611111	0.4
chr1:45610809	+	1	0.4	0.415094	0.375	0.266667	0.586207	0.384615	0.333333	0.666667	0.586207	0.565217	0.416667	0.486486	0.555556	0.565217	0.1875	0.777778	0.75	0.65	0.625	0.527778	0.5	0.421053	0.5	0.7	0.368421	0.518519	0.552941	0.506024	0.5	0.525641	0.621622	0.476923	0.291667	0.451613	0.6	0.307692	0.633803	0.244444	0.272727	0.535714	0.415094	0.612245	0.47619	0.5	0.3125	0.588235	0.470588
chr1:45697343	-	1	0.642857	0.5	0.25	0.785714	0.307692	0.857143	0.583333	0.333333	0.555556	0.6	0.533333	0.464286	0.428571	0.434783	0.851852	0.272727	0.6	0.357143	0.48	0.384615	0.533333	0.789474	0.6	0.411765	0.333333	0.5	0.545455	0.375	0.555556	0.785714	0.666667	0.75	0.454545	0.733333	0.555556	0.666667	0.4375	0.555556	0.461538	0.666667	0.75	0.666667	0.538462	0.7	0.470588	0.555556	0.4
chr1:45699006	-	1	0.388889	0.636364	0.37037	0.3	0.4	0.52381	0.384615	0.666667	0.666667	0.444444	0.347826	0.305556	0.346154	0.333333	0.0625	0.217391	0.409091	0.2	0.147059	0.166667	0.235294	0.352941	0.227273	0.5	0.387097	0.375	0.351351	0.333333	0.263158	0.222222	0.238095	0.625	0.275862	0.410256	0.34	0.25	0.452381	0.434783	0.464286	0.448276	0.235294	0.59375	0.115385	0.511111	0.421053	0.269231	0.444444
chr1:52823198	+	1	0.560976	0.428571	0.45	0.6	0.5625	0.676923	0.487179	0.538462	0.75	0.468085	0.676923	0.638655	0.512195	0.626667	0.551724	0.638889	0.595238	0.602941	0.596491	0.702703	0.625	0.657143	0.569892	0.677419	0.684211	0.703704	0.583333	0.608696	0.675	0.517241	0.590909	0.527273	0.636364	0.675676	0.628571	0.611111	0.608696	0.735294	0.707865	0.457143	0.75	0.538462	0.677966	0.72549	0.5	0.574468	0.515152
chr1:52823222	+	1	0.384615	0.269231	0.205128	0.35	0.30303	0.246154	0.222222	0.230769	0.315789	0.511111	0.359375	0.353982	0.275	0.283784	0.315789	0.408451	0.255814	0.367647	0.321429	0.297297	0.193548	0.264706	0.362637	0.354839	0.293103	0.403846	0.25	0.130435	0.512821	0.333333	0.425532	0.192308	0.358491	0.356164	0.324324	0.333333	0.5	0.387097	0.393258	0.411765	0.333333	0.230769	0.42623	0.553191	0.283019	0.0666667	0.15625
chr1:52823225	+	1	0.763158	0.44	0.3	0.666667	0.516129	0.576271	0.363636	0.692308	0.72973	0.644444	0.721311	0.672566	0.684211	0.680556	0.660714	0.630769	0.547619	0.606061	0.62963	0.611111	0.466667	0.676471	0.563218	0.637931	0.566038	0.520833	0.681818	0.318182	0.7	0.766667	0.581395	0.518519	0.692308	0.597222	0.555556	0.636364	0.608696	0.645161	0.712644	0.290323	0.702703	0.153846	0.655738	0.604651	0.6	0.431818	0.387097
chr1:52823252	+	1	0.655172	0.388889	0.44	0.7	0.555556	0.609756	0.48	0.65	0.785714	0.703704	0.547619	0.59375	0.44	0.52381	0.59375	0.680851	0.6	0.526316	0.756757	0.666667	0.444444	0.659091	0.6	0.5	0.714286	0.580645	0.818182	0.5	0.692308	0.375	0.580645	0.444444	0.757576	0.456522	0.625	0.578947	0.769231	0.619048	0.745455	0.380952	0.678571	0.3	0.605263	0.653846	0.575758	0.580645	0.388889
chr1:52823875	+	1	0.177419	0.478261	0.2	0.245902	0.419355	0.409091	0.326087	0.384615	0.241379	0.212121	0.351351	0.253333	0.25	0.398148	0.352113	0.269841	0.259259	0.149254	0.285714	0.442308	0.264706	0.294118	0.244444	0.303571	0.382353	0.333333	0.272727	0.27027	0.253521	0.3	0.289855	0.297872	0.285714	0.25	0.339623	0.431373	0.357143	0.365385	0.286957	0.53125	0.142857	0.327869	0.277108	0.369048	0.309524	0.295455	0.186047
chr1:52824180	+	1	0.3	0.555556	0.352941	0.6	0.25	0.5	0.142857	0.363636	0.5	0.555556	0.545455	0.307692	0.333333	0.368421	0.5	0.666667	0.333333	0.4	0.647059	0.416667	0.681818	0.52	0.615385	0.555556	0.571429	0.454545	0.625	0.25	0.52381	0.4375	0.307692	0.375	0.615385	0.409091	0.411765	0.75	0.307692	0.4375	0.681818	0.333333	0.333333	0.615385	0.666667	0.538462	0.428571	0.428571	0.545455
chr1:52824220	+	1	0.241379	0.234043	0.324324	0.125	0.352941	0.40625	0.117647	0.15	0.25	0.285714	0.3	0.316327	0.25	0.339286	0.352941	0.241379	0.111111	0.0930233	0.431818	0.214286	0.324324	0.244444	0.342105	0.230769	0.255319	0.137931	0.347826	0.272727	0.162791	0.375	0.233333	0.102564	0.261905	0.479452	0.368421	0.310345	0.541667	0.40625	0.309524	0.166667	0.193548	0.135135	0.22449	0.351351	0.266667	0	0.230769
chr1:52824268	+	1	0.26	0.236364	0.102041	0.153846	0.233333	0.285714	0.210526	0.272727	0	0.25	0.307692	0.217687	0.208333	0.157303	0.183099	0.236364	0.210526	0.22449	0.265625	0.170732	0.133333	0.108108	0.246154	0.195652	0.217949	0.229167	0.322581	0.214286	0.21875	0.225	0.122449	0.0625	0.232143	0.173554	0.2	0.111111	0.243243	0.36	0.176471	0	0.23913	0.0517241	0.235294	0.369565	0.269231	0.12	0.135135
chr1:52825736	+	1	0.127273	0.135802	0.145455	0.131868	0.132075	0.209877	0.0588235	0.109091	0.097561	0.0877193	0.207317	0.130045	0.12	0.172131	0.112903	0.196429	0.166667	0.0909091	0.152	0.193182	0.123596	0.140496	0.147059	0.149254	0.128205	0.138462	0.104167	0.159091	0.162791	0.173333	0.149425	0.0684932	0.128205	0.0839695	0.148649	0.183099	0.288462	0.253731	0.190476	0.268293	0.2	0.246575	0.205607	0.203125	0.166667	0.130435	0.118644
chr1:52825748	+	1	0.698795	0.563107	0.625	0.626168	0.69863	0.752577	0.545455	0.57971	0.545455	0.6	0.794872	0.729825	0.567164	0.647727	0.631944	0.699301	0.829268	0.747826	0.666667	0.643478	0.584615	0.746914	0.724138	0.681818	0.671329	0.692308	0.5	0.565217	0.696429	0.60396	0.764706	0.673077	0.655914	0.610063	0.619565	0.704082	0.614286	0.618557	0.764398	0.48	0.702703	0.489583	0.689189	0.82	0.527027	0.57377	0.393939
chr1:52825753	+	1	0.464286	0.495327	0.413333	0.490909	0.278481	0.432692	0.375	0.444444	0.37931	0.4	0.453782	0.416949	0.338028	0.535912	0.473333	0.5	0.406977	0.389831	0.384615	0.387931	0.433824	0.452941	0.461538	0.353535	0.447552	0.37963	0.482143	0.222222	0.472222	0.472222	0.5	0.320755	0.4	0.418182	0.4375	0.459184	0.557143	0.582524	0.517588	0.470588	0.411765	0.42	0.403974	0.563107	0.369863	0.31746	0.430556
chr1:52825762	+	1	0.25	0.231405	0.197531	0.223077	0.227273	0.193548	0.126316	0.2	0.140845	0.115789	0.257143	0.16763	0.278481	0.222222	0.233129	0.236686	0.148515	0.237037	0.23913	0.214815	0.214286	0.228426	0.156098	0.103448	0.231707	0.208333	0.242424	0.211765	0.238462	0.264463	0.19708	0.146341	0.214286	0.201058	0.221239	0.22807	0.304878	0.333333	0.266949	0.288136	0.253623	0.285714	0.244318	0.42623	0.137931	0.25	0.173913
chr1:52825763	+	1	0.215054	0.221311	0.204819	0.189781	0.208791	0.238462	0.147059	0.108434	0.157895	0.102804	0.147887	0.192837	0.139535	0.222222	0.224852	0.240437	0.205607	0.165468	0.179894	0.119718	0.203704	0.238806	0.226852	0.218487	0.142857	0.100775	0.308824	0.0674157	0.253623	0.264	0.172414	0.114504	0.132743	0.212121	0.145299	0.184874	0.218391	0.391304	0.199187	0.21875	0.212766	0.168067	0.224044	0.367188	0.202128	0.197368	0.132653
chr1:65031059	-	1	0.826087	0.925926	0.666667	0.823529	0.6875	0.823529	0.833333	0.857143	0.833333	0.7	0.6875	0.666667	0.454545	0.666667	0.666667	0.909091	0.857143	0.814815	0.947368	0.88	0.8	0.846154	0.714286	0.6	0.705882	0.8125	0.916667	0.705882	0.823529	0.75	0.8	0.85	0.928571	0.875	0.8	0.75	0.9375	0.909091	0.888889	0.666667	0.583333	0.722222	0.833333	0.833333	0.818182	0.8	0.857143
chr1:66075154	+	0	0.531915	0.282051	0.428571	0.380952	0.444444	0.7	0.5	0.142857	0.333333	0.269231	0.4	0.509091	0	0.6	0.4375	0.3	0.625	0.305556	0.4	0.485714	0.378378	0.714286	0.666667	0.470588	0.333333	0.571429	0.5	0.461538	0.586207	0.692308	0.520833	0.259259	0.511111	0.476923	0.509804	0.576923	0.35	0.368421	0.4	0.512195	0.75	0.243243	0.333333	0.4	0.411765	0.125	0.142857
chr1:66075160	+	0	0.229167	0.108108	0.380952	0.208333	0.153846	0.3	0	0.285714	0.352941	0.192308	0.25	0.272727	0.5	0.45	0.25	0.4	0.5	0.333333	0.422222	0.304348	0.378378	0.357143	0.333333	0.352941	0.666667	0.310345	0.481481	0.277778	0.37931	0.333333	0.458333	0.222222	0.295455	0.318182	0.510204	0.384615	0.421053	0.40678	0.7	0.205128	0.916667	0.162162	0	0.8	0.117647	0.25	0.285714
chr1:66098171	+	0	0.972222	0.98	0.947368	0.958333	0.974359	0.923077	0.909091	0.9375	0.962963	0.977778	0.972973	0.964286	0.933333	0.941176	0.875	0.947368	0.888889	0.952381	0.947368	0.980392	0.909091	0.928571	0.909091	0.933333	0.944444	0.966667	0.958333	0.979167	0.972222	0.982456	0.958333	0.965517	0.982759	0.975	0.962963	0.95	0.981818	0.984848	0.875	0.981132	0.928571	0.958333	0.928571	0.916667	0.941176	0.971429	0.928571
chr1:66106637	+	0	0.916667	0.935484	0.928571	0.9375	0.941176	0.916667	0.666667	0.857143	0.666667	0.916667	0.857143	0.916667	0.916667	0.909091	0.75	0.875	0.833333	0.928571	0.8	0.923077	0.916667	0.933333	0.5	0.9	0.9	0.956522	0.941176	0.965517	0.95	0.954545	0.9	0.952381	0.969697	0.944444	0.933333	0.956522	0.970588	0.97619	0.833333	0.958333	0.888889	0.923077	0.5	0.916667	0.833333	0.916667	0.857143
chr1:66120085	+	0	0.96875	0.980769	0.95	0.941176	0.977273	0.833333	0.933333	0.909091	0.95	0.974359	0.96	0.96875	0.9	0.933333	0.75	0.944444	0.9	0.944444	0.96	0.979592	0.96	0.947368	0.875	0.923077	0.947368	0.962963	0.969697	0.985294	0.974359	0.986301	0.971429	0.977273	0.98	0.970588	0.96875	0.973684	0.986111	0.989583	0.8	0.970588	0.947368	0.961538	0.8	0.944444	0.944444	0.947368	0.95
chr1:66134215	+	0	0.9	0.9375	0.857143	0.9	0.947368	0.857143	0.875	0.8	0.5	0.9375	0.857143	0.857143	0.8	0.857143	0.875	0.833333	0.75	0.8	0.9	0.928571	0.8	0.833333	0.75	0.666667	0.857143	0.916667	0.833333	0.947368	0.9375	0.956522	0.909091	0.95	0.941176	0.875	0.9375	0.857143	0.95	0.96	0.8	0.954545	0.888889	0.875	0.857143	0.9	0.857143	0.875	0.888889
chr1:66173887	+	1	0.3	0.520833	0.416667	0.1	0.527778	0.727273	0.125	0.666667	0.454545	0.230769	0.5	0.257143	0.384615	0.230769	0.6	0.7	0.625	0.52381	0.5	0.72	0.533333	0.5625	0.583333	0.583333	0.533333	0.428571	0.37931	0.609756	0.608696	0.515152	0.857143	0.272727	0.40625	0.421053	0.642857	0.2	0.631579	0.563636	0.444444	0.590909	0.421053	0.411765	0.2	0.625	0.529412	0.615385	0.478261
chr1:66219800	+	0	0.923077	0.962963	0.923077	0.954545	0.956522	0.857143	0.875	0.916667	0.944444	0.961538	0.875	0.941176	0.875	0.916667	0.888889	0.875	0	0.9375	0.961538	0.962963	0.952381	0.888889	0	0.923077	0.916667	0.958333	0.96	0.96875	0.9375	0.947368	0.964286	0.966667	0.969697	0.954545	0.954545	0.956522	0.977273	0.984127	0.8	0.976744	0.923077	0.95	0.8	0.75	0.923077	0.875	0.909091
chr1:67409006	-	1	0.7	0.5	0.761905	0.5	0.714286	0.888889	0.5	0.666667	0.833333	0.285714	0.571429	0.73913	0.75	0.72	0.5	0.545455	0.571429	0.8	0.684211	0.428571	0.388889	0.894737	0.785714	0.5	0.733333	0.777778	0.615385	0.916667	0.5	0.8	0.909091	0.545455	0.692308	0.588235	0.681818	0.5	0.727273	0.444444	0.857143	0.642857	0.764706	0.545455	0.764706	0.903226	0.727273	0.538462	0.352941
chr1:72168848	-	1	0.75	0.5	0.416667	0.619048	0.636364	0.705882	0.833333	0.916667	0.818182	0.642857	0.722222	0.684211	0.857143	0.4	0.789474	0.5	0.444444	0.724138	0.9	0.818182	0.8	0.692308	0.4	0.583333	0.92	0.73913	0.769231	0.454545	0.6	0.714286	0.733333	0.785714	0.875	0.833333	0.833333	0.789474	0.875	0.666667	0.833333	0.75	0.83871	0.947368	0.642857	0.583333	0.833333	0.461538	0.666667
chr1:83949405	-	1	0.228261	0.283582	0.615385	0.375	0.277778	0.425532	0.444444	0.34	0.351351	0.26087	0.465517	0.253165	0.272727	0.526316	0.410256	0.409091	0.304348	0.412698	0.338462	0.23	0.55	0.381818	0.428571	0.289474	0.45283	0.359375	0.270833	0.244186	0.5	0.253731	0.359375	0.245283	0.406593	0.294118	0.295455	0.5	0.247423	0.348837	0.5	0.25974	0.431373	0.0588235	0.5	0.222222	0.413793	0.380952	0.307692
chr1:8614653	-	0	0.113924	0.0181818	0	0.212121	0.0655738	0.119403	0.157895	0.111111	0.12069	0.0819672	0.0857143	0.176895	0.109375	0.0454545	0.133929	0.142857	0.0985915	0.0833333	0.171875	0.110465	0.1	0.194118	0.115044	0.0948276	0.0977444	0.0581395	0.111111	0.0875	0.091954	0.0689655	0.0686275	0.0694444	0.144928	0.136364	0.092233	0.125	0.0515464	0.0508475	0.114583	0.111111	0.0606061	0.019802	0.0947368	0.0752688	0.119048	0.0196078	0.0384615
chr1:86378604	-	0	0.75	0.647059	0.923077	0.727273	0.5	0.923077	0.5	0.636364	0.6	0.555556	0.6	0.675	0.666667	0.75	0.866667	0.777778	0.833333	0.875	0.653846	0.473684	0.714286	0.714286	0.714286	0.866667	0.705882	0.727273	0.636364	0.7	0.666667	0.695652	0.684211	0.692308	0.555556	0.55	0.666667	0.633333	0.733333	0.75	0.454545	0.5	0.823529	0.65	0.777778	0.692308	0.642857	0.615385	0.7
chr1:89713184	+	0	0.964286	0.975	0.964286	0.954545	0.958333	0.9375	0.952381	0.923077	0.944444	0.954545	0.962963	0.977273	0.956522	0.97619	0.972973	0.928571	0.956522	0.970588	0.972222	0.966667	0.969697	0.973684	0.970588	0.958333	0.967742	0.961538	0.961538	0.97619	0.956522	0.979167	0.956522	0.954545	0.966667	0.969697	0.977273	0.964286	0.969697	0.916667	0.95	0.952381	0.974359	0.96875	0.947368	0.972973	0.944444	0.909091	0.962963
chr1:97720521	-	0	0.888889	0.916667	0.888889	0.888889	0.857143	0.875	0.5	0.875	0.833333	0.916667	0.923077	0.933333	0.8	0.909091	0.857143	0.857143	0.8	0.888889	0.833333	0.909091	0.75	0.8	0.666667	0.9	0.9	0.833333	0.875	0.923077	0.8	0.916667	0.8	0.75	0.8	0.916667	0.9375	0.875	0.9	0.833333	0.833333	0.875	0.75	0.5	0.75	0.923077	0.875	0	0.8
chr1:9927412	-	1	0.153846	0.421053	0.466667	0.464286	0.318182	0.291667	0.238095	0.125	0.1	0.1	0.407407	0.328358	0.470588	0.386364	0.393939	0.28	0.428571	0.09375	0.25	0.3	0.297297	0.25641	0.210526	0.333333	0.275862	0.344828	0.205882	0.363636	0.35	0.275	0.413793	0.388889	0.24	0.3	0.32	0.166667	0.444444	0.24	0.36	0.195122	0.323529	0.333333	0.358974	0.423077	0.357143	0.3125	0.176471
chr1:9927426	-	1	0.36	0.428571	0.375	0.413793	0.318182	0.304348	0.142857	0.5	0.277778	0.368421	0.307692	0.47619	0.470588	0.418605	0.454545	0.347826	0.571429	0.322581	0.44186	0.325	0.388889	0.378378	0.368421	0.5	0.310345	0.538462	0.257143	0.387097	0.35	0.4	0.481481	0.371429	0.24	0.315789	0.25	0.176471	0.592593	0.25	0.363636	0.325	0.363636	0.257143	0.485714	0.4	0.5	0.333333	0.176471
chr1:9927795	-	1	0.714286	0.833333	0.166667	0.642857	0.625	0.6	0.714286	0.5	0.714286	0.5	0.666667	0.571429	0.857143	0.764706	0.44	0.166667	0.666667	0.444444	0.535714	0.0909091	0.454545	0.636364	0.5	0.857143	0.5	0.4	0.818182	0.631579	0.2	0.578947	0.714286	0.461538	0.642857	0.571429	0.538462	0.75	0.142857	0.444444	0.625	0.545455	0.375	0.428571	0.777778	0.833333	0.2	0.6	0.666667
chr1:9927874	-	1	0.888889	0.310345	0.4	0.388889	0.666667	0.166667	0.3	0.375	0.333333	0.333333	0.307692	0.44186	0.538462	0.478261	0.473684	0.714286	0.25	0.6	0.461538	0.62963	0.55	0.5	0.363636	0.411765	0.409091	0.428571	0.333333	0.6875	0.75	0.47619	0.357143	0.588235	0.411765	0.542857	0.567568	0.666667	0.6875	0.333333	0.571429	0.588235	0.538462	0.52	0.363636	0.5	0.533333	0.555556	0.4375
chr1:9927894	-	1	0.571429	0.210526	0.4	0.25	0.5	0.111111	0.454545	0.2	0.2	0.384615	0.357143	0.438596	0.5	0.588235	0.833333	0.5	0.5	0.46875	0.545455	0.475	0.357143	0.590909	0.7	0.636364	0.483871	0.666667	0.285714	0.5	0.277778	0.705882	0.6	0.380952	0.533333	0.5	0.519231	0.6	0.538462	0.421053	0.526316	0.772727	0.294118	0.333333	0.485714	0.625	0.411765	0.421053	0.2
chr1:9927952	-	1	0.352941	0.164384	0.27451	0.208333	0.208333	0.1	0.0625	0	0.153846	0.0526316	0.157895	0.247191	0.181818	0.37931	0.169492	0.108108	0.142857	0.162791	0.217391	0.258065	0.117647	0.230769	0.1	0.40625	0.225	0.261905	0.26087	0.27907	0.394737	0.176471	0.1875	0.130435	0.351351	0.25	0.233333	0.3125	0.391304	0.2	0.28125	0.115385	0.454545	0.231884	0.218182	0.576923	0.222222	0.321429	0.103448
chr1:9928089	-	1	0.4	0.261905	0.382353	0.315789	0.541667	0.181818	0.529412	0.1875	0.153846	0.5	0.375	0.453125	0.4	0.568627	0.458333	0.32	0.26087	0.448276	0.317073	0.517241	0.372093	0.461538	0.173913	0.333333	0.44	0.685714	0.452381	0.564103	0.380952	0.4	0.447368	0.510638	0.371429	0.447368	0.380952	0.666667	0.525	0.322581	0.407407	0.482759	0.347826	0.409091	0.565217	0.866667	0.315789	0.5	0.36
chr1:9928632	-	1	0.0816327	0.196721	0.171429	0.232558	0.272727	0.0769231	0.0566038	0.181818	0.108108	0.235294	0.190476	0.166667	0.1	0.10101	0.153846	0.128571	0.103448	0.116279	0.0508475	0.0652174	0.0769231	0.0897436	0.0816327	0.0784314	0.025	0.113636	0.265306	0.196078	0.0638298	0.0222222	0.0634921	0.0447761	0.145833	0.126437	0.125	0.205882	0.132353	0.212766	0.05	0.151515	0.354839	0.184211	0.0517241	0.305556	0.169811	0.232558	0.0888889
chr1:9928633	-	1	0.416667	0.33871	0.34375	0.333333	0.30303	0.12	0.222222	0.363636	0.222222	0.272727	0.365854	0.408451	0.163265	0.33	0.333333	0.342857	0.275862	0.255814	0.245902	0.258065	0.207547	0.181818	0.270833	0.392157	0.357143	0.27907	0.408163	0.408163	0.104167	0.113636	0.31746	0.202899	0.22449	0.264368	0.245455	0.314286	0.457143	0.416667	0.275	0.230769	0.4	0.383562	0.175439	0.513514	0.442308	0.318182	0.222222
chr1:9928634	-	1	0.166667	0.183333	0.30303	0.243902	0.333333	0.04	0.203704	0.302326	0.142857	0.30303	0.195122	0.226667	0.125	0.17	0.339623	0.235294	0.172414	0.113636	0.163934	0.191489	0.169811	0.151899	0.183673	0.145833	0.097561	0.209302	0.3	0.137255	0.191489	0.119048	0.190476	0.157143	0.208333	0.27381	0.185185	0.470588	0.253521	0.14	0.2	0.171875	0.3	0.368421	0.241379	0.369863	0.306122	0.232558	0.116279
chr1:9928691	-	1	0.111111	0.123077	0.25	0.075	0.0606061	0	0.146341	0.185185	0.130435	0.16129	0.107143	0.210526	0.166667	0.102941	0.0810811	0.113636	0.142857	0.0540541	0.170213	0.152542	0.173077	0.0909091	0.0645161	0.111111	0.205882	0.111111	0.05	0.155556	0.111111	0.25641	0.148936	0.156863	0.0526316	0.25	0.159091	0.28	0.166667	0.104167	0.151515	0.159091	0.217391	0.122807	0.206897	0.170732	0.230769	0.151515	0.0967742
chr1:9928768	-	1	0.172414	0.341463	0.1	0.344828	0.263158	0.266667	0.1	0.241379	0.285714	0.333333	0.466667	0.189189	0.235294	0.138889	0.392857	0.264706	0.416667	0.366667	0.344828	0.258065	0.46875	0.45	0.136364	0.159091	0.423077	0.133333	0.322581	0.157895	0.24	0.117647	0.375	0.272727	0.205882	0.341463	0.244444	0.3125	0.314286	0.111111	0.285714	0.125	0.3	0.3125	0.266667	0.137931	0.4375	0.166667	0.2
chr10:100232550	-	1	0.884615	0.916667	0.904762	0.941176	0.7	0.9	0.96	0.8125	0.941176	0.636364	0.869565	0.970588	0.92	0.893617	0.857143	0.818182	0.73913	0.892857	0.9	0.916667	0.95	0.96	0.958333	0.961538	0.928571	0.923077	0.666667	0.714286	0.95	0.8125	0.928571	0.866667	0.5	0.96	0.833333	0.875	0.866667	0.846154	0.923077	0.823529	0.947368	0.861111	0.956522	0.90625	0.882353	0.933333	0.961538
chr10:100232551	-	1	0.961538	0.958333	0.952381	0.941176	0.95	0.95	0.96	0.9375	0.941176	0.909091	0.956522	0.971429	0.96	0.978723	0.904762	0.954545	0.916667	0.962963	0.952381	0.958333	0.95	0.958333	0.958333	0.961538	0.928571	0.923077	0.916667	0.714286	0.95	0.933333	0.928571	0.9375	0.875	0.962963	0.903226	0.888889	0.933333	0.916667	0.961538	0.941176	0.947368	0.944444	0.956522	0.939394	0.941176	0.966667	0.962963
chr10:100232557	-	1	0.46875	0.64	0.625	0.5	0.428571	0.4	0.571429	0.428571	0.411765	0.363636	0.56	0.5	0.608696	0.612245	0.217391	0.318182	0.423077	0.551724	0.666667	0.296296	0.833333	0.708333	0.461538	0.433333	0.571429	0.416667	0.384615	0.230769	0.409091	0.235294	0.375	0.4375	0.222222	0.466667	0.666667	0.444444	0.6	0.307692	0.25	0.444444	0.35	0.634146	0.56	0.694444	0.555556	0.466667	0.653846
chr10:100361844	+	0	0.373096	0.308324	0.334158	0.340171	0.329975	0.27439	0.12766	0.348039	0.333333	0.38024	0.389972	0.324742	0.318987	0.352679	0.362745	0.298246	0.377419	0.382429	0.339552	0.365385	0.346875	0.382294	0.353211	0.390385	0.361809	0.333333	0.219585	0.379913	0.380952	0.304802	0.375758	0.314371	0.275168	0.370603	0.361681	0.39823	0.397459	0.502146	0.265116	0.359712	0.301205	0.287794	0.341379	0.709302	0.342045	0.231214	0.193772
chr10:100407691	+	0	0.967742	0.986667	0.977273	0.956522	0.95	0.909091	0.888889	0.857143	0.916667	0.958333	0.952381	0.969697	0.9	0.977778	0.96	0.944444	0.888889	0.961538	0.970588	0.972973	0.95	0.947368	0.933333	0.944444	0.923077	0.958333	0.965517	0.954545	0.833333	0.975	0.958333	0.974359	0.975	0.987342	0.985714	0.928571	0.97561	0.9	0.9	0.958333	0.9	0.984127	0.964286	0.916667	0.971429	0.923077	0.923077
chr10:101789723	-	1	0.888889	0.782609	0.75	0.666667	0.733333	0.769231	0.444444	0.583333	0.625	0.7	0.75	0.526316	0.5	0.833333	0.625	0.545455	0.666667	0.625	0.444444	0.9	0.384615	0.777778	0.571429	0.636364	0.583333	0.25	0.75	0.772727	0.75	0.454545	0.6	0.5625	0.5625	0.615385	0.692308	0.684211	0.5	0.586207	0.375	0.625	0.411765	0.65	0.8	0.785714	0.833333	0.7	0.818182
chr10:101789782	-	1	0.777778	0.631579	0.6	0.6	0.785714	0.777778	0.428571	0.555556	0.333333	0.666667	0.714286	0.5	0.6	0.571429	0.333333	0.6	0.666667	0.538462	0.571429	0.888889	0.6	0.6	0.666667	0.7	0.545455	0.545455	0.571429	0.666667	0.5	0.6	0.636364	0.545455	0.545455	0.444444	0.777778	0.692308	0.75	0.5	0.571429	0.666667	0.307692	0.5625	0.75	0.666667	0	0.777778	0.6
chr10:101789938	-	1	0.190476	0.538462	0.692308	0.5	0.375	0.785714	0.666667	0.636364	0.727273	0.571429	0.6875	0.689655	0.7	0.615385	0.6875	0.636364	0.545455	0.65	0.863636	0.555556	0.777778	0.535714	0.5	0.333333	0.590909	0.52	0.5	0.777778	0.666667	0.6	0.666667	0.434783	0.619048	0.75	0.6	0.633333	0.653846	0.764706	0.461538	0.4	0.833333	0.333333	0.8125	0.733333	0.333333	0.529412	0.307692
chr10:101789945	-	1	0.318182	0.410256	0.384615	0.363636	0.333333	0.642857	0.666667	0.7	0.5	0.428571	0.333333	0.444444	0.444444	0.3125	0.647059	0.545455	0.333333	0.380952	0.636364	0.555556	0.647059	0.428571	0.538462	0.285714	0.5	0.5	0.428571	0.588235	0.592593	0.435897	0.666667	0.227273	0.545455	0.6	0.533333	0.709677	0.5	0.588235	0.5	0.6	0.52	0.342857	0.6	0.571429	0.5	0.555556	0.4
chr10:101810884	-	1	0.236842	0.4375	0.382353	0.5	0.12	0.407407	0.666667	0.545455	0.366667	0.25	0.388889	0.235294	0.222222	0.322581	0.285714	0.470588	0.3	0.307692	0.311111	0.307692	0.269231	0.394737	0.15	0.357143	0.114286	0.333333	0.428571	0.244898	0.365854	0.214286	0.352941	0.465116	0.1	0.318182	0.314286	0.366667	0.375	0.369565	0.333333	0.375	0.3	0.361446	0.230769	0.0952381	0.388889	0.391304	0.352941
chr10:101810886	-	1	0.325	0.538462	0.5	0.538462	0.5	0.5	0.5	0.545455	0.433333	0.375	0.473684	0.4	0.444444	0.5	0.47619	0.647059	0.6	0.225	0.522727	0.512821	0.461538	0.567568	0.3	0.392857	0.657143	0.352941	0.47619	0.568627	0.571429	0.452381	0.52	0.590909	0.533333	0.7	0.657895	0.433333	0.583333	0.48	0.416667	0.285714	0.4	0.583333	0.407407	0.47619	0.666667	0.652174	0.588235
chr10:103178598	-	1	0.714286	0.631579	0.8	0.6	0.666667	0.5	0.666667	0	0.5	0.142857	0.6	0.461538	0.5	0.55	0.285714	0.5	0.666667	0.714286	0.714286	0.75	0.333333	0.714286	0.333333	0.888889	0.428571	0.714286	0.538462	0.4	0.5	0.588235	0.6	0.7	0.8	0.769231	0.857143	0.4	0.857143	0.6	0.8	0.8	0.727273	0.716981	0	0.875	0.2	0.833333	0.857143
chr10:110602112	+	0	0.96875	0.987013	0.984848	0.941176	0.941176	0.96875	0.980769	0.9375	0.969697	0.965517	0.97561	0.981132	0.964286	0.990909	0.970588	0.96	0.928571	0.961538	0.966667	0.972973	0.971429	0.964286	0.952381	0.972973	0.962963	0.9375	0.96	0.96	0.958333	0.96	0.962963	0.941176	0.962963	0.97619	0.984848	0.965517	0.964286	0.966667	0.972222	0.971429	0.961538	0.990476	0.974359	0.984375	0.978723	0.985075	0.957746
chr10:11239954	+	1	0.75	0.210526	0.25	0.733333	0.714286	0.95	0.666667	0.5	0.444444	0.6	0.75	0.65	0.666667	0.625	0.818182	0.533333	0.727273	0.6	0.666667	0.769231	0.730769	0.533333	0.777778	0.666667	0.526316	0.333333	0.5	0.666667	0.333333	0.5	0.764706	0.777778	0.727273	0.533333	0.363636	0.444444	0.692308	0.4	0.5	0.444444	0.571429	0.583333	0.571429	0.75	0.5	0.666667	0.75
chr10:11241389	+	1	0.888889	0.5	0.625	0.458333	0.666667	0.708333	0.333333	0.8	0.733333	0.636364	0.6	0.533333	0.8	0.666667	0.733333	0.166667	0.6875	0.782609	0.821429	0.888889	0.888889	0.727273	0.666667	0.571429	0.9375	0.411765	0.692308	0.538462	0.75	0.809524	0.823529	0.666667	0.772727	0.5625	0.636364	0.8	0.833333	0.714286	0.75	0.6	0.75	0.7	0.833333	0.888889	0.571429	0.666667	0.833333
chr10:112826350	+	0	0.923077	0.941176	0.909091	0.888889	0.9	0.8	0.875	0.833333	0.8	0.857143	0.8	0.956522	0.857143	0.941176	0.941176	0.916667	0.8	0.928571	0.928571	0.666667	0.909091	0.916667	0.909091	0.8	0.9375	0.933333	0.75	0.928571	0.9375	0.95	0.947368	0.947368	0.888889	0.944444	0.875	0.95	0.9375	0.95	0.857143	0.875	0.954545	0.916667	0.909091	0.888889	0.9	0.888889	0.833333
chr10:115114378	+	0	0.525773	0.5625	0.558824	0.451128	0.380952	0.489209	0.441176	0.368421	0.452055	0.571429	0.565517	0.485342	0.492308	0.378788	0.522523	0.543046	0.534483	0.509202	0.553073	0.521739	0.478632	0.522013	0.483146	0.449664	0.42029	0.442857	0.454545	0.470588	0.365217	0.486842	0.36	0.486111	0.480519	0.525773	0.40678	0.387097	0.571429	0.333333	0.506667	0.52	0.534653	0.454545	0.604167	0.375	0.435897	0.454545	0.636364
chr10:115114386	+	0	0.29703	0.363636	0.285714	0.298701	0.309859	0.26087	0.375	0.309859	0.267442	0.285714	0.267442	0.262712	0.337838	0.3	0.211382	0.282609	0.286713	0.247126	0.242574	0.145631	0.267176	0.281768	0.240385	0.298851	0.231788	0.280899	0.590909	0.314286	0.338462	0.277108	0.315315	0.346667	0.256098	0.145455	0.356164	0.267327	0.212766	0.227273	0.263473	0.2	0.330097	0.333333	0.194444	0.288462	0.326531	0.36	0.333333
chr10:115114389	+	0	0.925926	0.875	0.921053	0.924051	0.863014	0.890805	0.818182	0.902778	0.88172	0.925926	0.915344	0.905914	0.897436	0.891892	0.889764	0.909548	0.939189	0.921348	0.913242	0.888889	0.942857	0.93617	0.922727	0.934426	0.924528	0.946237	0.727273	0.918919	0.938931	0.895349	0.918033	0.894118	0.94152	0.896552	0.960526	0.888889	0.90566	0.863636	0.892655	0.866667	0.915094	0.8	0.915966	0.927273	0.941176	0.807692	0.923077
chr10:115114436	+	0	0.459259	0.357143	0.5	0.394191	0.407407	0.443182	0.271429	0.427273	0.401408	0.483444	0.441509	0.442238	0.478632	0.443299	0.445783	0.384858	0.40099	0.5	0.391026	0.38125	0.402062	0.466431	0.452381	0.476562	0.488688	0.41358	0.259259	0.42029	0.43787	0.465517	0.568182	0.421053	0.430435	0.439306	0.472727	0.375	0.390805	0.241379	0.423664	0.425532	0.435065	0.36	0.42236	0.477273	0.43662	0.318182	0.205128
chr10:115114438	+	0	0.120567	0.2	0.163265	0.0576132	0.0869565	0.119403	0.0735294	0.114035	0.041958	0.18	0.133574	0.100173	0.169492	0.0961538	0.119048	0.0959752	0.136792	0.134387	0.0984615	0.0931677	0.08867	0.148276	0.134111	0.136187	0.11588	0.113095	0.111111	0.12	0.0857143	0.0833333	0.128492	0.12931	0.114407	0.106145	0.109091	0.0650888	0.149425	0.133333	0.0984848	0.104167	0.109091	0.24	0.077381	0.144444	0.108108	0.0652174	0.0512821
chr10:115117447	+	0	0.5	0.48	0.692308	0.263158	0.642857	0.322581	0.4	0.636364	0.451613	0.25	0.666667	0.35	0	0.555556	0.6	0.166667	0.4375	0.586207	0.333333	0.636364	0.533333	0.681818	0.4375	0.307692	0.428571	0.241379	0.666667	0.3125	0.6875	0.625	0.354839	0.541667	0.428571	0.375	0.333333	0.296296	0.8	0.416667	0.75	0.428571	0.5625	0.6875	0.294118	0.5	0.666667	0.736842	0.6
chr10:115117460	+	0	0.583333	0.464286	0.692308	0.692308	0.666667	0.766667	0.741935	0.5	0.454545	0.470588	0.45	0.641026	0	0.444444	0.6875	0.652174	0.666667	0.741935	0.583333	0.636364	0.736842	0.608696	0.684211	0.75	0.5625	0.533333	0.428571	0.588235	0.775	0.761905	0.65625	0.72	0.681818	0.7	0.2	0.548387	0.769231	0.333333	0.571429	0.714286	0.631579	0.625	0.444444	0.777778	0	0.35	0.25
chr10:117485632	-	1	0.382353	0.692308	0.5	0.5	0.666667	0.4	0.333333	0.538462	0.625	0.75	0.888889	0.464286	0.5625	0.526316	0.8	0.777778	0.428571	0.875	0.675	0.357143	0.529412	0.678571	0.909091	0.5	0.727273	0.714286	0.652174	0.769231	0.538462	0.821429	0.75	0.571429	0.642857	0.714286	0.857143	0.625	0.596154	0.740741	0.888889	0.6	0.636364	0.25	0.681818	0.615385	0.6	0.75	0.75
chr10:117485638	-	1	0.96875	0.833333	0.8125	0.933333	0.875	0.8	0.6	0.923077	0.857143	0.909091	0.9	0.708333	0.8	0.941176	0.954545	0.9	0.833333	0.964286	0.944444	0.916667	0.933333	0.965517	0.909091	0.875	0.952381	0.894737	0.926829	0.945946	0.958333	0.961538	0.90625	0.947368	0.933333	0.9375	0.928571	0.904762	0.88	0.92	0.875	0.8	0.954545	0.75	0.9375	0.875	0.923077	0.75	0.875
chr10:117487449	-	1	0.36	0.529412	0.666667	0.518519	0.444444	0.45	0.777778	0.538462	0.235294	0.387097	0.7	0.40678	0.538462	0.647059	0.59375	0.52	0.545455	0.482759	0.761905	0.277778	0.888889	0.4	0.363636	0.8125	0.47619	0.742857	0.333333	0.576923	0.5	0.560976	0.541667	0.409091	0.8	0.416667	0.666667	0.578947	0.434783	0.5625	0.45	0.416667	0.454545	0.75	0.518519	0.416667	0.56	0.5	0.428571
chr10:117487456	-	1	0.4	0.470588	0.380952	0.37037	0.333333	0.35	0.555556	0.5	0.5	0.30303	0.47619	0.368421	0.448276	0.571429	0.484848	0.518519	0.45	0.516129	0.434783	0.5	0.5	0.529412	0.3	0.705882	0.422222	0.763158	0.4	0.444444	0.405405	0.452381	0.48	0.391304	0.636364	0.571429	0.586207	0.555556	0.392157	0.375	0.590909	0.454545	0.483871	0.75	0.571429	0.4	0.535714	0.4	0.5
chr10:118310099	-	0	0.972973	0.97619	0.965517	0.965517	0.965517	0.97561	0.97619	0.96	0.958333	0.941176	0.980769	0.989011	0.969697	0.987805	0.97619	0.972973	0.967742	0.97619	0.95	0.97561	0.979167	0.980769	0.97561	0.970588	0.976744	0.931034	0.941176	0.956522	0.972973	0.96875	0.966667	0.967742	0.962963	0.982456	0.976744	0.962963	0.96875	0.958333	0.983333	0.964286	0.958333	0.983871	0.98	0.986667	0.965517	0.981132	0.967742
chr10:119572450	-	1	0.5	0.48	0.625	0.692308	0.5	0.666667	0.25	0	0	0.5	0.111111	0.36	0.125	0.5	0.444444	0.636364	0.625	0.333333	0.7	0.25	0.4	0.631579	0.384615	0.333333	0.333333	0.363636	0.583333	0.4	0.7	0.433333	0.272727	0.391304	0.611111	0.294118	0.75	0.5	0.636364	0.428571	0.7	0.3	0.4	0.5	0.433333	0.333333	0.461538	0.5	0.5625
chr10:119573245	-	1	0.5	0.391304	0.631579	0.384615	0.166667	0.538462	0.407407	0.375	0.166667	0.5	0.5	0.47619	0.666667	0.421053	0.75	0.388889	0	0.416667	0.636364	0.842105	0.526316	0.4	0.611111	0.571429	0.52381	0.3125	0.5	0.642857	0.266667	0.464286	0.631579	0.363636	0.375	0.6	0.3125	0.357143	0.421053	0.333333	0.421053	0.4375	0.5	0.617647	0.571429	0.5	0.470588	0.444444	0.45
chr10:119573281	-	1	0.611111	0.342857	0.148148	0.294118	0.222222	0.5	0.292683	0.357143	0.2	0.0714286	0.52381	0.4	0.625	0.4	0.384615	0.384615	0.153846	0.333333	0.766667	0.64	0.36	0.538462	0.5	0.416667	0.107143	0.380952	0.166667	0.555556	0.458333	0.333333	0.545455	0.294118	0.444444	0.5	0.12	0.26087	0.346154	0.230769	0.291667	0.25	0.321429	0.468085	0.348837	0.5	0.217391	0.3125	0.3125
chr10:124762529	-	1	0.113636	0.1	0.145455	0.103448	0.166667	0.115385	0.136364	0.210526	0.0526316	0.25	0.133333	0.104651	0.0851064	0.0636364	0.0408163	0.0666667	0.0571429	0.148936	0.169492	0.0952381	0.188406	0.109091	0.119048	0.157895	0.192982	0.266667	0.103448	0.106383	0.12766	0.142857	0.0789474	0.26087	0.16129	0.0555556	0.255814	0.30303	0.0869565	0.1	0.0892857	0.142857	0.0882353	0.182692	0.145161	0.0425532	0.0697674	0.0434783	0.123077
chr10:15075708	-	1	0.0625	0.0447761	0.0625	0.0540541	0.048	0.130435	0.0243902	0.0537634	0.0958904	0.075	0.035461	0.0317797	0.03125	0.114967	0.0766551	0.056338	0.075	0.101333	0.0477612	0.0560748	0.0675676	0.0616622	0.0497738	0.087963	0.0662021	0.04	0.110619	0.0684932	0.0211268	0.0638298	0.0512821	0.0625	0.0650685	0.0874126	0.0687285	0.0878378	0.0823529	0.138889	0.0250784	0.0505051	0.0454545	0.0769231	0.0646259	0.222222	0.0682731	0.0475207	0.0408163
chr10:15075711	-	1	0.502008	0.449814	0.45283	0.529412	0.496	0.643478	0.433735	0.505495	0.462069	0.445378	0.528169	0.454352	0.48062	0.504348	0.622837	0.426056	0.446541	0.537433	0.559172	0.478873	0.488055	0.494565	0.533632	0.481481	0.50173	0.488	0.511013	0.455172	0.549296	0.537234	0.504098	0.448276	0.541379	0.485915	0.670068	0.635135	0.55132	0.680556	0.415094	0.56	0.457711	0.56701	0.545455	0.681159	0.504065	0.353183	0.356846
chr10:15075717	-	1	0.117188	0.114815	0.0956284	0.0851064	0.16129	0.172414	0.097561	0.136842	0.137931	0.121951	0.124138	0.110879	0.114504	0.148472	0.117241	0.117438	0.123457	0.155263	0.125731	0.13615	0.130872	0.0945946	0.129464	0.119048	0.103448	0.210938	0.199115	0.0958904	0.184397	0.17801	0.0819672	0.103448	0.103806	0.115789	0.173469	0.186667	0.167155	0.214286	0.0958466	0.0606061	0.118227	0.162824	0.167224	0.318841	0.138776	0.0948454	0.111111
chr10:15075729	-	1	0.220408	0.175573	0.213296	0.270718	0.232759	0.345455	0.160494	0.244681	0.185714	0.252101	0.269504	0.225597	0.214286	0.28833	0.241758	0.188889	0.254902	0.246684	0.245455	0.26087	0.226481	0.228814	0.255814	0.234146	0.235088	0.314516	0.321267	0.242857	0.264706	0.336898	0.248927	0.211268	0.308244	0.31295	0.370107	0.344828	0.246914	0.333333	0.205298	0.223404	0.221649	0.301205	0.206294	0.447761	0.281513	0.128821	0.179039
chr10:15075730	-	1	0.0583333	0.104247	0.0698324	0.133333	0.0877193	0.110092	0.025	0.0851064	0.0724638	0.10084	0.0935252	0.108696	0.168	0.152074	0.121324	0.108614	0.104575	0.137838	0.0851064	0.121359	0.129825	0.0651558	0.0837209	0.0935961	0.15	0.0887097	0.15	0.0935252	0.126866	0.120219	0.0649351	0.0503597	0.168459	0.0854093	0.174377	0.136986	0.135385	0.227273	0.0690789	0.148936	0.078534	0.14759	0.111888	0.272727	0.122363	0.0503282	0.0177778
chr10:15075794	-	1	0.224299	0.243243	0.174757	0.285714	0.380282	0.37037	0.244898	0.243243	0.25	0.275362	0.279412	0.254144	0.25	0.345946	0.271028	0.186567	0.265957	0.279221	0.290909	0.279412	0.215686	0.291971	0.347368	0.293478	0.321101	0.244898	0.380952	0.232143	0.297297	0.367647	0.282609	0.245614	0.310345	0.392857	0.4	0.333333	0.216981	0.36	0.305195	0.215686	0.202532	0.289474	0.28	0.380952	0.292929	0.208333	0.148649
chr10:15075830	-	1	0.378641	0.37069	0.301887	0.33945	0.3125	0.37931	0.245902	0.365854	0.333333	0.243243	0.320513	0.41358	0.3	0.359813	0.230088	0.295597	0.354167	0.314815	0.385246	0.301205	0.333333	0.313433	0.381443	0.324786	0.344538	0.408163	0.405063	0.423077	0.253521	0.328571	0.333333	0.393443	0.298701	0.451327	0.411765	0.407407	0.305556	0.451613	0.283237	0.431034	0.2375	0.466102	0.353982	0.185185	0.395161	0.306667	0.227545
chr10:15075874	-	1	0.0930233	0.141844	0.0821918	0.141844	0.0875	0.2	0.16129	0.0636364	0.114094	0.105263	0.188679	0.177165	0.16	0.169884	0.125	0.175	0.183673	0.155779	0.147651	0.100775	0.084507	0.16763	0.175758	0.116564	0.106918	0.0571429	0.157895	0.0555556	0.0684932	0.189189	0.0306122	0.195652	0.174312	0.233333	0.115942	0.116883	0.118421	0.234043	0.142857	0.215909	0.1	0.15655	0.130435	0.151515	0.206731	0.113095	0.0904255
chr10:15075887	-	1	0.333333	0.181818	0.268657	0.283871	0.214286	0.305556	0.22	0.292035	0.300654	0.28866	0.230159	0.294118	0.210938	0.329167	0.321678	0.257692	0.271605	0.266304	0.258741	0.243902	0.238462	0.230303	0.26257	0.223529	0.251701	0.238806	0.365854	0.238806	0.309859	0.31	0.388889	0.309524	0.304762	0.262411	0.289062	0.313433	0.27027	0.547619	0.23221	0.314607	0.206897	0.323432	0.264	0.461538	0.326446	0.227528	0.187817
chr10:15075888	-	1	0.15873	0.10084	0.126866	0.121019	0.107143	0.196262	0.1	0.0900901	0.131579	0.0792079	0.152	0.130252	0.0625	0.116667	0.158621	0.111538	0.0987654	0.0864865	0.13986	0.136	0.139535	0.126506	0.128492	0.123529	0.178082	0.0909091	0.0629921	0.188406	0.112676	0.14	0.0842105	0.141176	0.133333	0.0507246	0.242188	0.0571429	0.0774194	0.121951	0.0943396	0.0449438	0.0337079	0.144737	0.136	0.148148	0.1625	0.0983146	0.0609137
chr10:15075891	-	1	0.147541	0.172414	0.236641	0.226667	0.125	0.203883	0.173469	0.174312	0.164474	0.142857	0.170732	0.186441	0.168	0.278481	0.178571	0.153543	0.206452	0.276836	0.230769	0.173554	0.150794	0.191358	0.225989	0.213415	0.337931	0.181818	0.245902	0.264706	0.220588	0.166667	0.159091	0.265823	0.22	0.172932	0.19685	0.231884	0.29932	0.404762	0.129771	0.127907	0.152941	0.206081	0.25	0.148148	0.265823	0.180516	0.147368
chr10:15075892	-	1	0.0916667	0.0782609	0.0787402	0.116438	0.0897436	0.0980392	0.106383	0.122642	0.109589	0.193548	0.12069	0.0913043	0.0661157	0.0987124	0.101449	0.0562249	0.123377	0.184971	0.163121	0.0330579	0.0661157	0.117647	0.165714	0.0853659	0.0839161	0.174603	0.131148	0	0.0895522	0.0869565	0.0777778	0.185185	0.0891089	0.100775	0.119048	0.114286	0.0743243	0.214286	0.0952381	0.141176	0.117647	0.125436	0.0991736	0.0740741	0.0897436	0.0882353	0.0983607
chr10:15075898	-	1	0.140351	0.0733945	0.109375	0.174825	0.207792	0.161616	0.141304	0.15534	0.118056	0.10989	0.100917	0.100877	0.151261	0.0762332	0.172932	0.121339	0.191781	0.141975	0.0942029	0.13913	0.111111	0.152318	0.155172	0.0909091	0.12766	0.138462	0.0420168	0.209677	0.140625	0.191011	0.114943	0.197368	0.113402	0.0650407	0.116667	0.117647	0.102041	0.261905	0.108787	0.097561	0.108434	0.116197	0.110169	0.0740741	0.16087	0.112121	0.0813953
chr10:15075911	-	1	0.287356	0.301205	0.26	0.344538	0.191176	0.371795	0.285714	0.25	0.310924	0.298701	0.288889	0.28022	0.260417	0.204678	0.336634	0.30622	0.283465	0.272	0.27193	0.29	0.241758	0.222222	0.251701	0.284615	0.290909	0.230769	0.224719	0.288462	0.153846	0.210526	0.294118	0.246377	0.16	0.322581	0.258065	0.354167	0.25	0.225806	0.280612	0.26087	0.295775	0.165939	0.319149	0.190476	0.265625	0.20438	0.219858
chr10:15075930	-	1	0.256757	0.111111	0.0519481	0.232323	0.181818	0.219178	0.188406	0.223684	0.108911	0.215385	0.180723	0.2	0.241379	0.139706	0.188235	0.116667	0.19469	0.16	0.151163	0.194805	0.208333	0.221154	0.205882	0.135135	0.224719	0.2	0.118421	0.186047	0.097561	0.28125	0.133333	0.237288	0.208955	0.175676	0.289474	0.25	0.150538	0.148148	0.171429	0.140351	0.127273	0.11236	0.2	0.176471	0.205882	0.118143	0.0762712
chr10:15076731	-	1	0.207792	0.17284	0.240741	0.175439	0.307692	0.298246	0.357143	0.338028	0.191667	0.163043	0.255556	0.184783	0.163793	0.246914	0.227273	0.302632	0.284091	0.240876	0.206186	0.27027	0.246575	0.259259	0.274809	0.176	0.158416	0.294118	0.105263	0.266667	0.241935	0.26087	0.233766	0.254545	0.135135	0.296296	0.25	0.285714	0.219048	0.333333	0.236994	0.192308	0.178571	0.213675	0.325581	0.416667	0.216561	0.185771	0.155405
chr10:15076749	-	1	0.784946	0.788462	0.794326	0.820513	0.80198	0.935065	0.839286	0.83908	0.848684	0.801724	0.915966	0.774194	0.798658	0.809091	0.81982	0.850515	0.827869	0.858824	0.864	0.860465	0.739583	0.87574	0.906077	0.848485	0.84127	0.865672	0.833333	0.823529	0.861111	0.858974	0.739583	0.828571	0.865385	0.8125	0.883721	0.979167	0.847328	0.75	0.832636	0.818182	0.803922	0.844291	0.87	0.857143	0.873303	0.766667	0.713542
chr10:15076770	-	1	0.208333	0.20155	0.205556	0.282178	0.19403	0.319328	0.173913	0.316667	0.254808	0.163399	0.276074	0.205993	0.175532	0.262411	0.243056	0.183521	0.265823	0.244019	0.215116	0.231481	0.207407	0.271889	0.320988	0.209821	0.210526	0.22093	0.294643	0.193548	0.177083	0.263158	0.215517	0.256098	0.264706	0.248	0.312883	0.428571	0.218182	0.2	0.230769	0.241758	0.263158	0.212885	0.274648	0.326923	0.207358	0.186788	0.184
chr10:15076775	-	1	0.75	0.761538	0.73913	0.793103	0.735294	0.818182	0.746479	0.791667	0.835749	0.736486	0.840237	0.752809	0.702703	0.816254	0.85906	0.850746	0.7875	0.822967	0.794118	0.828829	0.834586	0.826484	0.871901	0.799127	0.787097	0.823529	0.848214	0.737705	0.760417	0.778947	0.788136	0.776471	0.759124	0.806202	0.908537	0.915254	0.8	0.904762	0.749206	0.866667	0.753731	0.796034	0.858156	0.87037	0.845902	0.700224	0.727273
chr10:15077279	-	0	0.758621	0.838235	0.77193	0.822086	0.851064	0.828571	0.712644	0.770492	0.704225	0.79661	0.831169	0.780303	0.815789	0.804878	0.757576	0.8583	0.797468	0.848837	0.842105	0.847222	0.729412	0.904	0.844749	0.795322	0.866667	0.815789	0.854545	0.818182	0.868421	0.881356	0.830189	0.833333	0.878049	0.887324	0.946429	0.931818	0.893617	0.923077	0.81203	0.785714	0.87037	0.802721	0.877551	0.785714	0.827434	0.696429	0.666667
chr10:15077468	-	0	0.132743	0.1	0.10828	0.171171	0.125	0.135802	0.0454545	0.125	0.0737705	0.0842105	0.169492	0.132075	0.139535	0.0769231	0.0808824	0.0697674	0.0940171	0.117647	0.132075	0.23913	0.125926	0.166667	0.149171	0.103448	0.172414	0.145455	0.195652	0.169231	0.135135	0.22973	0.203252	0.131148	0.136	0.119658	0.325714	0.180328	0.227941	0.113636	0.102679	0.0833333	0.0657895	0.108	0.0952381	0.26087	0.169492	0.0935252	0.0430108
chr10:15078276	-	0	0.411215	0.4	0.426752	0.596899	0.6	0.6	0.298246	0.507042	0.411215	0.530303	0.593407	0.591623	0.470588	0.502146	0.618644	0.490566	0.575	0.637681	0.579832	0.648352	0.442029	0.590164	0.470199	0.510204	0.55	0.55	0.693182	0.588235	0.551724	0.645161	0.474359	0.705882	0.548872	0.474359	0.769231	0.712766	0.506849	0.75	0.497354	0.622951	0.306667	0.526515	0.41844	0.66	0.51875	0.368627	0.22973
chr10:15078277	-	0	0.0825688	0.0449438	0.0886076	0.175573	0.145161	0.136364	0.127273	0.169014	0.12963	0.19697	0.152174	0.119792	0.0784314	0.131915	0.214876	0.12963	0.1625	0.157143	0.184874	0.222222	0.0647482	0.217391	0.14	0.112245	0.134454	0.163934	0.213483	0.161765	0.16092	0.173913	0.116883	0.192308	0.133333	0.1125	0.287879	0.195652	0.121622	0.2	0.132979	0.216667	0.0519481	0.161654	0.0965517	0.12	0.15528	0.0772201	0.033557
chr10:15078279	-	0	0.420561	0.322222	0.369427	0.351145	0.416667	0.492308	0.25	0.352941	0.330097	0.412698	0.456522	0.384615	0.444444	0.33913	0.408333	0.314815	0.341772	0.360294	0.431034	0.43956	0.313869	0.518919	0.38961	0.367347	0.45614	0.322034	0.390805	0.544118	0.439024	0.516484	0.465753	0.509804	0.414815	0.355263	0.435115	0.561798	0.422535	0.4375	0.351351	0.339286	0.337838	0.465385	0.335714	0.62	0.458065	0.301158	0.215278
chr10:15078280	-	0	0.0673077	0.101124	0.0789474	0.09375	0.103448	0.21875	0.107143	0.0746269	0.0294118	0.047619	0.153846	0.0879121	0.0416667	0.0933333	0.136752	0.10625	0.0779221	0.102941	0.135135	0.104651	0.0814815	0.136612	0.119205	0.0505051	0.0956522	0.0526316	0.091954	0.0895522	0.0487805	0.125	0.0555556	0.102041	0.167939	0.0958904	0.137097	0.252874	0.0827586	0.241379	0.104972	0.178571	0.0571429	0.112403	0.0808824	0.24	0.11039	0.105469	0.0496454
chr10:15078307	-	0	0.372881	0.5	0.439394	0.375	0.448276	0.5	0.185185	0.466667	0.4	0.409091	0.294118	0.340426	0.245283	0.354331	0.430769	0.2625	0.295455	0.365854	0.416667	0.340426	0.295082	0.426966	0.348837	0.22	0.473684	0.214286	0.348837	0.322581	0.410714	0.266667	0.35	0.5	0.590164	0.386364	0.571429	0.583333	0.514286	0.384615	0.327273	0.387097	0.4	0.46875	0.391892	0.521739	0.504505	0.387931	0.157143
chr10:20287431	+	0	0.909091	0.978723	0.96	0.952381	0.888889	0.947368	0.857143	0.944444	0.916667	0.933333	0.958333	0.96875	0.944444	0.978261	0.96875	0.9375	0.944444	0.96	0.961538	0.974359	0.952381	0.944444	0.944444	0.972222	0.967742	0.9375	0.971429	0.95	0.941176	0.958333	0.916667	0.928571	0.962963	0.973684	0.982759	0.961538	0.958333	0.952381	0.965517	0.962963	0.954545	0.984127	0.962963	0.98	0.974359	0.944444	0.95
chr10:25238284	+	0	0.714286	0.863636	0.6875	0.772727	0.9	0.736842	0.714286	0.666667	0.692308	0.6	0	0.4	0.666667	0.5	0.857143	0.454545	0.888889	0.6	0.777778	0.727273	0.782609	0.846154	0.642857	0.357143	0.8125	0.8	0.571429	0.857143	0.636364	0.684211	0.8	0.875	0.75	0.571429	0.857143	0.6	0.833333	0.75	0.857143	0.833333	0.909091	0.820513	0.454545	0.888889	0.8	0.875	0.75
chr10:26760724	-	1	0.888889	0.642857	0.571429	0.611111	0.833333	0.75	0.777778	0.818182	0.444444	0.733333	0.636364	0.611111	0.666667	0.821429	0.714286	0.666667	0.714286	0.72	0.454545	0.4375	0.705882	0.8	0.571429	0.904762	0.833333	0.727273	0.571429	0.785714	0.714286	0.842105	0.785714	0.777778	0.857143	0.75	0.714286	0.714286	0.733333	0.75	0.9	0.5	0.45	0.806452	0.428571	0.666667	0.625	0.619048	0.533333
chr10:26761141	-	1	0.833333	0.969697	0.8	0.909091	0.888889	0.923077	0.714286	0.857143	0.75	0.818182	0.666667	0.7	0.666667	0.827586	0.952381	0.857143	0.8	0.95	0.875	0.894737	0.941176	0.888889	0.833333	0.909091	0.933333	0.857143	0.555556	0.888889	0.869565	0.947368	0.833333	0.928571	0.833333	0.916667	0.714286	0.95	0.909091	0.933333	0.9	0.636364	0.772727	0.836066	0.833333	0.857143	0.904762	0.8	0.857143
chr10:28525686	-	1	0.846154	0.918919	0.705882	0.793103	0.866667	0.869565	0.84	0.714286	0.857143	0.833333	0.956522	0.824561	0.888889	0.690476	0.75	0.904762	0.733333	0.818182	0.863636	0.894737	0.8	0.775	0.92	0.913043	0.866667	0.842105	0.5	0.75	0.88	0.75	0.928571	0.75	0.848485	0.714286	0.806452	0.9	0.5625	0.809524	0.903226	0.894737	0.88	0.88	0.851852	0.885714	0.933333	0.916667	0.727273
chr10:28525689	-	1	0.428571	0.589744	0.333333	0.3	0.357143	0.304348	0.481481	0.166667	0.214286	0.25	0.238095	0.186441	0.32	0.333333	0.6	0.4	0.0666667	0.366667	0.333333	0.210526	0.241379	0.365854	0.461538	0.304348	0.354839	0.428571	0	0.428571	0.291667	0.352941	0.384615	0.333333	0.342857	0.571429	0.354839	0.4375	0.315789	0.26087	0.133333	0.428571	0.346154	0.461538	0.37037	0.529412	0.357143	0.176471	0.318182
chr10:28525726	-	1	0.772727	0.877551	0.878049	0.714286	0.875	0.8	0.866667	0.777778	0.842105	0.904762	0.814815	0.775281	0.84375	0.796875	0.444444	0.84	0.684211	0.872727	0.820513	0.854167	0.710526	0.695652	0.857143	0.742857	0.878788	0.909091	0.777778	0.785714	0.868421	0.73913	0.666667	0.75	0.725	0.5	0.74	0.744186	0.692308	0.810811	0.860465	0.681818	0.777778	0.797468	0.942857	0.836364	0.814815	0.888889	0.83871
chr10:28525729	-	1	0.434783	0.269231	0.318182	0.258065	0.235294	0.444444	0.382353	0.3	0.142857	0.142857	0.333333	0.282609	0.393939	0.357143	0.3	0.384615	0.4	0.333333	0.358974	0.391304	0.315789	0.326087	0.418605	0.184211	0.441176	0.382353	0.444444	0.333333	0.351351	0.318182	0.28	0.297297	0.340909	0.111111	0.326531	0.272727	0.185185	0.194444	0.377778	0.25	0.413793	0.313953	0.428571	0.285714	0.392857	0.276596	0.25
chr10:28525763	-	1	0.517241	0.744186	0.840909	0.666667	0.75	0.782609	0.709677	0.695652	0.818182	0.368421	0.421053	0.790123	0.5	0.710145	0.2	0.75	0.625	0.74	0.777778	0.574468	0.69697	0.828571	0.682927	0.625	0.774194	0.655172	0.8	0.615385	0.552632	0.368421	0.6	0.548387	0.555556	0.142857	0.708333	0.594595	0.428571	0.647059	0.628571	0.52381	0.730769	0.674699	0.75	0.793103	0.517241	0.777778	0.730769
chr10:31384244	+	1	0.5	0.351351	0.464286	0.35	0.272727	0.555556	0.36	0.4	0.785714	0.833333	0.75	0.461538	0.333333	0.227273	0.333333	0.6	0.5	0.666667	0.545455	0.545455	0.642857	0.5	0.428571	0.625	0.75	0.3125	0.296296	0.875	0.5	0.47619	0.833333	0.428571	0.545455	0.5	0.5	0.5	0.666667	0.5625	0.25	0.25	0.428571	0.438596	0.625	0.75	0.8	0.464286	0.551724
chr10:42517939	-	1	0.945946	0.871795	0.830508	0.857143	0.842105	0.882353	0.947368	0.818182	0.857143	0.65	0.85	0.911765	0.909091	0.903226	0.941176	0.916667	0.76	0.825	0.947368	0.813953	0.942857	0.833333	0.928571	0.909091	0.96875	0.877551	0.909091	0.90625	0.878788	0.891304	0.857143	0.795455	0.866667	0.884615	0.944444	0.882353	0.862069	0.90566	0.882353	0.75	0.860465	0.919355	0.861111	0.823529	0.944444	0.851852	0.916667
chr10:42517977	-	1	0.153846	0.282609	0.333333	0.333333	0.294118	0.2	0.4	0.166667	0.210526	0.166667	0.473684	0.289474	0.555556	0.344828	0.390244	0.232558	0.272727	0.255319	0.442308	0.170732	0.210526	0.2	0.195122	0.12	0.217391	0.245283	0.208333	0.257143	0.365854	0.304348	0.413043	0.234043	0.294118	0.4	0.375	0.294118	0.259259	0.296296	0.5	0.111111	0.22449	0.21875	0.324324	0.1	0.478261	0.176471	0.24
chr10:48422197	+	1	0.714286	0.833333	0.8125	0.5	0.5	0.75	0.555556	0.666667	0.333333	0.75	0.571429	0.611111	0.625	0.75	0.714286	0.833333	0.8	0.923077	0.642857	0.8125	0.875	0.888889	0.5	0.5	0.769231	0.5	0.571429	0.5	0.5625	0.3	0.75	0.7	0.5	0.888889	0.833333	0.625	0.625	0.705882	0.833333	0.75	0.666667	0.826087	0.75	0.75	0.8	0.642857	0.666667
chr10:4968380	+	0	0.875	0.977273	0.928571	0.9	0.875	0.833333	0.961538	0.875	0.857143	0.9	0.909091	0.96	0.9375	0.995516	0.875	0.923077	0.916667	0.923077	0.888889	0.909091	0.888889	0.875	0.96875	0.888889	0.857143	0.916667	0.857143	0.666667	0.857143	0.909091	0.857143	0.888889	0.941176	0.944444	0.888889	0.8	0.933333	0.666667	0.944444	0.909091	0.962963	0.75	0.941176	0.95	0.928571	0.875	0.96
chr10:63458379	-	1	0.615385	0.692308	0.888889	0.666667	0.8	0.65625	0.666667	0.166667	0.5	0.636364	0.833333	0.615385	0.5	0.833333	0.6	0.785714	0.625	0.923077	0.6875	0.666667	0.5	0.8	0.384615	0.6	0.882353	0.578947	0.857143	0.625	0.777778	0.533333	0.7	0.6	0.916667	0.933333	0.8	0.785714	0.5	0.769231	0.75	0.875	0.571429	0.666667	0.5	0.6	0.933333	0.571429	0.8
chr10:67047147	+	0	0.928571	0.928571	0.866667	0.714286	0.916667	0.714286	0.888889	0.875	0.933333	0.909091	0.8	0.842105	0.666667	0	0.909091	0.846154	0.666667	0.928571	0.875	0.888889	0.923077	0.941176	0.909091	0.6	0.833333	0.833333	0.8	0.833333	0.8	0.916667	0.928571	0.777778	0.833333	0.9	0.8	0.8	0.857143	0.666667	0.857143	0.875	0.8	0.842105	0.888889	0.75	0.833333	0.875	0.857143
chr10:68042609	-	1	0.909091	0.884615	0.875	0.923077	0.863636	0.947368	0.916667	0.909091	0.923077	0.875	0.933333	0.947368	0.666667	0.904762	0.823529	0.9	0.833333	0.727273	0.958333	0.944444	0.928571	0.888889	0.9	0.818182	0.909091	0.8	0.928571	0.916667	0.916667	0.933333	0.928571	0.956522	0.9375	0.846154	0.888889	0.833333	0.875	0.75	0.95	0.928571	0.833333	0.83871	0.833333	0.952381	0.846154	0.958333	0.923077
chr10:68057883	-	1	0.666667	0.944444	0.941176	0.941176	0.833333	0.777778	0	0.833333	0.857143	0.5	0.666667	0.823529	0.8	0.333333	0.875	0.833333	0.875	0.692308	0.571429	0.666667	0.75	0.9	0.818182	0.833333	0.846154	0.875	0.666667	0.25	0.875	0.923077	0.888889	0.6875	0.909091	0.909091	0.777778	0.666667	0.846154	0.692308	0.625	0.666667	0.875	0.92	0.727273	0.666667	0.833333	0.882353	0.75
chr10:68057920	-	1	0.230769	0.692308	0.777778	0.769231	0.857143	0.666667	0.5	0	0.6	0.75	0.666667	0.777778	0.8	0.666667	0.714286	0.571429	0.666667	0.444444	0.714286	0.25	0.769231	0.8	0.571429	0.8	0.454545	0.666667	0	0.666667	0.666667	0.692308	0.6	0.3125	0.8125	0.833333	0.714286	0.5	0.75	0.666667	0.333333	0	0.75	0.826087	0.875	0.538462	0.857143	0.823529	0.545455
chr10:68752629	+	1	0.666667	0.541667	0.8	0.916667	0.857143	0.75	0.857143	0.5	0.75	0.9	0.666667	0.9375	0.8	0.8	0.5	0.7	0.777778	0.454545	0.85	0.818182	0.75	0.9	0.857143	0.875	0.6	0.882353	0.909091	0.909091	0.923077	0.863636	0.733333	0.733333	0.714286	0.615385	0.666667	0.714286	0.846154	0.733333	0.6	0.5	0.833333	0.894737	0.625	0.833333	0.705882	0.583333	0.882353
chr10:72220232	+	1	0.0877193	0.0725806	0.11236	0.225806	0.103448	0.263158	0.151515	0.172414	0.0833333	0.214286	0.111111	0.0980392	0.0689655	0.0652174	0.0833333	0.104167	0.09375	0.112903	0.0921053	0.170732	0.0740741	0.178947	0.133333	0.150943	0.06	0.119048	0.0243902	0.0769231	0.222222	0.0365854	0.2	0.129032	0.0769231	0.0909091	0.151515	0.0606061	0.0862069	0.113208	0.19403	0.148148	0.148936	0.0705128	0.117647	0.0666667	0.025	0.148148	0.0681818
chr10:72220248	+	1	0.469388	0.543689	0.471429	0.625	0.448276	0.46875	0.375	0.72	0.451613	0.333333	0.538462	0.414634	0.304348	0.360544	0.415094	0.487805	0.625	0.471698	0.384615	0.289474	0.486486	0.556962	0.526316	0.521739	0.361111	0.542857	0.394737	0.35	0.555556	0.528571	0.40625	0.517857	0.317073	0.514706	0.326923	0.1875	0.454545	0.377778	0.576271	0.318182	0.567568	0.483871	0.576271	0.533333	0.275	0.304348	0.358974
chr10:72220261	+	1	0.461538	0.407407	0.404255	0.368421	0.380952	0.416667	0.466667	0.652174	0.454545	0.222222	0.52381	0.459016	0.388889	0.354545	0.432432	0.382353	0.5	0.52381	0.478261	0.37037	0.307692	0.409836	0.375	0.461538	0.44	0.423077	0.206897	0.419355	0.789474	0.42	0.5	0.372093	0.233333	0.381818	0.363636	0.272727	0.25	0.3125	0.627907	0.375	0.521739	0.438202	0.461538	0.507042	0.222222	0.345455	0.419355
chr10:72334907	-	0	0.933333	0.961538	0.956522	0.909091	0.833333	0.888889	0.944444	0.5	0.916667	0.8	0.666667	0.961538	0.923077	0.98	0.933333	0.875	0.875	0.923077	0.96875	0.947368	0.75	0.923077	0.833333	0.941176	0.833333	0.944444	0.9	0.961538	0.928571	0.958333	0.888889	0.95	0.916667	0.95	0.958333	0.941176	0.9375	0.9375	0.857143	0.9	0.952381	0.969697	0.916667	0.965517	0.875	0.944444	0.909091
chr10:73249059	-	1	0.133333	0.282609	0.217391	0.291667	0.272727	0.227273	0.409091	0.333333	0.352941	0.25	0.307692	0.361702	0.25	0.28125	0.391304	0.521739	0.4	0.25	0.217391	0.25	0.176471	0.4	0.130435	0.235294	0.304348	0.333333	0.307692	0.333333	0.294118	0.307692	0.538462	0	0.277778	0.333333	0.473684	0.315789	0.466667	0.28	0.233333	0.0666667	0.478261	0.390244	0.375	0.719298	0.176471	0.37931	0.357143
chr10:73249118	-	1	0.363636	0.230769	0.242424	0.28125	0.407407	0.515152	0.272727	0.363636	0.368421	0.233333	0.290323	0.3125	0.377778	0.336538	0.363636	0.30303	0.444444	0.404762	0.162791	0.333333	0.166667	0.305556	0.342857	0.358974	0.230769	0.275862	0.384615	0.291667	0.34375	0.4	0.322581	0.259259	0.388889	0.237288	0.377778	0.28125	0.45	0.522727	0.362069	0.206897	0.387097	0.333333	0.30303	0.375	0.323077	0.385714	0.237288
chr10:73249197	-	1	0.711538	0.677083	0.73913	0.621622	0.745455	0.671429	0.584906	0.619048	0.529412	0.672414	0.739726	0.675862	0.709302	0.735484	0.756757	0.773333	0.82	0.671429	0.650602	0.733333	0.537037	0.698413	0.678571	0.815217	0.578125	0.65625	0.740741	0.717391	0.653846	0.54717	0.574074	0.596154	0.717391	0.604651	0.679487	0.680851	0.725	0.745098	0.719008	0.610169	0.54902	0.762295	0.786408	0.786408	0.681034	0.721805	0.635659
chr10:73249827	-	1	0.32	0.32967	0.45	0.290909	0.458333	0.324324	0.184783	0.388889	0.296296	0.25	0.266667	0.315789	0.204082	0.337748	0.338462	0.48	0.488889	0.447368	0.44186	0.289474	0.363636	0.229167	0.517241	0.42	0.25	0.413793	0.1875	0.263158	0.405405	0.292683	0.172414	0.4	0.5	0.202532	0.25	0.333333	0.27027	0.347826	0.460317	0.147059	0.21875	0.225225	0.3125	0.517241	0.216667	0.324675	0.244444
chr10:73249962	-	1	0.0952381	0.166667	0.103448	0.2	0.125	0.285714	0.206897	0.142857	0.166667	0.117647	0.142857	0.142857	0	0.320513	0.307692	0.227273	0.2	0.0869565	0.162791	0.333333	0.025641	0.138889	0.105263	0.235294	0.307692	0.125	0.37037	0	0.230769	0.393939	0.0869565	0.205882	0.166667	0.244444	0.26087	0.166667	0.166667	0.305556	0.210526	0.214286	0.2	0.189189	0.189655	0.538462	0.238095	0.166667	0.115385
chr10:73250084	-	1	0.28125	0.25	0.35	0.263158	0.4	0.451613	0.37037	0.25	0.529412	0.576923	0.333333	0.295775	0.413043	0.43038	0.454545	0.314286	0.172414	0.428571	0.395349	0.25	0.404762	0.324324	0.5	0.32	0.393939	0.392857	0.392857	0.382353	0.56	0.478261	0.238095	0.410256	0.3125	0.262295	0.277778	0.35	0.269231	0.533333	0.318182	0.233333	0.434783	0.491525	0.4375	0.557692	0.380952	0.348837	0.309524
chr10:73299601	-	0	0.6	0.947368	0.941176	0.909091	0.6	0.875	0.833333	0.666667	0.916667	0.888889	0.909091	0.8	0.9	0.954545	0.9	0.909091	0.857143	0.857143	0.875	0.818182	0.571429	0.95	0.75	0.833333	0.923077	0.875	0.939394	0.875	0.75	0.666667	0.8	0.9375	0.823529	0.875	0.923077	0.833333	0.916667	0.714286	0.857143	0.857143	0.916667	0.97561	0.666667	0.8	0.615385	0.882353	0.818182
chr10:73542296	-	1	0.243902	0.3	0.277778	0.368421	0.4	0.285714	0.4	0.363636	0.642857	0.304348	0.25	0.36	0.166667	0.4	0.5	0.363636	0.625	0.111111	0.157895	0.166667	0.1	0.545455	0.272727	0.307692	0.25	0.4	0.611111	0.428571	0.56	0.468085	0.333333	0.371429	0.414634	0.216216	0.277778	0.333333	0.358491	0.526316	0.75	0.181818	0.235294	0.306667	0.411765	0	0.25	0.4	0.375
chr10:73776534	+	1	0.888889	0.625	0.428571	0.166667	0.5625	0.230769	0.333333	0.625	0.5	0.357143	0.388889	0.5	0.5	0.604651	0.5	0.333333	0.384615	0.481481	0.608696	0.380952	0.35	0.705882	0.222222	0.647059	0.647059	0.333333	0.333333	0.142857	0.5	0.590909	0.611111	0.444444	0.454545	0.615385	0.73913	0.714286	0.809524	0.631579	0.535714	0.5	0.4	0.419355	0.5	0.764706	0.466667	0.466667	0.5
chr10:73776895	+	1	0.533333	0.583333	0.642857	0.454545	0.5	0.764706	0.740741	0.666667	0.6	0.625	0.538462	0.657895	0.6	0.658537	0.678571	0.833333	0.6	0.55	0.652174	0.75	0.65	0.666667	0.684211	0.578947	0.631579	0.473684	0.727273	0.882353	0.9	0.708333	0.466667	0.666667	0.714286	0.75	0.588235	0.6	0.681818	0.833333	0.375	0.6875	0.5	0.571429	0.736842	0.8125	0.769231	0.555556	0.555556
chr10:73777632	+	1	0.4	0.571429	0.705882	0.538462	0.5	0.428571	0.607143	0.571429	0.533333	0.571429	0.4	0.647059	0.25	0.681818	0.73913	0.571429	0.636364	0.428571	0.7	0.571429	0.769231	0.5	0.636364	0.5	0.5625	0.666667	0.666667	0.5	0.5	0.545455	0.789474	0.727273	0.666667	0.774194	0.791667	0.777778	0.642857	0.615385	0.8125	0.578947	0.611111	0.478261	0.642857	0.709677	0.782609	0.708333	0.5
chr10:73777654	+	1	0.272727	0.52381	0.529412	0.384615	0.125	0.222222	0.357143	0.285714	0.285714	0.357143	0.3	0.294118	0.166667	0.318182	0.458333	0.214286	0.272727	0.285714	0.2	0.428571	0.230769	0.444444	0.727273	0.222222	0.375	0.153846	0.8	0.3	0	0.272727	0.421053	0.333333	0.6	0.516129	0.416667	0.555556	0.428571	0.461538	0.5625	0.368421	0.333333	0.304348	0.357143	0.6875	0.565217	0.291667	0.222222
chr10:76983645	-	1	0.866667	0.65	0.444444	0.833333	0.846154	0.571429	0.6	0.846154	0.848485	0.75	0.75	0.909091	0.666667	0.571429	0.6875	0.588235	0.904762	0.870968	0.84	0.75	0.923077	0.636364	0.933333	0.583333	0.769231	0.692308	0.727273	0.769231	0.615385	0.782609	0.857143	0.75	0.625	0.777778	0.75	0.444444	0.8	0.666667	0.866667	0.666667	0.8	0.75	0.571429	0.428571	0.571429	0.777778	0.8
chr10:76983675	-	1	0.875	0.769231	0.8	0.933333	0.888889	0.875	0.333333	0.916667	0.962963	0.857143	0.857143	0.9	0.5	0.833333	0.75	0.75	0.882353	0.913043	0.923077	0.888889	0.888889	0.888889	0.9	0.909091	0.909091	0.875	0.9	0.8	0.833333	0.947368	0.75	0.923077	0.846154	0.857143	0.666667	0.857143	0.875	0.625	0.9	0.8	0.846154	0.888889	0.833333	0.5	0.75	0.833333	0.875
chr10:76984270	-	1	0.933333	0.692308	0.875	0.85	0.8125	0.857143	0.75	0.833333	0.9375	0.714286	0.916667	0.714286	0.75	0.8	0.714286	0.933333	0.8125	0.891892	0.90625	0.785714	0.96	0.9375	0.8	0.666667	0.971429	0.75	0.736842	0.571429	0.772727	0.875	0.933333	0.636364	0.833333	0.5	0.933333	0.6	0.72	0.833333	0.875	0.714286	0.869565	0.764706	0.75	0.625	0.75	0.583333	0.8
chr10:76984271	-	1	0.866667	0.615385	0.75	0.85	0.8	0.857143	0.75	0.75	0.9375	0.714286	0.916667	0.761905	0.75	0.8	0.642857	0.933333	0.75	0.837838	0.71875	0.642857	0.875	0.9375	0.733333	0.444444	0.971429	0.75	0.684211	0.571429	0.809524	0.888889	0.933333	0.636364	0.833333	0.5	0.933333	0.47619	0.708333	0.833333	0.875	0.714286	0.72	0.75	0.75	0.625	0.75	0.583333	0.8
chr10:78037967	+	0	0.111842	0.557895	0.692308	0.127962	0.0821918	0.13964	0.479167	0.133803	0.299145	0.0666667	0.111475	0.0846561	0.134921	0.439394	0.203252	0.160194	0.0552486	0.0670554	0.0807453	0.103896	0.169492	0.0760234	0.0682415	0.0661765	0.127424	0.10101	0.412698	0.149425	0.126866	0.0536913	0.111111	0.0578035	0.15625	0.0987654	0.1	0.147887	0.223077	0.428571	0.134454	0.118812	0.163265	0.830846	0.51497	0.797508	0.5	0.585366	0.659574
chr10:78037971	+	0	0.114754	0.55914	0.685714	0.125	0.0816327	0.137778	0.479167	0.131034	0.29661	0.0653266	0.107143	0.084507	0.131783	0.435	0.207317	0.161905	0.0555556	0.0676471	0.0815047	0.103896	0.168539	0.0744986	0.0675325	0.0656934	0.127778	0.10101	0.419355	0.154762	0.125926	0.0536913	0.111111	0.0584795	0.15873	0.097561	0.100746	0.15	0.217054	0.409091	0.135021	0.116505	0.163265	0.823529	0.511765	0.797508	0.5	0.585366	0.645833
chr10:80432385	+	1	0.0355872	0.0491803	0.0465116	0.0244755	0.0479452	0.0299145	0.0512821	0.0208333	0.0346821	0.0186916	0.0390625	0.0326797	0.03125	0.0425963	0.0310881	0.0262295	0.028436	0.0433604	0.0450704	0.0348837	0.027027	0.0357143	0.04	0.0316206	0.0218069	0.0381679	0.037234	0.0984848	0.0811966	0.0483871	0.0282686	0.0931373	0.0411523	0.0469208	0.0541516	0.0284553	0.0436242	0.0928962	0.0331492	0.0322581	0.0670732	0.0438871	0.0261283	0.0429185	0.027972	0.0276923	0.027027
chr10:80432520	+	1	0.178218	0.0380952	0.0947368	0.107914	0.128205	0.125	0.0533333	0.209302	0.168539	0.0786517	0.115385	0.110769	0.123894	0.0573566	0.152047	0.153285	0.06	0.0930233	0.164384	0.0925926	0.115385	0.0740741	0.143791	0.00775194	0.0928571	0.180952	0.139785	0.2	0.206186	0.204545	0.16092	0.162162	0.107527	0.0638298	0.145299	0.184211	0.170732	0.160714	0.195652	0.14	0.112245	0.183486	0.121019	0.210526	0.0884354	0.0914634	0.0909091
chr10:80432547	+	1	0.183206	0.0820896	0.103846	0.223881	0.132075	0.243902	0.0784314	0.263158	0.205128	0.0714286	0.135484	0.109339	0.123457	0.112319	0.164502	0.136364	0.115646	0.157895	0.15736	0.175325	0.162791	0.13615	0.248869	0.0978261	0.119048	0.135338	0.102804	0.30137	0.245614	0.286957	0.19469	0.244681	0.143939	0.102041	0.202381	0.217391	0.261261	0.171053	0.193182	0.155844	0.186047	0.172414	0.154229	0.0947368	0.154567	0.183761	0.175
chr10:80432562	+	1	0.230159	0.130769	0.338583	0.276923	0.15534	0.30625	0.181818	0.357143	0.278261	0.241935	0.205298	0.194444	0.228395	0.201087	0.245614	0.259067	0.229167	0.251121	0.229947	0.316456	0.222222	0.215311	0.305936	0.232432	0.227053	0.310078	0.151515	0.366197	0.257426	0.359649	0.242991	0.359551	0.253846	0.188482	0.27439	0.258824	0.301887	0.287671	0.28125	0.233766	0.19685	0.241135	0.183246	0.193548	0.239234	0.298701	0.285714
chr10:80432596	+	1	0.084507	0.0555556	0.131387	0.17	0.172414	0.192771	0.0689655	0.16	0.078125	0.0625	0.142857	0.0562771	0.170455	0.0714286	0.146552	0.0947368	0.113924	0.057377	0.0833333	0.205882	0	0.0923077	0.12069	0.12963	0.122807	0.0704225	0.0606061	0.139535	0.119048	0.0526316	0.0925926	0.12	0.123288	0.0462963	0.149425	0.0238095	0.0714286	0.0980392	0.0985915	0.189189	0.184211	0.142857	0.11828	0.115385	0.148649	0.203704	0.140625
chr10:80434956	+	1	0.363636	0.461538	0.333333	0.25641	0.347826	0.36	0.357143	0.1875	0.3125	0.4	0.0909091	0.349057	0.25	0.430769	0.413793	0.452381	0.318182	0.340909	0.261905	0.413793	0.52381	0.384615	0.315789	0.322581	0.266667	0.259259	0.368421	0.44	0.238095	0.5	0.26087	0.233333	0.242424	0.421053	0.272727	0.0833333	0.258065	0.388889	0.377358	0.307692	0.5	0.567568	0.36	0.3	0.289157	0.293103	0.04
chr10:80436162	+	1	0.933333	0.75	0.894737	0.714286	0.6	0.818182	0.875	0.8	0.933333	0.8	0.95	0.756098	0.888889	0.875	0.826087	0.785714	0.769231	0.736842	0.909091	0.769231	0.818182	0.85	0.8125	0.8	0.904762	0.764706	0.75	0.777778	0.666667	0.8125	0.833333	0.5	0.7	0.8	0.9375	0.555556	0.909091	0.714286	0.941176	0.75	0.833333	0.894737	0.833333	0.777778	0.964286	0.875	0.875
chr10:80436172	+	1	0.434783	0.5	0.666667	0.375	0.529412	0.375	0.454545	0.466667	0.5	0.5	0.575758	0.446429	0.535714	0.692308	0.7	0.652174	0.45	0.36	0.564103	0.5	0.529412	0.52	0.516129	0.777778	0.65625	0.36	0.615385	0.416667	0.631579	0.5	0.4375	0.5	0.545455	0.5625	0.65	0.5	0.571429	0.272727	0.515152	0.5	0.580645	0.809524	0.527778	0.545455	0.6	0.608696	0.434783
chr10:80436177	+	1	0.28125	0.4	0.2	0.393939	0.52381	0.386364	0.153846	0.333333	0.394737	0.263158	0.266667	0.310811	0.352941	0.297297	0.361111	0.454545	0.266667	0.352941	0.384615	0.21875	0.315789	0.285714	0.309524	0.347826	0.289474	0.222222	0.333333	0.0666667	0.346154	0.421053	0.322581	0.25	0.214286	0.5	0.541667	0.357143	0.526316	0.1875	0.232558	0.285714	0.333333	0.535714	0.415094	0.294118	0.403226	0.411765	0.310345
chr10:80436227	+	1	0.487805	0.642857	0.45	0.515152	0.5	0.73913	0.214286	0.6	0.714286	0.277778	0.744186	0.579545	0.694444	0.692308	0.47619	0.658537	0.633333	0.775	0.596774	0.675	0.653846	0.5	0.6875	0.44	0.47619	0.452381	0.636364	0.52381	0.5625	0.511111	0.5	0.5	0.533333	0.56	0.785714	0.526316	0.666667	0.421053	0.543478	0.75	0.5	0.823529	0.65	0.777778	0.647059	0.456522	0.633333
chr10:80436326	+	1	0.228571	0.15625	0.173913	0.212766	0.277778	0.185185	0.1875	0.2	0.129032	0.1875	0.285714	0.271739	0.241379	0.348315	0.292683	0.333333	0.275862	0.22807	0.238806	0.333333	0.305556	0.276923	0.210526	0.275862	0.153846	0.23913	0.34375	0.25	0.333333	0.32	0.346939	0.272727	0.142857	0.152174	0.363636	0.25	0.319149	0.269231	0.196078	0.117647	0.149254	0.236364	0.179104	0.409091	0.345455	0.240741	0.269231
chr10:82535080	+	1	0.923077	0.421053	0.241379	0.733333	0.555556	0.76	0.8	0.586207	0.363636	0.454545	0.583333	0.487805	0.571429	0.545455	0.580645	0.56	0.6	0.59322	0.581395	0.5	0.513514	0.766667	0.608696	0.666667	0.758621	0.627907	0.470588	0.75	0.7	0.648649	0.530612	0.702703	0.588235	0.384615	0.6	0.724138	0.473684	0.545455	0.411765	0.764706	0.508772	0.28	0.545455	0.583333	0.55	0.428571	0.2
chr10:86926334	+	1	0.857143	0.615385	0.333333	0.857143	0.6	0.857143	0.555556	0.625	0.846154	0.75	0.833333	0.928571	0.857143	0.9	0.833333	0.75	0.666667	0.8	0.8	0.666667	0.6	0.333333	0.615385	0.8	0.666667	0	0.333333	0.5	0.75	0.75	0.8	0.666667	0	0.666667	0.833333	0	0.875	0.888889	0.9	0.428571	0.6	0.833333	0.9	0.833333	0.875	0.894737	0.6
chr10:87041972	-	1	0.375	0.538462	0.375	0.375	0.294118	0.777778	0.5	0.142857	0.333333	0.5	0.416667	0.473684	0.421053	0.5	0.444444	0.368421	0.333333	0.352941	0.533333	0.2	0.571429	0.466667	0.4	0.4	0.571429	0.409091	0.380952	0.352941	0.285714	0.363636	0.5	0.5	0.333333	0.324324	0.692308	0.3	0.405405	0.230769	0.642857	0.277778	0.333333	0.4375	0.625	0	0.388889	0.266667	0.230769
chr10:87042008	-	1	0.642857	0.529412	0.724138	0.705882	0.6875	0.625	0.272727	0.5	0.666667	0.6	0.416667	0.75	0.647059	0.44	0.758621	0.315789	0.333333	0.722222	0.606061	0.666667	0.59375	0.375	0.375	0.541667	0.538462	0.565217	0.5	0.642857	0.571429	0.777778	0.588235	0.571429	0.3125	0.611111	0.407407	0.555556	0.53125	0.357143	0.642857	0.555556	0.521739	0.617647	0.694444	0.5	0.45	0.714286	0.6
chr10:87042317	-	1	0.588235	0.410256	0.451613	0.571429	0.533333	0.428571	0.421053	0.333333	0.578947	0.4	0.3	0.545455	0.4375	0.666667	0.558824	0.214286	0.428571	0.44	0.628571	0.533333	0.4	0.657143	0.571429	0.466667	0.478261	0.5	0.481481	0.464286	0.363636	0.52	0.464286	0.428571	0.444444	0.666667	0.428571	0.6	0.613636	0.428571	0.5	0.384615	0.47619	0.3125	0.5	0	0.4	0.466667	0.25
chr10:87042796	-	1	0.5	0.476744	0.5	0.3	0.4	0.565217	0.384615	0.777778	0.514286	0.25	0.576923	0.445946	0.652174	0.568966	0.614458	0.466667	0.526316	0.361702	0.527778	0.439024	0.587302	0.428571	0.272727	0.55	0.538462	0.71875	0.613636	0.227273	0.473684	0.451613	0.518519	0.392157	0.568182	0.566667	0.439394	0.4375	0.455556	0.682927	0.4	0.605263	0.403509	0.527778	0.514019	0.666667	0.378378	0.428571	0.391304
chr10:87042809	-	1	0.277778	0.26506	0.280488	0.243902	0.155556	0.269231	0.310345	0.277778	0.315789	0.388889	0.419355	0.337349	0.392857	0.393443	0.296703	0.0666667	0.391304	0.25	0.220779	0.302326	0.3	0.268657	0.26087	0.317073	0.285714	0.268293	0.28	0.127273	0.342105	0.183099	0.224138	0.305085	0.266667	0.227273	0.444444	0.422222	0.298969	0.195652	0.368421	0.272727	0.213115	0.21519	0.268908	0.333333	0.317073	0.310345	0.266667
chr10:87042810	-	1	0.277778	0.308642	0.268293	0.365854	0.266667	0.153846	0.166667	0.166667	0.405405	0.111111	0.290323	0.277108	0.285714	0.216667	0.340659	0.448276	0.391304	0.270833	0.38961	0.309524	0.357143	0.348485	0.26087	0.275	0.416667	0.3	0.458333	0.267857	0.405405	0.267606	0.210526	0.338983	0.27907	0.328358	0.257143	0.26087	0.375	0.191489	0.368421	0.272727	0.266667	0.307692	0.418033	0.333333	0.275	0.241379	0.275862
chr10:87042813	-	1	0.0882353	0.109756	0.202532	0.179487	0.222222	0.230769	0	0.222222	0.0833333	0.277778	0.166667	0.190476	0.214286	0.155172	0.235955	0.0357143	0.0434783	0.145833	0.133333	0.285714	0.157143	0.138462	0.409091	0.268293	0.181818	0.27027	0.212766	0.0769231	0.147059	0.257143	0.222222	0.216667	0.285714	0.123077	0.235294	0.238095	0.229167	0.152174	0.255814	0.0697674	0.157895	0.148649	0.211864	0.25	0.25	0.206897	0.133333
chr10:87042828	-	1	0.40625	0.457143	0.442857	0.5	0.340909	0.4	0.28125	0.25	0.428571	0.333333	0.482759	0.337349	0.37037	0.315789	0.47561	0.37037	0.454545	0.365854	0.506849	0.452381	0.484848	0.370968	0.333333	0.529412	0.5625	0.25	0.5	0.45283	0.40625	0.37931	0.313725	0.518519	0.513514	0.327869	0.375	0.421053	0.443299	0.395833	0.55814	0.428571	0.301887	0.439394	0.481481	0.461538	0.410256	0.392857	0.458333
chr10:87042936	-	1	0.590909	0.465517	0.483871	0.541667	0.423077	0.333333	0.5	0.470588	0.521739	0.294118	0.5625	0.4	0.375	0.461538	0.6	0.5	0.5	0.533333	0.461538	0.529412	0.418605	0.647059	0.4	0.421053	0.473684	0.388889	0.566667	0.458333	0.428571	0.442308	0.588235	0.291667	0.333333	0.47619	0.56	0.294118	0.673077	0.363636	0.5	0.730769	0.411765	0.510204	0.573171	0.6	0.645161	0.55	0.590909
chr10:87042948	-	1	0.25	0.25	0.255814	0.275862	0.28125	0.1	0.153846	0.263158	0.285714	0.210526	0.26087	0.321429	0.580645	0.235294	0.305085	0.121951	0.178571	0.264706	0.270833	0.384615	0.127273	0.275	0.526316	0.259259	0.407407	0.37037	0.131579	0.266667	0.222222	0.283333	0.261905	0.235294	0.285714	0.285714	0.28125	0.347826	0.506849	0.277778	0.423077	0.470588	0.317073	0.186441	0.355769	0.333333	0.347826	0.2	0.258065
chr10:87042955	-	1	0.538462	0.323944	0.391304	0.542857	0.3125	0.333333	0.307692	0.35	0.366667	0.35	0.423077	0.375	0.470588	0.309091	0.507692	0.363636	0.533333	0.361111	0.490566	0.5	0.440678	0.268293	0.434783	0.344828	0.5	0.535714	0.536585	0.28125	0.333333	0.424242	0.372093	0.194444	0.423077	0.56	0.4	0.444444	0.461538	0.447368	0.392857	0.382353	0.414634	0.419355	0.518519	0.5	0.4375	0.333333	0.258065
chr10:87042979	-	1	0.676471	0.413793	0.386364	0.454545	0.37931	0.55	0.545455	0.444444	0.419355	0.578947	0.407407	0.413043	0.4375	0.533333	0.622951	0.463415	0.571429	0.46875	0.617021	0.555556	0.482759	0.475	0.652174	0.464286	0.555556	0.68	0.641026	0.464286	0.341463	0.419355	0.45	0.527778	0.461538	0.611111	0.533333	0.636364	0.643836	0.482759	0.481481	0.419355	0.611111	0.62069	0.679245	0.666667	0.58	0.46875	0.607143
chr10:87044046	-	1	0.259259	0.425	0.349206	0.26087	0.15	0.52381	0.235294	0.642857	0.428571	0.210526	0.333333	0.293333	0.470588	0.529412	0.434783	0.321429	0.583333	0.324324	0.409091	0.392857	0.434783	0.172414	0.333333	0.294118	0.529412	0.424242	0.333333	0.290323	0.275862	0.371429	0.512195	0.277778	0.5	0.311111	0.475	0.695652	0.452055	0.48	0.545455	0.578947	0.242424	0.294118	0.369048	0.375	0.28	0.272727	0.307692
chr10:87044056	-	1	0.777778	0.829268	0.873016	0.826087	0.75	0.666667	0.647059	0.642857	0.809524	0.833333	0.888889	0.813333	0.588235	0.794118	0.844444	0.758621	0.916667	0.891892	0.795455	0.827586	0.854167	0.785714	0.875	0.705882	0.823529	0.909091	0.738095	0.766667	0.892857	0.722222	0.804878	0.888889	0.75	0.860465	0.794872	0.913043	0.767123	0.851852	0.818182	0.736842	0.666667	0.84	0.894118	0.777778	0.88	0.8	0.923077
chr10:87045136	-	1	0.727273	0.448276	0.56	0.538462	0.538462	0.428571	0.3	0.625	0.5	0.375	0.5	0.833333	0.857143	0.6	0.638889	0.666667	0.666667	0.625	0.666667	0.5	0.76	0.875	0.777778	0.875	0.333333	0.666667	0.526316	0.222222	0.470588	0.333333	0.6	0.428571	0.555556	0.552632	0.583333	0.705882	0.7	0.363636	0.8	0.705882	0.478261	0.653846	0.65625	0.285714	0.4	0.454545	0.6
chr10:87045464	-	1	0.875	0.625	0.904762	0.52381	0.5	0.818182	0.727273	0.571429	0.6	0.777778	0.454545	0.695652	0.555556	0.684211	0.823529	0.692308	0.714286	0.888889	0.6	0.642857	0.769231	0.631579	0.777778	0.571429	0.833333	0.625	0.5	0.5	0.818182	0.647059	0.7	0.5	0.75	0.75	0.75	0.5	0.692308	0.714286	0.769231	0.833333	0.692308	0.833333	0.785714	0.75	0.526316	0.818182	0.615385
chr10:87046830	-	1	0.357143	0.489796	0.695652	0.583333	0.6	0.6	0.545455	0.5	0.545455	0.625	0	0.653061	0.777778	0.6	0.733333	0.368421	0.428571	0.5	0.645161	0.515152	0.782609	0.65	0.727273	0.692308	0.4	0.411765	0.590909	0.619048	0.708333	0.65625	0.5	0.310345	0.6	0.666667	0.533333	0.583333	0.674419	0.411765	0.666667	0.636364	0.590909	0.619048	0.708333	0.545455	0.521739	0.384615	0.666667
chr10:87046831	-	1	0.344828	0.387755	0.458333	0.333333	0.6	0.266667	0.272727	0.5	0.25	0.5	0.111111	0.428571	0.631579	0.318182	0.6	0.315789	0.214286	0.5	0.419355	0.272727	0.708333	0.619048	0.416667	0.285714	0.6	0.176471	0.5	0.190476	0.416667	0.466667	0.388889	0.310345	0.5	0.416667	0.451613	0.666667	0.431818	0.277778	0.416667	0.636364	0.409091	0.372093	0.653061	0.454545	0.304348	0.230769	0.166667
chr10:87046896	-	1	0.615385	0.525424	0.428571	0.769231	0.8	0.6	0.6	0.4	0.521739	0.666667	0.583333	0.547619	0.631579	0.5	0.48	0.666667	0.647059	0.666667	0.37931	0.619048	0.666667	0.72	0.571429	0.652174	0.625	0.285714	0.478261	0.52	0.789474	0.366667	0.652174	0.516129	0.3	0.483871	0.487179	0.642857	0.551724	0.25	0.588235	0.461538	0.571429	0.341463	0.5	0.714286	0.5	0.5	0.583333
chr10:87046897	-	1	0.576923	0.305085	0.606061	0.692308	0.6	0.5	0.5	0.4	0.478261	0.333333	0.5	0.560976	0.45	0.578947	0.5	0.571429	0.411765	0.571429	0.428571	0.347826	0.428571	0.56	0.571429	0.608696	0.466667	0.625	0.458333	0.25	0.555556	0.482759	0.333333	0.225806	0.55	0.516129	0.564103	0.5	0.448276	0.416667	0.764706	0.538462	0.444444	0.325	0.361111	0.571429	0.555556	0.272727	0.461538
chr10:87046918	-	1	0.777778	0.588235	0.69697	0.75	0.692308	0.466667	0.785714	0.75	0.689655	0.75	0.833333	0.680851	0.833333	0.647059	0.791667	0.5625	0.521739	0.846154	0.7	0.454545	0.730769	0.714286	0.5	0.766667	0.764706	0.666667	0.6	0.64	0.722222	0.708333	0.75	0.59375	0.714286	0.777778	0.604167	0.571429	0.793103	0.916667	0.809524	0.761905	0.727273	0.555556	0.84	0.666667	0.555556	0.695652	0.785714
chr10:87046922	-	1	0.538462	0.238806	0.46875	0.761905	0.466667	0.4	0.4	0.538462	0.448276	0.470588	0.555556	0.5	0.52	0.5	0.478261	0.533333	0.44	0.769231	0.366667	0.16	0.461538	0.642857	0.588235	0.62069	0.5	0.466667	0.6	0.4	0.555556	0.291667	0.321429	0.266667	0.333333	0.551724	0.489362	0.285714	0.482759	0.166667	0.545455	0.333333	0.3	0.216216	0.32	0.666667	0.555556	0.192308	0.466667
chr10:87046929	-	1	0.923077	0.940299	0.966667	0.95	0.928571	0.866667	0.857143	0.923077	0.814815	0.944444	0.944444	0.911111	0.916667	0.941176	0.863636	0.933333	0.958333	0.909091	0.833333	0.782609	0.961538	0.857143	0.875	0.928571	0.9375	0.928571	0.95	0.875	0.888889	0.869565	0.925926	0.857143	0.809524	0.892857	0.978261	0.928571	0.964286	0.909091	0.95	0.952381	0.909091	0.882353	0.98	0.833333	0.925926	0.807692	0.866667
chr10:87047366	-	1	0.789474	0.684211	0.625	0.703704	0.52381	0.5	0.5	0.466667	0.705882	0.625	0.666667	0.703704	0.75	0.59375	0.842105	0.571429	0.666667	0.565217	0.833333	0.571429	0.756757	0.75	0.466667	0.653846	0.655172	0.619048	0.428571	0.25	0.64	0.681818	0.631579	0.533333	0.526316	0.742857	0.428571	0.642857	0.571429	0.777778	0.724138	0.571429	0.517241	0.783784	0.561404	0.888889	0.6	0.5	0.454545
chr10:87047371	-	1	0.684211	0.74359	0.692308	0.964286	0.65	0.615385	0.5625	0.6	0.823529	0.666667	0.6	0.821429	0.8	0.666667	0.828571	0.666667	0.833333	0.478261	0.842105	0.666667	0.864865	0.741935	0.466667	0.807692	0.793103	0.571429	0.375	0.25	0.583333	0.761905	0.526316	0.416667	0.789474	0.714286	0.452381	0.461538	0.647059	0.65	0.862069	0.428571	0.758621	0.783784	0.690909	0.888889	0.766667	0.642857	0.478261
chr10:87047820	-	1	0.302326	0.235294	0.2	0.333333	0.333333	0.4	0.272727	0.4	0.24	0.333333	0.25	0.333333	0.37931	0.292683	0.486111	0.277778	0.529412	0.314286	0.288462	0.302326	0.377778	0.3125	0.153846	0.411765	0.322581	0.55814	0.208333	0.153846	0.162162	0.363636	0.347826	0.230769	0.264706	0.318182	0.30303	0.372093	0.276923	0.448276	0.4	0.37037	0.243243	0.472973	0.364706	0.5	0.30303	0.307692	0.214286
chr10:87047838	-	1	0.394737	0.384615	0.54	0.647059	0.55	0.722222	0.368421	0.454545	0.545455	0.55	0.7	0.529412	0.592593	0.527778	0.590909	0.5625	0.6875	0.564103	0.666667	0.513514	0.627907	0.678571	0.571429	0.575758	0.407407	0.775	0.333333	0.375	0.657143	0.380952	0.560976	0.4375	0.625	0.532258	0.509804	0.459459	0.555556	0.653846	0.619048	0.68	0.5	0.485714	0.591549	0.7	0.666667	0.571429	0.633333
chr10:87047839	-	1	0.162162	0.227273	0.14	0.5	0.0952381	0.35	0.157895	0.4	0.363636	0.25	0.25	0.346939	0.321429	0.314286	0.30303	0.1875	0.375	0.358974	0.3125	0.35	0.266667	0.321429	0.214286	0.323529	0.148148	0.358974	0.1	0.16	0.314286	0.292683	0.238095	0.171429	0.193548	0.328125	0.134615	0.305556	0.388889	0.423077	0.363636	0.153846	0.210526	0.238806	0.356164	0.7	0.5	0.275862	0.266667
chr10:87047848	-	1	0.225	0.146667	0.224138	0.205882	0.130435	0.235294	0.3	0.210526	0.333333	0.15	0.52381	0.145455	0.21875	0.194444	0.149254	0.111111	0.277778	0.25	0.22	0.307692	0.133333	0.166667	0.166667	0.230769	0.107143	0.153846	0.266667	0.133333	0.121951	0.190476	0.0930233	0.125	0.0909091	0.234375	0.169492	0.15625	0.177419	0.347826	0.217391	0.16	0.261905	0.202532	0.243243	0.111111	0.275862	0.2	0.16129
chr10:87047857	-	1	0.263158	0.189189	0.183673	0.405405	0.15	0.333333	0.1	0.315789	0.130435	0.4	0.3	0.2	0.129032	0.361111	0.3125	0.363636	0.176471	0.307692	0.319149	0.0789474	0.227273	0.233333	0	0.305556	0.296296	0.222222	0.0625	0.28125	0.15	0.1	0.272727	0.225806	0.2	0.3	0.283333	0.225806	0.276923	0.333333	0.291667	0.454545	0.131579	0.230769	0.184211	0.4	0.148148	0.0666667	0.222222
chr10:87047872	-	1	0.294118	0.323529	0.447368	0.533333	0.277778	0.2	0.470588	0.238095	0.423077	0.214286	0.5	0.5	0.407407	0.46875	0.461538	0.424242	0.615385	0.444444	0.4	0.393939	0.4	0.227273	0.466667	0.451613	0.26087	0.375	0.142857	0.233333	0.305556	0.292683	0.6	0.230769	0.333333	0.415094	0.491525	0.36	0.396825	0.347826	0.347826	0.416667	0.344828	0.150685	0.348485	0.666667	0.481481	0.307692	0.347826
chr10:87047917	-	1	0.375	0.326531	0.645161	0.470588	0.416667	0.142857	0.4	0.1875	0.533333	0.333333	0.666667	0.4375	0.47619	0.363636	0.5	0.380952	0.444444	0.444444	0.617647	0.28	0.285714	0.4	0.5	0.464286	0.210526	0.277778	0	0.357143	0.44	0.611111	0.321429	0.266667	0.333333	0.369565	0.422222	0.380952	0.269231	0.4375	0.466667	0.214286	0.153846	0.384615	0.432432	0.1	0.576923	0.538462	0.333333
chr10:87047961	-	1	0.264706	0.6	0.548387	0.538462	0.444444	0.666667	0.470588	0.5	0.333333	0.222222	0.5625	0.387097	0.4375	0.605263	0.323529	0.5	0.588235	0.3125	0.535714	0.416667	0.4	0.285714	0.727273	0.636364	0.227273	0.4	0.5	0.32	0.44	0.45	0.451613	0.5625	0.217391	0.627907	0.4	0.578947	0.5	0.461538	0.454545	0.3	0.285714	0.270833	0.371429	0.75	0.458333	0.384615	0.4
chr10:87047971	-	1	0.677419	0.780488	0.903226	0.833333	0.8	0.727273	0.833333	0.9	0.769231	0.75	0.866667	0.965517	0.764706	0.942857	0.852941	0.909091	0.769231	0.724138	0.851852	0.857143	0.933333	0.692308	0.727273	0.85	0.8	0.857143	0.705882	0.714286	0.818182	0.705882	0.814815	0.769231	0.782609	0.9	0.9	0.736842	0.757576	0.636364	0.777778	0.777778	0.571429	0.847826	0.78125	0.923077	0.869565	0.615385	0.769231
chr10:87048000	-	1	0.5	0.488372	0.473684	0.571429	0.230769	0.333333	0.6	0.4	0.3	0.3	0.5	0.483871	0.5625	0.641026	0.526316	0.352941	0.357143	0.485714	0.64	0.315789	0.257143	0.176471	0.230769	0.541667	0.32	0.315789	0.333333	0.227273	0.52	0.368421	0.393939	0.52	0.347826	0.30303	0.586207	0.5	0.243243	0.307692	0.555556	0.555556	0.181818	0.333333	0.714286	0.2	0.217391	0.375	0.46875
chr10:87048007	-	1	0.590909	0.641026	0.789474	0.785714	0.636364	0.8	0.8	0.6	0.75	0.666667	0.916667	0.580645	0.8125	0.815789	0.783784	0.75	0.642857	0.636364	0.807692	0.611111	0.818182	0.5625	0.75	0.7	0.8	0.842105	0.857143	0.391304	0.76	0.736842	0.65625	0.708333	0.8	0.612903	0.769231	0.7	0.75	0.75	0.833333	0.631579	0.6	0.72093	0.909091	0.933333	0.818182	0.714286	0.787879
chr10:87048064	-	1	0.75	0.894737	0.761905	0.588235	0.777778	0.363636	0.833333	0.666667	0.818182	0.857143	0.9	0.944444	0.833333	0.894737	0.736842	0.6	0.75	0.722222	0.928571	0.5	0.75	0.923077	0.571429	0.764706	0.526316	0.818182	0.666667	0.666667	0.571429	0.571429	0.923077	0.545455	0.714286	0.733333	0.894737	0.714286	0.909091	0.571429	0.9	0.6	0.583333	0.611111	0.8125	0.666667	0.785714	0.529412	0.72
chr10:87049011	-	1	0.594595	0.658537	0.55	0.7	0.5	0.555556	0.545455	0.5	0.517241	0.5625	0.545455	0.638889	0.75	0.565217	0.714286	0.411765	0.75	0.52381	0.814815	0.444444	0.62069	0.888889	0.625	0.578947	0.578947	0.545455	0.684211	0.684211	0.6	0.571429	0.428571	0.578947	0.727273	0.896552	0.8	0.8	0.851852	0.769231	0.785714	0.714286	0.5625	0.571429	0.615385	0.5	0.666667	0.526316	0.5
chr10:87049436	-	1	0.705882	0.534884	0.435897	0.48	0.388889	0.466667	0.666667	0.25	0.647059	0.5	0.363636	0.5	0.75	0.409091	0.615385	0.4	0.307692	0.380952	0.461538	0.416667	0.473684	0.230769	0.428571	0.357143	0.5	0.526316	0.428571	0.666667	0.333333	0.285714	0.5	0.538462	0.4375	0.354839	0.291667	0.153846	0.571429	0.352941	0.4	0.545455	0.411765	0.44186	0.486486	0.333333	0.461538	0.5	0.3125
chr10:87049572	-	1	0.833333	0.827586	0.9	0.928571	0.833333	0.833333	0.666667	0.777778	0.888889	0.9	0.8	0.870968	0.571429	0.888889	0.833333	0.8125	0.875	0.8125	0.826087	0.866667	0.722222	0.818182	0.666667	0.777778	0.75	0.8125	0.384615	0.5	0.7	0.705882	0.733333	0.769231	0.923077	0.84	0.888889	0.888889	0.705882	0.6	0.833333	0.8	0.846154	0.777778	0.857143	0.666667	0.6	0.846154	0.909091
chr10:87049593	-	1	0.5	0.725	0.565217	0.55	0.5	0.454545	0.0909091	0.363636	0.428571	0.461538	0.5	0.611111	0.647059	0.571429	0.606061	0.666667	0.75	0.52	0.423077	0.421053	0.423077	0.666667	0.733333	0.533333	0.6	0.428571	0.444444	0.454545	0.583333	0.44	0.473684	0.333333	0.611111	0.535714	0.590909	0.727273	0.6	0.466667	0.466667	0.583333	0.3	0.459459	0.555556	0.4	0.307692	0.555556	0.75
chr10:87208315	-	1	0.642857	0.272727	0.4	0.785714	0.5625	0.833333	0.666667	0.666667	0.416667	0.714286	0.571429	0.652174	0.666667	0.722222	0.6	0.8	0.333333	0.75	0.6875	0.357143	0.833333	0.352941	0.785714	0.727273	0.846154	0.833333	0.5	0.35	0.75	0.578947	0.692308	0.5	0.7	0.818182	0.545455	0.222222	0.833333	0.666667	0.571429	0.416667	0.7	0.7	0.75	0.583333	0.5	0.583333	0.333333
chr10:87208466	-	1	0.625	0.933333	0.666667	0.666667	0.636364	0.538462	0.846154	0.916667	0.642857	0.692308	0.666667	0.823529	0.636364	0.583333	0.555556	0.714286	0.666667	0.769231	0.6	0.72	0.923077	0.76	0.722222	0.875	0.764706	0.75	0.916667	0.565217	0.538462	0.913043	0.6	0.75	0.7	0.473684	0.514286	0.666667	0.666667	0.5	0.833333	0.5	0.555556	0.818182	0.555556	0.529412	0.533333	0.545455	0.631579
chr10:89331776	-	1	0.395349	0.451613	0.714286	0.458333	0.451613	0.625	0.466667	0.538462	0.125	0.419355	0.45	0.342105	0.384615	0.411765	0.380952	0.529412	0.357143	0.423077	0.351351	0.423077	0.535714	0.419355	0.363636	0.5	0.461538	0.307692	0.571429	0.537313	0.424242	0.302326	0.586207	0.352941	0.604651	0.162791	0.478873	0.555556	0.678571	0.25	0.4375	0.431818	0.444444	0.5	0.5	0.916667	0.636364	0.4	0.714286
chr10:96560511	-	0	0.9	0.978261	0.941176	0.9	0.8	0.923077	0.928571	0.857143	0.888889	0.875	0.9	0.941176	0.8	0.954545	0.923077	0.833333	0.75	0.833333	0.9	0.857143	0.833333	0.909091	0.9	0.916667	0.916667	0.923077	0.909091	0.941176	0.928571	0.9375	0.888889	0.916667	0.958333	0.952381	0.909091	0.923077	0.928571	0.9	0.888889	0.888889	0.962963	0.967742	0.972222	0.944444	0.923077	0.941176	0.916667
chr10:98231651	+	0	0.75	0.8	0.875	0.8	0.8	0.666667	0.833333	0.75	0.833333	0.833333	0.666667	0.923077	0.9	0.9	0.8	0.857143	0.666667	0.909091	0.75	0.888889	0.75	0.833333	0.833333	0.857143	0.5	0.75	0.8	0.833333	0.888889	0.875	0.875	0.875	0.75	0.833333	0.933333	0.857143	0.666667	0.8	0.8	0.833333	0.875	0.928571	0.857143	0.923077	0.9	0.666667	0.8
chr11:10508971	-	0	0.666667	0.909091	0.857143	0.969697	0.914286	0.96875	0.958333	0.972222	0.967742	0.965517	0.933333	0.857143	0.967742	0.8	0.8	0.974359	0.983051	0.888889	0.888889	0.875	0.666667	0.8	0.941176	0.941176	0.8	0.96875	0.941176	0.894737	0.928571	0.948718	0.916667	0.956522	0.833333	0.888889	0.888889	0.95	0.974359	0.954545	0.956522	0.944444	0.962963	0.666667	0.944444	0.8	0.95	0.961538	0.947368
chr11:10508976	-	0	0.666667	0.909091	0.857143	0.971429	0.916667	0.967742	0.957447	0.972222	0.967742	0.965517	0.935484	0.857143	0.967742	0.8	0.8	0.974359	0.983607	0.888889	0.888889	0.875	0.666667	0.8	0.941176	0.944444	0.8	0.96875	0.945946	0.894737	0.931034	0.95	0.911765	0.958333	0.833333	0.888889	0.888889	0.947368	0.973684	0.954545	0.954545	0.944444	0.884615	0.666667	0.944444	0.8	0.952381	0.923077	0.947368
chr11:105933968	+	0	0.371429	0.289902	0.331984	0.529412	0.142857	0.6	0.425676	0.5	0.494118	0.533333	0.571429	0.704545	0.385965	0.413793	0.606061	0.71875	0.933333	0.704545	0.660714	0.473684	0.553846	0.805556	0.744186	0.425	0.785714	0.65625	0.495327	0.64	0.702128	0.685714	0.692308	0.545455	0.481481	0.555556	0.315789	0.842105	0.485714	0.576923	0.526316	0.434783	0.77551	0.297619	0.337719	0.571429	0.310924	0.438095	0.308642
chr11:105944262	+	0	0.833333	0.985714	0.977778	0.944444	0.941176	0.923077	0.980769	0.916667	0.965517	0.9	0.958333	0.954545	0.9	0.965517	0.941176	0.95	0.9	0.875	0.916667	0.833333	0.973684	0.923077	0.944444	0.9	0.928571	0.888889	0.969697	0.9375	0.962963	0.954545	0.875	0.923077	0.9375	0.875	0.875	0.95	0.909091	0.916667	0.909091	0.833333	0.941176	0.986842	0.96875	0.9	0.970588	0.987179	0.978261
chr11:105944332	+	0	0.285714	0.379747	0.272727	0.212121	0.315789	0.4	0.254237	0.0909091	0.25	0.24	0.25	0.347826	0.190476	0.357143	0.1875	0.304348	0.1	0.368421	0.0625	0.230769	0.307692	0.238095	0.3125	0.133333	0.176471	0.277778	0.266667	0.481481	0.205882	0.297297	0.230769	0.2	0.181818	0.333333	0	0.37931	0.5	0.5	0.375	0.388889	0.269231	0.367347	0.452381	0.1	0.548387	0.506849	0.275
chr11:106002657	-	0	0.909091	0.923077	0.923077	0.9	0.8	0.857143	0.857143	0.857143	0.888889	0.888889	0.916667	0.928571	0.75	0.909091	0.96	0.888889	0.875	0.954545	0.947368	0.941176	0.9375	0.928571	0.933333	0.933333	0.9375	0.956522	0.954545	0.923077	0.923077	0.933333	0.941176	0.928571	0.9	0.95	0.916667	0.9375	0.916667	0.956522	0.888889	0.888889	0.909091	0.970588	0.916667	0.941176	0.916667	0.923077	0.888889
chr11:108365796	+	1	0.333333	0.444444	0.434783	0.142857	0.0909091	0.142857	0.722222	0.545455	0.3	0.466667	0.2	0.454545	0.285714	0.615385	0.5625	0.75	0.571429	0.545455	0.388889	0.3125	0.533333	0.214286	0.333333	0.2	0.533333	0.333333	0.461538	0.391304	0.666667	0.225806	0.3	0.333333	0.0909091	0.25	0.5	0.25	0.470588	0.307692	0.5	0.642857	0.272727	0.545455	0.56	0.705882	0.470588	0.55	0.7
chr11:108365908	+	1	0.425	0.415094	0.545455	0.210526	0.133333	0.222222	0.391304	0.142857	0.466667	0.125	0.444444	0.35	0.387097	0.411765	0.2	0.217391	0.588235	0.461538	0.545455	0.382353	0.285714	0.242424	0.4375	0.0357143	0.32	0.52381	0.32	0.259259	0.375	0.176471	0.347826	0.363636	0.333333	0.175	0.323529	0.181818	0.16	0.3125	0.3125	0.333333	0.473684	0.425	0.413793	0.263158	0.518519	0.277778	0.208333
chr11:108365909	+	1	0.538462	0.604167	0.53125	0.277778	0.2	0.631579	0.695652	0.428571	0.4	0.25	0.5	0.405405	0.483871	0.428571	0.541667	0.391304	0.647059	0.307692	0.545455	0.457143	0.428571	0.352941	0.625	0.185185	0.461538	0.47619	0.48	0.310345	0.444444	0.30303	0.375	0.3	0.611111	0.325	0.454545	0.181818	0.5	0.4	0.4375	0.333333	0.421053	0.620253	0.689655	0.5	0.518519	0.485714	0.479167
chr11:108367088	+	1	0.3	0.411765	0.5	0.2	0.230769	0.5	0.52	0.111111	0.333333	0.368421	0.4375	0.235294	0.357143	0.371429	0.529412	0.333333	0.5	0.2	0.3	0.357143	0.3	0.375	0.272727	0.133333	0.304348	0.214286	0.0952381	0.285714	0.470588	0.3	0.1875	0.1875	0.2	0.272727	0.241379	0	0.375	0.466667	0.380952	0.333333	0.166667	0.333333	0.321429	0.1875	0.5625	0.34375	0.321429
chr11:111728563	+	1	0.761905	0.674419	0.575	0.333333	0.4	0.555556	0.428571	0.6	0.6	0.285714	0.833333	0.615385	0.636364	0.637931	0.596154	0.333333	0.4	0.515152	0.84375	0.542857	0.5	0.571429	0.5	0.545455	0.59375	0.435897	0.322581	0.413793	0.62069	0.777778	0.709677	0.548387	0.542857	0.511628	0.48	0.76	0.85	0.457143	0.772727	0.6	0.365854	0.577778	0.59375	0.708333	0.625	0.615385	0.583333
chr11:113138375	+	0	0.9375	0.977273	0.933333	0.909091	0.9375	0.8	0.888889	0.857143	0.944444	0.95	0.8	0.928571	0.857143	0.9	0.916667	0.857143	0.666667	0.9375	0.888889	0.95	0.947368	0.933333	0.875	0.909091	0.95	0.969697	0.969697	0.970588	0.962963	0.966667	0.956522	0.954545	0.961538	0.961538	0.923077	0.958333	0.972973	0.954545	0.5	0.944444	0.947368	0.97561	0.875	0.833333	0.916667	0.958333	0.9375
chr11:115263651	-	0	0.833333	0.8	0.75	0.857143	0.8	0.875	0.888889	0.5	0.8	0.833333	0.875	0.857143	0.5	0.666667	0.833333	0.923077	0.666667	0.5	0.9	0.666667	0.857143	0.75	0.8	0.857143	0.833333	0.833333	0.75	0.5	0.75	0.75	0.9	0.75	0.9	0	0.666667	0.909091	0.857143	0.75	0.666667	0.875	0.909091	0.923077	0	0.833333	0.909091	0.875	0.666667
chr11:117035785	-	0	0.6875	0.869565	0.842105	0.666667	0.375	0.5	0.571429	0.666667	0.142857	0	0.8	0.888889	0.666667	0.956522	0.714286	0.666667	0	0.615385	0.571429	0.916667	0.875	0.727273	0.571429	0.333333	0.857143	0.5	0.666667	0	0.444444	0.421053	0.470588	0.545455	0.833333	0.875	0.823529	0.333333	0.333333	0.666667	0.333333	0.5	0.5	0.625	0.842105	0.894737	0.571429	0.777778	0.333333
chr11:11893530	+	1	0.916667	0.24	0.75	0.636364	0.363636	0.6	0.666667	0.857143	0.4	0.538462	0.636364	0.625	0.75	0.666667	0.333333	0.684211	0.75	0.666667	0.764706	0.6875	0.555556	0.285714	0.875	0.888889	0.75	0.8	0.6	0.692308	0.8	0.833333	0.333333	0.5	0.6	0.636364	0.285714	0.4	0.8	0.8	0.666667	0.444444	0.625	0.454545	0.571429	0.5	0.571429	0.375	0.5
chr11:119001801	+	1	0.5625	0.357143	0.714286	0.516129	0.555556	0.363636	0.692308	0.470588	0.555556	0.545455	0.533333	0.588235	0.25	0.388889	0.478261	0.75	0.333333	0.681818	0.631579	0.333333	0.533333	0.5	0.7	0.642857	0.5	0.375	0.485714	0.176471	0.227273	0.46875	0.481481	0.380952	0.321429	0.388889	0.222222	0.571429	0.615385	0.416667	0.777778	0.428571	0.548387	0.653846	0.357143	0.714286	0.363636	0.4	0.533333
chr11:119004979	+	1	0.888889	0.815789	0.8	0.875	0.666667	0.727273	0.8	0.75	0.777778	0.875	0.75	0.888889	0.888889	0.882353	0.333333	0.909091	0.625	0.705882	0.8	0.8125	0.75	0.888889	0.5	0.833333	0.8	0.791667	0.727273	0.818182	0.896552	0.909091	0.9	0.923077	0.933333	0.923077	0.625	0.9375	0.791667	0.75	0.833333	0.8	0.833333	0.933333	0.833333	0.777778	0.8	0.909091	0.5
chr11:119010129	+	1	0.55	0.3	0.5	0.578947	0.47619	0.551724	0.153846	0.333333	0.125	0.294118	0.3	0.452381	0.272727	0.166667	0.315789	0.5	0.466667	0.666667	0.59375	0.419355	0.388889	0.633333	0.607143	0.391304	0.6	0.311111	0.525424	0.341463	0.461538	0.457143	0.3	0.342857	0.558824	0.307692	0.391304	0.56	0.355556	0.321429	0.2	0.333333	0.511628	0.31746	0.222222	0.5	0.473684	0.333333	0.266667
chr11:12941258	+	0	0.1	0.0410959	0.0740741	0.0243902	0	0.157895	0.0410959	0.1	0.04	0.0333333	0.2	0.0888889	0.0357143	0.121429	0.113636	0.0833333	0	0.176471	0.0263158	0.0238095	0.0555556	0.159091	0.176471	0.1875	0.030303	0.0697674	0.0503597	0.125	0.117647	0.15873	0.136364	0.0434783	0.133333	0.12963	0.137255	0.170732	0.171875	0.191781	0.138889	0.0333333	0.075	0.0748663	0.046875	0.105882	0.113924	0.0373134	0.0416667
chr11:132649862	-	0	0.956522	0.5	0.5	0.833333	0.5	0.894737	0.75	0.727273	0.928571	0.625	0.714286	0.78125	0	0.833333	0.777778	0.894737	0.8	0.846154	0.96875	0.9	0.925926	0.961538	0.916667	0.888889	0.941176	0.842105	0.875	0.923077	0.916667	0.941176	0.827586	0.842105	0.875	0.8	0.857143	0.9375	0.833333	0.857143	0.833333	0.666667	0.947368	0.6	0.923077	0.833333	0.8	0.5	0.5
chr11:132649869	-	0	0.954545	0.5	0.5	0.916667	0.833333	0.947368	0.75	0.909091	0.923077	0.875	0.857143	0.969697	0	0.857143	0.875	0.894737	0.8	0.923077	0.970588	0.9	0.962963	0.962963	0.916667	0.909091	0.941176	0.947368	0.875	0.916667	0.923077	0.933333	0.966667	0.947368	0.866667	0.8	0.857143	0.9375	0.916667	0.857143	0.833333	0.833333	0.95	0.8	0.923077	0.857143	0.8	0	0.5
chr11:134384945	-	0	0.956522	0.981132	0.95	0.941176	0.95	0.857143	0.9	0.888889	0.909091	0.941176	0.833333	0.971429	0.875	0.944444	0.961538	0.916667	0.888889	0.933333	0.952381	0.958333	0.952381	0.944444	0.888889	0.888889	0.941176	0.981132	0.983607	0.980769	0.979592	0.985714	0.978261	0.977778	0.96875	0.964286	0.96875	0.96	0.983051	0.961538	0.857143	0.916667	0.970588	0.976744	0.952381	0.923077	0.888889	0.928571	0.75
chr11:16532296	-	0	0.75	0.972973	0.975	0.9	0.8	0.666667	0.9375	0.75	0.9	0.8	0.75	0.875	0.8	0.909091	0.9	0.888889	0.8	0.666667	0.909091	0.833333	0.888889	0.5	0.875	0.75	0.5	0.5	0.916667	0	0.666667	0.857143	0.5	0.666667	0.8	0.888889	0.8	0.833333	0.857143	0.96875	0.9	0.8	0.666667	0.982759	0.833333	0.8	0.952381	0.970588	0.958333
chr11:16756339	+	1	0.76	0.761905	0.8125	0.791667	0.8	0.6875	0.847826	0.8125	0.842105	0.8	0.769231	0.8125	0.771429	0.653846	0.814815	0.84	0.769231	0.740741	0.809524	0.606061	0.84	0.75	0.714286	0.791667	0.681818	0.75	0.444444	0.8	0.636364	0.666667	0.8	0.8	0.764706	0.869565	0.875	0.888889	0.666667	0.923077	0.642857	0.833333	0.8	0.756098	0.806452	0.916667	0.9	0.833333	0.8
chr11:16756722	+	1	0.666667	0.707317	0.6	0.266667	0.222222	0.357143	0.434783	0.125	0	0.714286	0.3	0.484848	0.428571	0.62963	0.384615	0.4375	0.714286	0.227273	0.384615	0.380952	0.133333	0.388889	0.375	0.4	0.52381	0.153846	0.25	0.1	0	0.4	0.5	0.2	0.666667	0.538462	0.6	0.6	0.571429	0.285714	0.35	0.4	0	0.407407	0.461538	0.2	0.5	0.272727	0.333333
chr11:16756723	+	1	0.555556	0.75	0.578947	0.428571	0.125	0.428571	0.5	0.25	0.222222	0.666667	0.4	0.484848	0.428571	0.8	0.416667	0.5	0.714286	0.136364	0.307692	0.529412	0.285714	0.444444	0.428571	0.625	0.590909	0.384615	0.375	0.2	0	0.666667	0.8	0.2	0.666667	0.64	0.777778	0.75	0.571429	0.285714	0.4	0.3	0.375	0.56	0.56	0.4	0.416667	0.416667	0.416667
chr11:16756823	+	1	0.5	0.6	0.705882	0.588235	0.555556	0.5625	0.517241	0.75	0.272727	0.7	0.384615	0.533333	0.8	0.636364	0.3	0.538462	0.454545	0.466667	0.5	0.357143	0.5	0.5	0.333333	0.428571	0.416667	0.6	0.2	0.666667	0.833333	0.428571	0.333333	0.5	0.625	0.466667	0.555556	0.625	0.333333	0.666667	0.307692	0.428571	0.25	0.45	0.428571	0.5	0.5	0.45	0.769231
chr11:27368542	-	0	0.962963	0.975	0.970588	0.962963	0.9375	0.962963	0.96875	0.95	0.9375	0.96	0.966667	0.978261	0.944444	0.986486	0.96875	0.969697	0.928571	0.965517	0.975	0.956522	0.979592	0.972222	0.944444	0.954545	0.944444	0.966667	0.974359	0.9375	0.967742	0.974359	0.973684	0.956522	0.96875	0.974359	0.970588	0.95	0.961538	0.958333	0.969697	0.962963	0.944444	0.971429	0.974359	0.982759	0.956522	0.974359	0.967742
chr11:31431089	+	1	0.777778	0.758621	0.789474	0.842105	0.625	0.785714	0.753623	0.818182	0.740741	0.653846	0.774194	0.78481	0.931034	0.78125	0.793103	0.805556	0.875	0.5	0.871795	0.756098	0.833333	0.866667	0.592593	0.735294	0.588235	0.5625	0.761905	0.769231	0.833333	0.685714	0.809524	0.708333	0.84	0.87234	0.85	0.85	0.761905	0.6875	0.790698	0.864865	0.7	0.767857	0.854839	0.888889	0.763158	0.916667	0.673077
chr11:31431120	+	1	0.106383	0.158537	0.183673	0.183673	0.0416667	0.285714	0.193182	0.166667	0.0714286	0.111111	0.102564	0.245455	0.25	0.236842	0.317073	0.183673	0.135135	0.025	0.111111	0.127273	0.111111	0.27451	0.21875	0.295455	0.166667	0.214286	0.258065	0.166667	0.142857	0.159091	0.173913	0.0882353	0.294118	0.222222	0.140351	0.103448	0.148148	0.105263	0.212766	0.230769	0.125	0.205882	0.164557	0.226415	0.115385	0.166667	0.129032
chr11:31431137	+	1	0.0952381	0.217949	0.266667	0.333333	0.125	0.25	0.204819	0.172414	0.333333	0.21875	0.0769231	0.171429	0.40625	0.328767	0.146341	0.26087	0.333333	0.166667	0.207547	0.339623	0.186047	0.173913	0.225806	0.266667	0.272727	0.325	0.107143	0.1	0.24	0.405405	0.454545	0.375	0.25	0.237288	0.226415	0.384615	0.222222	0.105263	0.227273	0.210526	0.225806	0.0634921	0.253333	0.431373	0.18	0.125	0.277778
chr11:31431240	+	1	0.833333	0.866667	0.666667	0.764706	0.833333	0.9	0.916667	0.875	0.75	0.875	0.714286	0.916667	0.75	0.931034	0.9	0.866667	0.857143	0.722222	0.777778	0.857143	0.75	0.625	0.833333	0.75	0.933333	0.846154	0.666667	0.833333	0.75	0.875	0.833333	0.5	0.727273	0.769231	0.916667	0.75	0.8	0.75	0.75	0.8125	0.8	0.818182	0.75	0.916667	0.916667	0.842105	0.866667
chr11:31431241	+	1	0.615385	0.833333	0.64	0.705882	0.5	0.7	0.708333	0.875	0.75	0.714286	0.714286	0.76	0.75	0.766667	0.909091	0.866667	0.714286	0.777778	0.777778	0.785714	0.444444	0.625	0.833333	0.75	0.666667	0.769231	0.5	0.5	0.6	0.777778	0.5	0.5	0.636364	0.642857	0.88	0.666667	0.8	0.75	0.769231	0.8125	0.833333	0.818182	0.75	0.916667	0.916667	0.789474	0.666667
chr11:31431288	+	1	0.3125	0.389831	0.35	0.464286	0.571429	0.714286	0.255814	0.272727	0.357143	0.5	0.307692	0.6	0.166667	0.58	0.526316	0.454545	0.545455	0.62069	0.4	0.607143	0.266667	0.235294	0.538462	0.411765	0.521739	0.44	0.6	0.545455	0.583333	0.6875	0.5625	0.307692	0.458333	0.4	0.4375	0.357143	0.636364	0.5	0.666667	0.48	0.363636	0.386364	0.638889	0.6	0.592593	0.285714	0.423077
chr11:32603875	+	1	0.875	0.777778	0.769231	0.571429	0.833333	0.8	0.692308	0.75	0.75	0.666667	0.615385	0.733333	0.888889	0.869565	0.9	0.75	0.714286	0.692308	0.75	0.583333	0.8	0.722222	0.7	0.666667	0.714286	0.125	0.583333	0.818182	0.818182	0.8	0.8	0.8	0.833333	0.769231	0.75	0.333333	0.823529	0.6	0.428571	0.333333	0.888889	0.735294	0.789474	0.916667	0.642857	0.666667	0.8
chr11:32603916	+	1	0.5	0.655172	0.647059	0.5	0.6	0.666667	0.333333	0.6	0.6	0.25	0.625	0.73913	0.666667	0.857143	0.785714	0.428571	0.875	0.636364	0.625	0.769231	0.666667	0.388889	0.5	0.625	0.428571	0.545455	0.411765	0.75	0.5	0.7	0.75	0.533333	0.545455	0.727273	0.875	0.571429	0.928571	0.5	0.5	0.571429	0.625	0.7	0.62069	0.727273	0.526316	0.6	0.681818
chr11:32603920	+	1	0.5	0.724138	0.823529	0.833333	0.6	0.714286	0.352941	0.6	0.6	0.5	0.625	0.75	0.5	0.724138	0.684211	0.625	0.625	0.545455	0.5	0.538462	0.444444	0.636364	0.785714	0.75	0.571429	0.454545	0.684211	0.583333	0.578947	0.5	0.666667	0.8	0.545455	0.666667	0.75	0.375	0.733333	0.5	0.470588	0.571429	0.666667	0.707317	0.735294	0.615385	0.761905	0.8	0.62963
chr11:32603976	+	1	0.4	0.377778	0.529412	0.533333	0.25	0.5	0.531915	0.333333	0.384615	0.363636	0.411765	0.527778	0.4	0.526316	0.46875	0.470588	0.454545	0.409091	0.470588	0.461538	0.583333	0.425	0.538462	0.4	0.458333	0.352941	0.282609	0.555556	0.708333	0.461538	0.368421	0.695652	0.555556	0.458333	0.558824	0.727273	0.5	0.333333	0.6	0.4	0.588235	0.396552	0.519231	0.5	0.607143	0.55	0.448276
chr11:32603987	+	1	0.48	0.297872	0.166667	0.666667	0	0.5	0.446809	0.333333	0.285714	0.272727	0.375	0.702703	0.45	0.342105	0.451613	0.631579	0.222222	0.481481	0.571429	0.296296	0.594595	0.425	0.416667	0.388889	0.44	0.352941	0.408163	0.125	0.416667	0.25	0.368421	0.545455	0.44	0.56	0.30303	0.6	0.428571	0.529412	0.655172	0.6	0.411765	0.433333	0.607843	0.526316	0.322581	0.421053	0.275862
chr11:32604009	+	1	0.68	0.590909	0.461538	0.666667	0.4	0.666667	0.35	0.571429	0.571429	0.555556	0.6875	0.625	0.444444	0.571429	0.62963	0.555556	0.625	0.444444	0.55	0.583333	0.766667	0.588235	0.619048	0.6	0.388889	0.307692	0.74359	0.4	0.684211	0.461538	0.357143	0.375	0.631579	0.652174	0.758621	0.25	0.736842	0.466667	0.62069	0.777778	0.6	0.617021	0.707317	0.6	0.695652	0.6	0.526316
chr11:32604263	+	1	0.529412	0.625	0.611111	0.363636	0.285714	0.777778	0.636364	0.428571	0.8	0.2	0.5	0.464286	0.5	0.689655	0.384615	0.5	0.818182	0.5	0.5	0.565217	0.421053	0.65	0.272727	0.333333	0.692308	0.384615	0.695652	0.727273	0.583333	0.454545	0.75	0.777778	0.666667	0.4	0.684211	0.636364	0.5	0.285714	0.733333	0.5	0.5	0.75	0.675676	0.777778	0.733333	0.636364	0.571429
chr11:32604372	+	1	0.195122	0.263158	0.327869	0.186047	0.210526	0.272727	0.191176	0.166667	0.181818	0.272727	0.310345	0.285714	0.393939	0.480519	0.375	0.333333	0.333333	0.185185	0.236364	0.294118	0.132353	0.346154	0.2	0.181818	0.111111	0.305556	0.444444	0.192308	0.192308	0.34	0.25	0.173913	0.34	0.363636	0.27907	0.333333	0.377778	0.4375	0.142857	0.2	0.32	0.421429	0.340426	0.375	0.321429	0.404255	0.222222
chr11:32604379	+	1	0.5	0.68	0.630769	0.581395	0.578947	0.545455	0.411765	0.708333	0.727273	0.545455	0.551724	0.679487	0.666667	0.807692	0.770833	0.666667	0.611111	0.767857	0.759259	0.542857	0.594203	0.615385	0.657143	0.5	0.611111	0.638889	0.727273	0.592593	0.642857	0.596154	0.630435	0.723404	0.66	0.6875	0.717391	0.707317	0.622222	0.866667	0.68	0.45	0.588235	0.739437	0.78125	0.725	0.649123	0.708333	0.673913
chr11:32934698	+	0	0.985915	0.991667	0.990099	0.983051	0.978261	0.97619	0.993333	0.977273	0.984127	0.982759	0.987013	0.991304	0.986667	0.989691	0.981132	0.987805	0.984127	0.983607	0.986486	0.985714	0.982759	0.984615	0.985714	0.984375	0.984615	0.984127	0.986111	0.980769	0.984615	0.986301	0.981818	0.987342	0.985507	0.985075	0.9875	0.983607	0.986486	0.980392	0.986111	0.978022	0.982456	0.993671	0.988372	0.986301	0.989011	0.992	0.988889
chr11:33074739	+	1	0.428571	0.588235	0.6875	0.733333	0.578947	0.692308	0.642857	0.666667	0.5	0.333333	0.625	0.740741	0.571429	0.769231	0.428571	0.6	0.375	0.5	0.4375	0.652174	0.25	0.652174	0.55	0.692308	0.647059	0.5	0.5	0.611111	0.666667	0.842105	0.3	0.466667	0.692308	0.56	0.823529	0.6	0.714286	0.666667	0.578947	0.777778	0.6	0.588235	0.5	0.846154	0.652174	0.461538	0.5
chr11:33074859	+	1	0.535714	0.690476	0.708333	0.741935	0.740741	0.6	0.65	0.666667	0.478261	0.5	0.826087	0.704225	0.833333	0.62069	0.5	0.75	0.875	0.59375	0.731707	0.611111	0.675	0.761905	0.78125	0.555556	0.657143	0.655172	0.708333	0.735294	0.714286	0.44186	0.75	0.75	0.645161	0.581395	0.8	0.761905	0.740741	0.675676	0.65	0.533333	0.755556	0.818182	0.8	0.791667	0.642857	0.592593	0.625
chr11:33075311	+	1	0.714286	0.458333	0.705882	0.694444	0.565217	0.55	0.555556	0.545455	0.4	0.5	0.428571	0.673913	0.631579	0.823529	0.655172	0.692308	0.368421	0.833333	0.625	0.3125	0.689655	0.621622	0.541667	0.75	0.677419	0.645161	0.689655	0.421053	0.702703	0.666667	0.676471	0.684211	0.625	0.733333	0.611111	0.794118	0.37037	0.714286	0.64	0.4	0.659091	0.59375	0.7	0.708333	0.761905	0.875	0.666667
chr11:33075484	+	1	0.183333	0.340909	0.263158	0.192982	0.517241	0.269231	0.25	0.375	0.222222	0.235294	0.178571	0.235294	0.45	0.315068	0.27907	0.290323	0.2	0.294118	0.207547	0.139535	0.315789	0.322581	0.289474	0.25	0.188679	0.135593	0.166667	0.183673	0.237288	0.361446	0.432432	0.510204	0.225	0.197531	0.170213	0.282051	0.181818	0.209302	0.325581	0.178571	0.333333	0.0833333	0.206897	0.358974	0.222222	0.52381	0.4375
chr11:34051813	+	0	0.992537	0.994872	0.993671	0.967742	0.954545	0.961538	0.9875	0.961538	0.923077	0.964286	0.96875	0.997253	0.979167	0.997207	0.994152	0.977778	0.956522	0.993711	0.994872	0.994924	0.982143	0.995349	0.970588	0.98	0.993631	0.991379	0.992857	0.990385	0.991597	0.992366	0.992188	0.992701	0.99115	0.995455	0.995671	0.986842	0.990291	0.988372	0.98	0.978723	0.99187	0.99631	0.994681	0.995885	0.969697	0.977778	0.981818
chr11:36486136	-	1	0.833333	0.862069	0.75	0.722222	0.6	0.909091	0.2	0.6	0.777778	0.6	0.857143	0.84	0.777778	0.88	0.777778	0.666667	0.833333	0.928571	0.833333	0.9	0.9375	0.666667	0.333333	0.875	0.777778	0.625	0.75	0.8	0.625	0.933333	0.833333	0.727273	0.933333	0.727273	0.952381	0.916667	0.714286	0.7	0.75	0.8	0.666667	0.833333	0.916667	0.692308	0.866667	0.818182	0.8125
chr11:36487008	-	1	0.5	0.5625	0.611111	0.52381	0.384615	0.5	0.5	0.285714	0.47619	0.375	0.55	0.372093	0.625	0.568182	0.518519	0.409091	0.478261	0.416667	0.347826	0.285714	0.37931	0.733333	0.666667	0.272727	0.416667	0.428571	0.526316	0.272727	0.25	0.55	0.423077	0.625	0.578947	0.545455	0.285714	0.538462	0.6	0.555556	0.571429	0.307692	0.4375	0.5	0.53125	0.625	0.482759	0.615385	0.473684
chr11:43857059	+	1	0.368421	0.393939	0.292683	0.380952	0.722222	0.25	0.25	0.444444	0.375	0.571429	0.4375	0.240741	0.461538	0.555556	0.375	0.615385	0.285714	0.576923	0.592593	0.533333	0.444444	0.617647	0.5	0.6875	0.296296	0.32	0.375	0.615385	0.571429	0.448276	0.611111	0.375	0.6	0.6	0.592593	0.6	0.368421	0.333333	0.545455	0.684211	0.2	0.317073	0.333333	0.428571	0.304348	0.307692	0.24
chr11:43857066	+	1	0.3	0.176471	0.219512	0.363636	0.111111	0.2	0.178571	0.222222	0.1875	0.4	0.444444	0.301887	0.230769	0.37037	0.444444	0.214286	0.2	0.214286	0.5	0.366667	0.285714	0.424242	0.2	0.588235	0.214286	0.296296	0.4	0.307692	0.172414	0.37931	0.368421	0.2	0.5	0.448276	0.309091	0.6	0.333333	0.315789	0.333333	0.409091	0.35	0.232558	0.238095	0.5	0.136364	0.24	0.241379
chr11:43860780	+	1	0.772727	0.588235	0.833333	0.733333	0.533333	0.65	0.571429	0.75	0.8	0.6	0.714286	0.46875	0.416667	0.62069	0.909091	0.666667	0.727273	0.8	0.625	0.882353	0.692308	0.653846	0.733333	0.363636	0.380952	0.703704	0.684211	0.611111	0.52381	0.695652	0.541667	0.566667	0.4375	0.645161	0.666667	0.7	0.884615	0.823529	0.571429	0.8	0.428571	0.5	0.703704	0.666667	0.5	0.571429	0.4
chr11:46677677	-	1	0.986842	0.993007	0.988506	0.980769	0.96875	0.970588	0.984127	0.969697	0.966667	0.97561	0.970588	0.990991	0.97561	0.995671	0.987952	0.969697	0.916667	0.981481	0.984375	0.991667	0.987952	0.984615	0.964286	0.976744	0.987805	0.990291	0.993421	0.995327	0.989362	0.994152	0.987179	0.992806	0.988764	0.993827	0.993103	0.988235	0.993506	0.99	0.972222	0.975	0.985294	0.992126	0.99	0.990741	0.980769	0.983051	0.978723
chr11:46681370	-	0	0.983333	0.990909	0.981481	0.967742	0.962963	0.952381	0.980769	0.95	0.967742	0.944444	0.944444	0.991228	0.97561	0.993711	0.982456	0.96875	0.965517	0.979167	0.987179	0.988372	0.979167	0.985294	0.961538	0.964286	0.983607	0.984127	0.990566	0.991228	0.985507	0.99	0.983871	0.986111	0.986486	0.991597	0.981651	0.981818	0.989796	0.980769	0.962963	0.974359	0.983051	0.991736	0.983871	0.986667	0.977273	0.981132	0.979167
chr11:46858439	-	0	0.962963	0.987179	0.987952	0.961538	0.923077	0.916667	0.984127	0.8	0.923077	0.923077	0.933333	0.962963	0.956522	0.958333	0.967742	0.952381	0.833333	0.958333	0.969697	0.962963	0.978261	0.966667	0.9375	0.909091	0.952381	0.962963	0.976744	0.961538	0.933333	0.971429	0.967742	0.974359	0.967742	0.972973	0.964286	0.9375	0.976744	0.916667	0.933333	0.923077	0.954545	0.991803	0.974359	0.962963	0.972973	0.979167	0.983607
chr11:47166763	-	0	0.989583	0.994083	0.991935	0.984615	0.97619	0.980392	0.992481	0.965517	0.97561	0.979592	0.983051	0.995816	0.986486	0.991266	0.989247	0.984375	0.982759	0.989362	0.992188	0.990741	0.987952	0.994083	0.988372	0.987952	0.991935	0.990196	0.99	0.987952	0.988764	0.990385	0.984615	0.989474	0.989583	0.993377	0.994253	0.984615	0.989583	0.984375	0.989011	0.984375	0.991379	0.995098	0.991935	0.992754	0.98	0.991071	0.991803
chr11:47726957	-	0	0.944444	0.974359	0.833333	0.875	0.941176	0.9375	0.941176	0.888889	0.923077	0.928571	0.875	0.933333	0.933333	0.933333	0.923077	0.9	0.857143	0.916667	0.9	0.944444	0.9375	0.9375	0.875	0.833333	0.875	0.923077	0.857143	0.923077	0.888889	0.96	0.9	0.875	0.933333	0.95	0.923077	0.909091	0.941176	0.833333	0.909091	0.875	0.928571	0.961538	0.928571	0.909091	0.923077	0.956522	0.928571
chr11:61406142	-	0	0.933333	0.96	0.875	0.833333	0.5	0.8	0.9	0.75	0.888889	0.75	0.8	0.909091	0.8	0.888889	0.5	0.75	0.857143	0.923077	0.857143	0.9	0.8	0.928571	0.875	0.8	0.875	0.875	0.964286	0.875	0.916667	0.947368	0.875	0.947368	0.928571	0.9	0.928571	0.952381	0.916667	0.916667	0.666667	0.857143	0.9	0.96875	0.9	0.833333	0.956522	0.941176	0.8
chr11:61800286	-	1	0.103093	0.105556	0.0634921	0.0444444	0.03125	0.121495	0.09375	0.1	0.166667	0.0555556	0.0694444	0.0545455	0.120879	0.0588235	0.0759494	0.0666667	0.0722892	0.06	0.056	0.0522388	0.08	0.0631579	0.0724638	0.176471	0.105263	0.0526316	0.105882	0.173333	0.16129	0.0757576	0.0769231	0.0333333	0.0747664	0.0414201	0.0890411	0.09375	0.160494	0.0689655	0.0722892	0.0789474	0.030303	0.0671378	0.0897436	0.0338983	0.13	0.0727273	0.0833333
chr11:63914041	-	0	0.923077	0.982143	0.985714	0.9375	0.5	0.8	0.9875	0.923077	0.941176	0.8	0.75	0.971429	0.954545	0.96	0.958333	0.875	0.666667	0.9	0.944444	0.923077	0.941176	0.928571	0.928571	0.857143	0.944444	0.954545	0.9375	0.95	0.965517	0.941176	0.947368	0.958333	0.888889	0.941176	0.952381	0.888889	0.941176	0.985075	0.857143	0.75	0.966667	0.993243	0.982456	0.928571	0.909091	0.97619	0.969697
chr11:6491379	+	1	0.615385	0.882353	0.75	0.777778	0.9375	0.5	0.857143	0.333333	0.875	0.833333	0.833333	0.875	0	0.8	0.5	0.6	0.875	0.5	0.944444	0.875	0.75	0.888889	0	0.75	0.8	0.809524	0.736842	0.933333	0.888889	0.791667	0.9375	0.875	0.777778	0.7	0.636364	0.923077	0.875	0.75	0.666667	0.714286	0.909091	0.952381	0.666667	0.636364	0.8	0.818182	0.714286
chr11:6492170	+	0	0.368421	0.352941	0.428571	0.571429	0.0967742	0.642857	0.409091	0.470588	0.461538	0.461538	0.53125	0.551724	0.466667	0.35	0.307692	0.578947	0.571429	0.511628	0.481481	0.275862	0.541667	0.565217	0.785714	0.708333	0.363636	0.545455	0.452381	0.282051	0.296296	0.514286	0.586207	0.2	0.348837	0.571429	0.5	0.5	0.166667	0.375	0.619048	0.444444	0.564103	0.442308	0.533333	0.428571	0.5	0.35	0.277778
chr11:6492179	+	0	0.69697	0.652174	0.923077	0.903226	0.807692	0.96	0.777778	0.875	0.884615	0.88	0.933333	0.777778	0.923077	0.647059	0.818182	0.875	0.8	0.948718	0.958333	0.851852	0.9	0.772727	0.928571	0.95	0.888889	0.761905	0.945946	0.903226	0.913043	0.941176	0.884615	0.857143	0.717949	0.869565	0.875	0.740741	0.863636	0.769231	0.904762	0.913043	0.945946	0.891304	0.8125	0.583333	0.823529	0.823529	0.823529
chr11:6492189	+	0	0.483871	0.488372	0.636364	0.482759	0.48	0.272727	0.235294	0.428571	0.5	0.318182	0.481481	0.541667	0.769231	0.375	0.5	0.4375	0.6	0.447368	0.47619	0.541667	0.55	0.684211	0.538462	0.529412	0.375	0.368421	0.6	0.375	0.388889	0.40625	0.333333	0.3	0.324324	0.631579	0.352941	0.521739	0.388889	0.5	0.470588	0.5	0.484848	0.487805	0.666667	0.272727	0.214286	0.375	0.625
chr11:6492777	+	1	0.695652	0.689655	0.5	0.923077	0.692308	0.909091	0.6875	0.727273	0.818182	0.555556	0.727273	0.583333	0.5	0.8	0.941176	0.8	0.6	0.9375	0.833333	0.944444	0.894737	0.65	0.9	0.888889	0.857143	0.818182	0.772727	0.826087	0.785714	0.8125	0.64	0.828571	0.777778	0.647059	0.733333	0.7	0.85	0.764706	0.666667	0.733333	0.84	0.636364	0.75	0.538462	0.727273	0.818182	0.75
chr11:6492809	+	1	0.333333	0.261905	0.3	0.3125	0.380952	0.588235	0.461538	0.5	0.411765	0.235294	0.461538	0.333333	0.25	0.1	0.318182	0.333333	0.416667	0.642857	0.393939	0.407407	0.6	0.371429	0.642857	0.5625	0.5625	0.325	0.166667	0.416667	0.583333	0.530612	0.365854	0.392857	0.153846	0.25	0.181818	0.210526	0.259259	0.173913	0.3	0.0952381	0.378378	0.315789	0.3125	0.157895	0.266667	0.375	0.4
chr11:65442619	+	1	0.275862	0.419355	0.428571	0.3	0.204545	0.35	0.411765	0.285714	0.235294	0.214286	0.235294	0.22807	0.3	0.416667	0.448276	0.117647	0.25	0.0869565	0.482143	0.21875	0.25	0.319149	0.3125	0.25	0.454545	0.283784	0.378698	0.291045	0.435897	0.261411	0.318966	0.335484	0.298246	0.428571	0.414634	0.3875	0.205479	0.439306	0.166667	0.264151	0.261818	0.25641	0.47619	0.526718	0.555556	0.333333	0.444444
chr11:65500636	+	0	0.00930372	0.010952	0.00994695	0.00258231	0.00289855	0.00366077	0.0062333	0.00588235	0.00221484	0.00443131	0.00951475	0.010989	0.00392157	0.00765077	0.00680934	0.00538503	0.00554939	0.0110294	0.00599315	0.0115789	0.0102041	0.00782341	0.00403226	0.0029347	0.00523722	0.00633528	0.00983213	0.0106237	0.00847458	0.00991277	0.00931099	0.00978474	0.00625	0.00834824	0.00875576	0.00672948	0.0098434	0.00978723	0.00404858	0.00229358	0.0047619	0.010177	0.00863558	0.014974	0.0025	0.004004	0.0017452
chr11:65618135	+	0	0.969697	0.979167	0.96875	0.9375	0.9	0.9	0.941176	0.875	0.9	0.888889	0.916667	0.941176	0.941176	0.977778	0.966667	0.923077	0.928571	0.967742	0.965517	0.964286	0.944444	0.967742	0.909091	0.923077	0.958333	0.97619	0.987805	0.977273	0.976744	0.980769	0.975	0.97619	0.958333	0.96	0.95	0.964286	0.980769	0.983871	0.9	0.833333	0.97619	0.984615	0.974359	0.980769	0.9375	0.969697	0.933333
chr11:66704803	-	0	0.987013	0.969697	0.975	0.971429	0.966667	0.974359	0.96	0.857143	0.933333	0.96	0.961538	0.995305	0.958333	0.973684	0.990099	0.981132	0.954545	0.992248	0.990991	0.989899	0.981132	0.993464	0.982759	0.981132	0.992958	0.992366	0.985294	0.988235	0.993289	0.993506	0.991379	0.992857	0.988095	0.986301	0.97561	0.992308	0.991071	0.992	0.982456	0.875	0.993333	0.977273	0.98913	0.988889	0.964286	0.947368	0.947368
chr11:68085420	-	1	0.84	0.833333	0.75	0.583333	0.909091	0.769231	0.75	0.666667	0.818182	0.857143	0.833333	0.538462	0.666667	0.333333	0.571429	0.666667	0.714286	0.821429	0.888889	0.764706	0.777778	0.785714	0.857143	0.833333	0.833333	0.909091	0.862069	0.722222	0.736842	0.896552	0.947368	0.851852	0.833333	0.692308	0.928571	0.888889	0.916667	0.714286	0.833333	0.777778	0.826087	0.761905	0.8	0.875	0.875	0.857143	0.333333
chr11:68087422	-	1	0.642857	0.574074	0.833333	0.533333	0.666667	0.608696	0.333333	0.705882	0.818182	0.708333	0.6	0.772727	0.571429	0.857143	0.444444	0.7	0.666667	0.695652	0.823529	0.777778	0.4	0.75	0.727273	0.909091	0.52381	0.476923	0.46875	0.659574	0.571429	0.625	0.45	0.648649	0.692308	0.9375	0.806452	0.590909	0.641509	0.708333	0.428571	0.619048	0.521739	0.8	0.5	0.333333	0.625	0.578947	0.25
chr11:68093140	-	1	0.333333	0.16	0	0.32	0.366667	0.324324	0.375	0.421053	0.352941	0.222222	0.384615	0.147059	0.466667	0.0909091	0.444444	0.347826	0.142857	0.392857	0.333333	0.269231	0.333333	0.333333	0.210526	0.130435	0.125	0.166667	0.117647	0.179487	0.105263	0.236842	0.32	0.305556	0.3125	0.294118	0.4	0.5	0.342857	0.2	0.1	0.227273	0.25	0.333333	0.230769	0.444444	0.285714	0.416667	0.1
chr11:68093216	-	1	0.742857	0.564516	0.4	0.677419	0.784314	0.840909	0.4	0.62963	0.666667	0.741935	0.5625	0.729167	0.785714	0.736842	0.631579	0.852941	0.636364	0.658537	0.642857	0.7	0.896552	0.772727	0.684211	0.657895	0.552632	0.644444	0.733333	0.782609	0.789474	0.863014	0.869565	0.8125	0.677419	0.758621	0.756098	0.636364	0.828125	0.807692	0.705882	0.792453	0.685714	0.74359	0.583333	0.8	0.714286	0.666667	0.357143
chr11:68093217	-	1	0.567568	0.467742	0.4	0.645161	0.627451	0.422222	0.6	0.592593	0.421053	0.548387	0.466667	0.489362	0.857143	0.611111	0.789474	0.6	0.590909	0.585366	0.740741	0.533333	0.653846	0.681818	0.631579	0.631579	0.666667	0.622222	0.488372	0.574468	0.487179	0.648649	0.702128	0.583333	0.774194	0.607143	0.731707	0.380952	0.703125	0.576923	0.705882	0.603774	0.527778	0.65	0.541667	0.6	0.714286	0.592593	0.642857
chr11:68095215	-	1	0.84	0.734694	0.9	0.666667	0.8	0.809524	0	0.727273	0.933333	0.846154	0.875	0.756757	0.571429	0.4	0.678571	0.882353	0.857143	0.869565	0.657895	0.818182	0.888889	0.5625	0.666667	0.647059	0.933333	0.461538	0.588235	0.728814	0.833333	0.901639	0.842105	0.738095	0.6	0.533333	0.777778	0.785714	0.732143	0.541667	0.818182	0.714286	0.75	0.857143	0.526316	0.692308	0.428571	0.7	0.6
chr11:72286613	-	1	0.545455	0.736842	0.761905	0.894737	0.5	0.6	0.5	0.75	0.333333	0.428571	0.625	0.666667	0.6	0.857143	0.222222	0.888889	0.625	0.714286	0.666667	0.636364	0.166667	0.722222	0.6	0.714286	0.8	0.555556	0.6	0.285714	0.7	0.769231	0.666667	0.571429	0.6	0.625	0.615385	0.333333	0.555556	0.6	0.4	0.5	0.428571	0.8125	0.666667	0.625	0.571429	0.5	0.6
chr11:72286630	-	1	0.461538	0.73913	0.772727	0.578947	0.5	0.666667	0.222222	0.428571	0.5	0.571429	0.333333	0.433333	0.5	0.857143	0.142857	0.777778	0.75	0.571429	0.642857	0.5	0.5	0.7	0.5	0.666667	0.727273	0.142857	0.5	0.7	0.6	0.833333	0.55	0.5	0.625	0.588235	0.571429	0.571429	0.636364	0.285714	0.454545	0.2	0.4	0.571429	0.47619	0.777778	0.222222	0.583333	0.444444
chr11:72286739	-	1	0.5	0.666667	0.52381	0.466667	0.375	0.692308	0.5	0.8	0.75	0.888889	0.5	0.615385	0.7	0.633333	0.409091	0.416667	0.272727	0.45	0.714286	0.666667	0.444444	0.571429	0.461538	0.461538	0.75	0.357143	0.3	0.388889	0.45	0.642857	0.458333	0.551724	0.3	0.681818	0.384615	0.555556	0.529412	0.538462	0.6	0.7	0.529412	0.652174	0.529412	0.583333	0.8	0.214286	0.416667
chr11:72288291	-	1	0.727273	0.928571	0.909091	0.333333	0.75	0.833333	0.625	0.6	0.8	0.75	0.75	0.884615	0.333333	0.882353	0.9375	0.9	0.9	0.846154	0.882353	0.909091	0.833333	0.923077	0.875	0.818182	0.818182	0.941176	0.833333	0.75	0.875	0.833333	0.944444	0.923077	0.833333	0.909091	0.846154	0.833333	0.833333	0.909091	0.857143	0.833333	0.666667	0.769231	0.818182	0.875	0.833333	0.8	0.666667
chr11:72290699	-	1	0.176471	0.289474	0.181818	0.315789	0.25	0.333333	0.08	0	0.2	0.357143	0.1	0.272727	0.1875	0.218182	0.189189	0.130435	0.375	0.0952381	0.16129	0.28	0.125	0.192308	0.347826	0.294118	0.259259	0.157895	0.285714	0.285714	0.09375	0.333333	0.238095	0.421053	0.214286	0.35	0.21875	0.266667	0.388889	0.28	0.333333	0.214286	0.333333	0.470588	0.0833333	0.368421	0.272727	0.285714	0.0909091
chr11:72291854	-	1	0.833333	0.833333	0.5	0.857143	0.714286	0.833333	0.9	0.857143	0.75	0.857143	0.857143	0.904762	0.857143	0.923077	0.928571	0.5	0.75	0.916667	0.923077	0.75	0.666667	0.928571	0.75	0.5	0.8	0.777778	0.8	0.666667	0.833333	0.888889	0.727273	0.714286	0.571429	0.894737	0.75	0.833333	0.875	0.866667	0.857143	0.8	0.833333	0.769231	0.964286	0.75	0.8	0.666667	0.777778
chr11:73405003	-	0	0.152672	0.0334572	0.0680628	0.185567	0.113924	0.0769231	0.0900901	0.16	0.0983607	0.05	0.114286	0.139738	0.104651	0.099631	0.121019	0.130435	0.126984	0.201613	0.116959	0.13253	0.159664	0.18125	0.235955	0.0540541	0.102041	0.0977011	0.0789474	0.112299	0.13125	0.121622	0.117647	0.16185	0.0555556	0.115207	0.092437	0.147287	0.0596026	0.0994152	0.128	0.0769231	0.152047	0.0630915	0.104072	0.0601504	0.0229008	0.0431034	0.039604
chr11:7649209	+	0	0.958333	0.990826	0.98	0.928571	0.944444	0.941176	0.981132	0.9375	0.965517	0.972973	0.96875	0.977778	0.965517	0.983051	0.956522	0.971429	0.923077	0.958333	0.979592	0.982456	0.961538	0.967742	0.956522	0.969697	0.965517	0.956522	0.954545	0.967742	0.966667	0.977273	0.969697	0.973684	0.962963	0.981818	0.990826	0.96	0.981818	0.952381	0.9375	0.979592	0.96	0.982143	0.97619	0.972973	0.956522	0.979167	0.990385
chr11:768030	-	1	0.533333	0.714286	0.777778	0.625	0.714286	0.5	0.333333	0.75	0.666667	0.5	0.8	0.833333	0.75	0.761905	0.5	0.4	0.714286	0.677419	0.588235	0.538462	0.571429	0.7	0.5	0.75	0.6875	0.2	0.928571	0.714286	0.75	0.555556	0.75	0.5	0.833333	0.6	0.555556	0.75	0.428571	0.5	0.5	0.375	0.909091	0.8	0.733333	0.6	0.4	0.5	0.625
chr11:768383	-	1	0.257143	0.45	0.461538	0.473684	0.4	0.5	0.411765	0.357143	0.444444	0.444444	0.571429	0.468085	0.5	0.466667	0.5	0.176471	0.5	0.609756	0.358974	0.421053	0.583333	0.470588	0.166667	0.55	0.263158	0.5	0.310811	0.567568	0.321429	0.333333	0.228571	0.354167	0.384615	0.612903	0.652174	0.428571	0.5	0.352941	0.473684	0.235294	0.37931	0.348485	0.457143	0.352941	0.478261	0.333333	0.344828
chr11:768386	-	1	0.264706	0.5	0.307692	0.388889	0.25	0.6	0.382353	0.230769	0.333333	0.444444	0.5	0.434783	0.4375	0.457627	0.470588	0.444444	0.3	0.365854	0.425	0.263158	0.291667	0.470588	0	0.5	0.210526	0.565217	0.426667	0.416667	0.407407	0.411765	0.181818	0.458333	0.384615	0.387097	0.347826	0.0769231	0.291667	0.529412	0.7	0.470588	0.433333	0.454545	0.5	0.588235	0.347826	0.388889	0.310345
chr11:768393	-	1	0.411765	0.384615	0.625	0.473684	0.45	0.3	0.393939	0.5	0.259259	0.444444	0.5	0.446809	0.375	0.383333	0.40625	0.555556	0.4	0.512195	0.384615	0.315789	0.391304	0.411765	0.333333	0.45	0.45	0.5	0.5	0.25	0.214286	0.388889	0.342857	0.478261	0.230769	0.3	0.363636	0.285714	0.25	0.25	0.526316	0.588235	0.5	0.393939	0.294118	0.176471	0.363636	0.277778	0.275862
chr11:769018	-	1	0.578947	0.583333	0.380952	0.4	0.692308	0.533333	0.466667	0.714286	0.375	0.8	0.444444	0.321429	0.615385	0.484848	0.451613	0.346154	0.473684	0.413793	0.416667	0.32	0.352941	0.368421	0.333333	0.25	0.425	0.37931	0.492063	0.451613	0.25	0.264706	0.35	0.425	0.461538	0.5	0.458333	0.588235	0.361111	0.533333	0.2	0.5	0.407407	0.348485	0.465116	0.652174	0.416667	0.5	0.333333
chr11:769019	-	1	0.475	0.458333	0.619048	0.466667	0.692308	0.466667	0.666667	0.714286	0.5	0.5	0.444444	0.25	0.692308	0.538462	0.5	0.52	0.666667	0.517241	0.571429	0.416667	0.75	0.473684	0.619048	0.666667	0.589744	0.481481	0.539683	0.419355	0.576923	0.575758	0.4	0.473684	0.692308	0.515152	0.68	0.555556	0.684211	0.785714	0.333333	0.857143	0.592593	0.424242	0.5	0.652174	0.527778	0.7	0.36
chr11:769054	-	1	0.48	0.368421	0.181818	0.461538	0.111111	0.6	0.6	0.733333	0.222222	0.428571	0.571429	0.5	0.444444	0.590909	0.652174	0.45	0.357143	0.272727	0.5	0.5	0.636364	0.5	0.571429	0.625	0.571429	0.210526	0.7	0.333333	0.590909	0.52	0.4	0.391304	0.333333	0.625	0.388889	0.454545	0.291667	0.6	0.454545	0.727273	0.611111	0.255814	0.533333	0.666667	0.545455	0.333333	0.423077
chr11:769055	-	1	0.416667	0.526316	0.181818	0.538462	0.222222	0.4	0.36	0.533333	0.333333	0.428571	0.428571	0.25	0.555556	0.568182	0.454545	0.4	0.428571	0.454545	0.307692	0.470588	0.454545	0.5625	0.5	0.75	0.571429	0.315789	0.512195	0.6	0.428571	0.5	0.4	0.590909	0.333333	0.583333	0.411765	0.545455	0.25	0.6	0.454545	0.727273	0.555556	0.325581	0.551724	0.538462	0.454545	0.5	0.538462
chr11:769057	-	1	0.538462	0.631579	0.545455	0.5	0.375	0.5	0.4	0.733333	0.333333	0.571429	0.428571	0.5	0.444444	0.636364	0.590909	0.75	0.714286	0.619048	0.68	0.705882	0.818182	0.6875	0.571429	0.5	0.703704	0.5625	0.5	0.5	0.65	0.434783	0.5	0.363636	0.666667	0.625	0.529412	0.545455	0.625	0.666667	0.833333	0.454545	0.588235	0.414634	0.6	0.769231	0.454545	0.529412	0.307692
chr11:769403	-	1	0.517241	0.814815	0.833333	0.708333	0.72	0.653846	0.488889	0.722222	0.73913	0.761905	0.684211	0.76	0.545455	0.71875	0.6875	0.764706	0.631579	0.71875	0.702703	0.76	0.75	0.740741	0.645161	0.703704	0.68	0.857143	0.716667	0.653846	0.724138	0.833333	0.681818	0.75	0.846154	0.717949	0.7	0.676471	0.676471	0.45	0.666667	0.7	0.758621	0.8125	0.777778	0.695652	0.813953	0.72	0.571429
chr11:769426	-	1	0.119048	0.166667	0.113208	0.0810811	0.0625	0.166667	0.0597015	0.142857	0.128205	0.037037	0.0333333	0.0963855	0.185185	0.156863	0.1	0.0384615	0.142857	0.12766	0.133333	0.148936	0.2	0.05	0.0454545	0.195122	0.0588235	0.05	0.110092	0.16	0.1	0.0851064	0.111111	0.152778	0.148148	0.169231	0.0930233	0.0408163	0.106061	0.114286	0.128205	0.137931	0.186047	0.162162	0.173333	0.217391	0.15	0.184615	0.137255
chr11:769459	-	1	0.209302	0.189655	0.389831	0.290323	0.227273	0.47619	0.2	0.346154	0.166667	0.05	0.333333	0.25	0.210526	0.172414	0.294118	0.104167	0.16	0.325581	0.245283	0.214286	0.352941	0.190476	0.282051	0.105263	0.270833	0.171429	0.174757	0.217391	0.244898	0.265306	0.152174	0.20339	0.375	0.155172	0.186047	0.288889	0.365079	0.268293	0.243243	0.208333	0.216216	0.142857	0.267606	0.229167	0.222222	0.196078	0.291667
chr11:769489	-	1	0.277778	0.283019	0.22	0.0833333	0	0.4	0.263158	0.333333	0.107143	0.166667	0.0666667	0.164179	0.166667	0.144928	0.0930233	0.236842	0.1875	0.184211	0.0444444	0.142857	0.232558	0.272727	0.214286	0.208333	0.186047	0.153846	0.180851	0.268293	0.0789474	0.138889	0.142857	0.148936	0.0526316	0.272727	0.243243	0.138889	0.296296	0.166667	0.0833333	0.4375	0.323529	0.247191	0.220339	0.227273	0.205882	0.282051	0.228571
chr11:77023818	+	1	0.272727	0.615385	0.8	0.580645	0.666667	0.695652	0.48	0.5	0.555556	0.294118	0.666667	0.682927	0.6	0.65	0.588235	0.75	0.384615	0.4	0.571429	0.555556	0.2	0.35	0.535714	0.727273	0.2	0.4375	0.3	0.4	0.363636	0.615385	0.5	0.75	0.409091	0.486486	0.421053	0.333333	0.913043	0.777778	0.807692	0.472222	0.684211	0.521739	0.666667	0.75	0.758621	0.272727	0.333333
chr11:77023819	+	1	0.1	0.24	0.5	0.354839	0.333333	0.521739	0.32	0.6	0.388889	0.411765	0.4	0.4	0.32	0.3	0.235294	0.45	0.615385	0.5	0.285714	0.384615	0.3	0.285714	0.275862	0.30303	0.2	0.266667	0.3	0.333333	0.363636	0.583333	0.285714	0.470588	0.238095	0.277778	0.473684	0.166667	0.73913	0.333333	0.423077	0.222222	0.4	0.26087	0.52381	0.473684	0.533333	0.272727	0.37037
chr11:77025680	+	1	0.52381	0.425532	0.578947	0.705882	0.666667	0.7	0.25	0	0.625	0.625	0.75	0.682927	0.636364	0.571429	0.708333	0.4	0.75	0.777778	0.709677	0.488372	0.941176	0.75	0.8	0.642857	0.7	0.666667	0.75	0.545455	0.785714	0.6	0.764706	0.714286	0.347826	0.596154	0.625	0.75	0.714286	0.5	0.619048	0.483871	0.352941	0.642857	0.666667	0.736842	0.588235	0.5	0.5625
chr11:778153	+	1	0.785714	0.833333	0.769231	0.818182	0.714286	0.777778	0.769231	0	0.833333	0.666667	0.833333	0.944444	0.6	0.870968	0.875	0.625	0.75	0.875	0.8	0.85	0.571429	0.8	0.8	0.857143	0.75	0.571429	0.740741	0.636364	0.857143	0.842105	0.909091	0.942857	0.875	0.893617	0.857143	0.75	0.772727	0.818182	0.833333	0.75	0.8	0.888889	0.9375	0.666667	0.95	0.923077	0.9
chr11:78068663	-	1	0.5	0.5	0.5625	0.259259	0.636364	0.571429	0.458333	0.285714	0.333333	0.266667	0.285714	0.4	0.516129	0.376623	0.40678	0.272727	0.590909	0.44186	0.345455	0.227273	0.357143	0.307692	0.382353	0.464286	0.487805	0.0833333	0.333333	0.411765	0.371429	0.314286	0.333333	0.55814	0.340909	0.52	0.525	0.405405	0.444444	0.529412	0.483333	0.416667	0.459459	0.290909	0.5	0.676471	0.289474	0.46875	0.375
chr11:78069026	-	1	0.237288	0.188406	0.129032	0.0625	0.214286	0.119048	0.194805	0.0588235	0.121212	0.105263	0.0945946	0.169399	0.097561	0.180328	0.274725	0.183333	0.160714	0.26	0.159091	0.153846	0.25641	0.168421	0.102273	0.316667	0.197368	0.151515	0.107143	0.2	0.294118	0.212766	0.139535	0.196429	0.146667	0.272	0.178082	0.107143	0.264706	0.24	0.238806	0.217391	0.16129	0.188679	0.0754717	0.375	0.210526	0.166667	0.0769231
chr11:78069071	-	1	0.186667	0.192771	0.295775	0.0555556	0.111111	0.204082	0.12844	0.1	0.153846	0.148936	0.0705882	0.150685	0.222222	0.185567	0.142857	0.166667	0.132353	0.15873	0.191919	0.207792	0.172043	0.25	0.141593	0.144928	0.204082	0.2	0.416667	0.0967742	0.254545	0.145833	0.097561	0.111111	0.134831	0.155039	0.168539	0.21875	0.358974	0.24	0.140127	0.111111	0.0655738	0.188525	0.24	0.313253	0.115942	0.101449	0.0909091
chr11:83076560	+	1	0.351351	0.357143	0.357143	0.333333	0.423077	0.625	0.266667	0.454545	0.434783	0.5	0.230769	0.285714	0.666667	0.466667	0.4	0.538462	0.428571	0.347826	0.65	0.45	0.407407	0.266667	0.5	0.1875	0.5	0.384615	0.44	0.642857	0.5	0.512195	0.5	0.407407	0.588235	0.695652	0.5	0.294118	0.636364	0.6	0.3125	0.588235	0.428571	0.528302	0.466667	0.461538	0.666667	0.555556	0.75
chr11:83076561	+	1	0.552632	0.527273	0.571429	0.416667	0.6	0.75	0.5625	0.727273	0.652174	0.583333	0.538462	0.363636	0.666667	0.733333	0.5	0.692308	0.5	0.608696	0.7	0.45	0.461538	0.4	0.5	0.3125	0.416667	0.357143	0.461538	0.6	0.25	0.794872	0.56	0.481481	0.666667	0.681818	0.730769	0.388889	0.545455	0.580645	0.235294	0.411765	0.714286	0.607843	0.4	0.461538	0.583333	0.722222	0.666667
chr11:8687235	+	1	0.142857	0.485714	0.555556	0.25	0.266667	0.296296	0.488889	0.454545	0.375	0.142857	0.384615	0.40625	0.333333	0.410256	0.625	0.533333	0.363636	0.285714	0.368421	0.277778	0.555556	0.411765	0.368421	0.222222	0.333333	0.4	0.416667	0.4	0	0.2	0.166667	0.25	0.266667	0.347826	0.421053	0.0909091	0.555556	0	0.315789	0.1	0.277778	0.586957	0.576923	0.631579	0.433333	0.428571	0.52
chr11:8687278	+	1	0.285714	0.538462	0.75	0.4	0.5	0.333333	0.473684	0.5	0.333333	0.5	0.357143	0.575758	0.444444	0.655172	0.4	0.529412	0.5	0.625	0.571429	0.588235	0.625	0.5	0.6	0.75	0.375	0.4375	0.5	0.4	0.714286	0.5	0.2	0.357143	0.714286	0.4375	0.588235	0.714286	0.5	0.428571	0.916667	0.333333	0.526316	0.871795	0.823529	0.916667	0.863636	0.75	0.666667
chr11:9145852	-	0	0.9375	0.962963	0.947368	0.666667	0.909091	0.888889	0.875	0.75	0.833333	0.833333	0.857143	0.933333	0.9	0.933333	0.857143	0.875	0.666667	0.833333	0.875	0.909091	0.857143	0.909091	0.857143	0.857143	0.909091	0.909091	0.947368	0.961538	0.944444	0.961538	0.928571	0.947368	0.916667	0.888889	0.75	0.933333	0.944444	0.958333	0.666667	0.916667	0.952381	0.970588	0.916667	0.833333	0.75	0.944444	0.8
chr11:92894682	+	0	0.5	0.916667	0.954545	0.923077	0.857143	0.875	0.928571	0.857143	0.875	0.857143	0.833333	0.944444	0.916667	0.972973	0.941176	0.933333	0.8	0.888889	0.857143	0.8	0.8	0.916667	0.928571	0.888889	0.9	0.947368	0.952381	0.909091	0.928571	0.857143	0.9	0.928571	0.9	0.888889	0.666667	0.923077	0.8	0.9	0.923077	0.8	0.96	0.970588	0.962963	0.933333	0.967742	0.972973	0.965517
chr11:93735605	-	1	0.487179	0.342105	0.444444	0.45	0.458333	0.431373	0.431373	0.444444	0.615385	0.454545	0.354839	0.386364	0.454545	0.358974	0.4	0.434783	0.470588	0.585366	0.459459	0.366667	0.32	0.428571	0.315789	0.257143	0.428571	0.592593	0.45	0.352941	0.478261	0.358974	0.315789	0.5	0.304348	0.5	0.321429	0.454545	0.1875	0.375	0.366667	0.259259	0.481481	0.3125	0.375	0.488372	0.305556	0.345455	0.2
chr11:93735630	-	1	0.894737	0.857143	0.925926	0.954545	0.977778	0.961538	0.912281	0.857143	0.938776	0.954545	0.944444	0.925	0.826087	0.861111	0.851852	0.956522	0.833333	0.954545	0.918919	0.862069	0.954545	0.888889	0.883721	0.926829	0.833333	0.730769	0.95	0.9375	0.958333	0.974359	0.882353	0.958333	0.95	0.948718	0.814815	0.736842	0.8	0.9375	0.833333	0.933333	0.727273	0.836066	0.956522	0.94	0.853659	0.934426	0.857143
chr11:93761812	+	1	0.25	0.512195	0.4	0.28125	0.5625	0.333333	0.458333	0.333333	0.4375	0.181818	0.37931	0.382353	0.393939	0.25	0.310345	0.272727	0.25	0.535714	0.55	0.264706	0.35	0.4	0.4	0.447368	0.210526	0.4	0.130435	0.6	0.2	0.55	0.6	0.454545	0.589744	0.413793	0.5	0.5625	0.411765	0.5	0.238095	0.266667	0.5	0.478873	0.354839	0.37037	0.372093	0.277778	0.387755
chr11:94417182	-	1	0.666667	0.866667	0.714286	0.833333	0.875	0.4	0.75	0.75	0.8	0.833333	0.8	0.571429	0.833333	0.5	0.8	0.714286	0.833333	0.9	0.666667	0.909091	0.666667	0.666667	0.666667	0.666667	0.7	0.5	0.666667	0.714286	0.666667	0.888889	0.833333	0.8	0.8	0.916667	0.9	0.833333	0.5	0.8	0.75	0.777778	0.8	0.818182	0.833333	0.75	0.909091	0.875	0.9
chr11:96092210	-	0	0.375	0.464789	0.470588	0.444444	0.166667	0.428571	0.384615	0	0.384615	0.5	0.5	0.470588	0.666667	0.6	0.52	0.428571	0	0.583333	0.571429	0.333333	0.347826	0.384615	0.4	0.625	0.222222	0.125	0.394737	0.466667	0.315789	0.380952	0.375	0.473684	0.571429	0.4375	0.538462	0.444444	0.472222	0.483871	0.428571	0.285714	0.4	0.428571	0.447761	0.461538	0.470588	0.506024	0.421053
chr12:101741439	+	0	0.857143	0.809524	0.9	0.75	0.692308	0.6	0.5	0.923077	0.75	0.875	0.727273	0.615385	0.4	0.727273	0.7	0.8	0.6	0.875	0.785714	0.642857	0.666667	0.7	0	0.8	0.625	0.866667	0.733333	0.944444	0.727273	0.888889	0.761905	0.833333	0.857143	0.583333	0.8	0.857143	0.9	0.923077	0.875	0.833333	0.823529	0.902439	0.75	0.75	0.692308	0.714286	0.444444
chr12:106886627	+	0	0.15	0.2	0.25	0.388889	0	0.28	0.25	0.272727	0.4	0.25	0.354839	0.527778	0.290323	0.365854	0.5625	0.275862	0.230769	0.526316	0.575758	0.4	0.538462	0.730769	0.333333	0.181818	0.5	0.25	0.5	0.454545	0.565217	0.866667	0.5	0.47619	0.277778	0.242424	0.285714	0.4	0.555556	0.466667	0.25	0.26087	0.3	0.0645161	0.388889	0.75	0.481481	0.297297	0.25
chr12:108591203	-	1	0.625	0.602564	0.48	0.545455	0.769231	0.517241	0	0.666667	0.619048	0.47619	0.333333	0.55814	0.5	0.589286	0.538462	0.545455	0.625	0.633333	0.543478	0.649123	0.575758	0.675676	0.416667	0.607143	0.666667	0.636364	0.5	0.506667	0.619048	0.642857	0.608696	0.533333	0.6	0.564103	0.76	0.571429	0.492754	0.545455	0.6	0.675	0	0.5	0.5	0.808511	0.285714	0.333333	0.266667
chr12:108651054	-	1	0.5	0.575758	0.428571	0.52	0.5	0.5	0.5625	0.5	0.384615	0.5	0.7	0.2	0.333333	0.230769	0	0.583333	0.666667	0	0.75	0.5	0.333333	0.166667	0.454545	0.25	0.545455	0.25	0.533333	0.454545	0.5	0.4	0.875	0.571429	0.363636	0.461538	0.454545	0.25	0.5	0.3	0.636364	0.416667	0.375	0.535714	0.272727	0.625	0.533333	0.730769	0.454545
chr12:108651939	-	1	0.423077	0.557377	0.484848	0.583333	0.647059	0.37931	0.416667	0.625	0.583333	0.333333	0.333333	0.6	0.428571	0.714286	0.785714	0.666667	0.5	0.666667	0.266667	0.25	0.655172	0.4	0.428571	0.583333	0.818182	0.611111	0.521739	0.380952	0.75	0.5	0.590909	0.461538	0.466667	0.533333	0.818182	0.25	0.611111	0.388889	0.363636	0.526316	0.25	0.595745	0.526316	0.5	0.263158	0.684211	0.714286
chr12:10965819	-	0	0.941176	0.969697	0.916667	0.95	0.947368	0.9375	0.9375	0.952381	0.947368	0.941176	0.947368	0.944444	0.875	0.9375	0.941176	0.916667	0.8	0.9	0.95	0.9375	0.967742	0.952381	0.941176	0.923077	0.888889	0.933333	0.909091	0.958333	0.928571	0.962963	0.9	0.909091	0.956522	0.923077	0.941176	0.933333	0.923077	0.923077	0.9	0.923077	0.916667	0.971429	0.9	0.916667	0.933333	0.947368	0.947368
chr12:10967997	-	1	0.714286	0.521739	0.75	0.769231	0.5	0.714286	0.571429	0.764706	0.8	0.727273	0.555556	0.5	0.875	0.636364	0.4	0.777778	0.833333	0.875	0.714286	0.826087	0.75	0.5	0.75	0.75	0.5	0.5	0.636364	0.705882	0.888889	0.733333	0.5625	0.8125	0.8	0.454545	0.545455	0.636364	0.625	0.882353	0.545455	0.625	0.666667	0.95	0.875	0.833333	0.666667	0.727273	0.25
chr12:10968029	-	1	0.75	0.666667	0.75	0.733333	0.714286	0.714286	0.857143	0.6875	0.909091	0.666667	0.6	0.5	0.875	0.5	0.444444	0.888889	0.714286	0.833333	0.846154	0.772727	0.875	0.6	0.75	0.666667	0.6	0.444444	0.5	0.8	0.888889	0.785714	0.533333	0.933333	0.6	0.636364	0.6	0.75	0.6875	0.888889	0.692308	0.8125	0.833333	0.722222	0.857143	0.8	0.666667	0.666667	0.25
chr12:11018643	-	0	0.631579	0.75	0	0.571429	0.428571	0.333333	0.5	0.5	0.111111	0.733333	0.428571	0.666667	0.5	0.538462	0.9	0.8	0.375	0.307692	0.6	0.444444	0.352941	0.5	0.75	0.6	0.6875	0.444444	0.4	0.35	0.647059	0.526316	0.846154	0.4	0.8	0.333333	0.5	0.692308	0.555556	0.714286	0.25	0.333333	0.6	0.619048	0.666667	0.888889	0.857143	0.666667	0.545455
chr12:11083731	-	0	0.6	0.727273	0.538462	0.363636	0.4	0.833333	0.714286	0.666667	0.692308	0.545455	0.692308	0.769231	0.5	0.941176	0.666667	0.857143	0.666667	0.571429	0.333333	0.666667	0.666667	0.833333	0.7	0.857143	0.916667	0.555556	0.428571	0.625	0.444444	0.5	0.666667	0.666667	0.833333	0.625	0.769231	0.833333	0.733333	0.6	0.75	0.692308	0.363636	0.545455	0.8	0.666667	0.833333	0.761905	0.625
chr12:11083745	-	0	0.642857	0.722222	0.545455	0.3	0.5	0.833333	0.777778	0.666667	0.75	0.555556	0.636364	0.818182	0.6	0.941176	0.666667	0.857143	0.666667	0.75	0.428571	0.692308	0.625	0.8	0.714286	0.857143	0.916667	0.555556	0.333333	0.625	0.444444	0.5	0.75	0.666667	0.857143	0.5	0.733333	0.833333	0.75	0.6	0.8	0.714286	0.222222	0.5	0.777778	0.666667	0.818182	0.761905	0.5
chr12:116154925	-	1	0.272727	0.52	0.5	0.333333	0.5	0.454545	0.428571	0.166667	0.6	0.428571	0.444444	0.4	0.666667	0.285714	0.6	0.5	0.5	0.4375	0.555556	0.529412	0.590909	0.615385	0.25	0.333333	0.555556	0.444444	0.571429	0.6	0.555556	0.9	0.571429	0.666667	0.764706	0.444444	0.714286	0.5	0.833333	0.538462	0.6	0.642857	0.4	0.5	0.7	0.666667	0.857143	0.6	0.363636
chr12:116154938	-	1	0.166667	0.6875	0.833333	0.583333	0.777778	0.615385	0.75	0.5	0.666667	0.777778	0.8	0.636364	0.583333	0.428571	0.571429	0.666667	0.555556	0.736842	0.666667	0.611111	0.833333	0.785714	0.6	0.714286	0.777778	0.4	0.8	0.714286	0.727273	0.857143	0.75	0.714286	0.666667	0.545455	0.764706	0.333333	0.7	0.833333	0.5	0.571429	0.666667	0.583333	0.833333	0.8125	0.9375	0.647059	0.733333
chr12:116155009	-	1	0.833333	0.886792	0.8	0.933333	0.818182	0.909091	0.909091	0.714286	0.625	0.777778	0.8	0.818182	0.866667	0.647059	0.75	0.833333	0.5	0.608696	0.666667	0.727273	0.6	0.923077	0.428571	0.666667	0.764706	0.583333	0.941176	0.909091	0.857143	0.909091	0.888889	0.333333	0.9375	0.944444	0.909091	0.5	0.9	0.75	0.25	0.666667	0.866667	0.923077	0.888889	0.916667	0.9375	0.736842	0.615385
chr12:119141075	+	1	0.8125	0	0	0.833333	0.833333	0.8	0.5	0.7	0.789474	0.9	0.692308	0.625	0.75	0	0.769231	0.846154	0.833333	0.826087	0.529412	0.636364	0.695652	0.842105	0.888889	0.846154	0.785714	0.777778	0.8	0.444444	0.5	0.764706	0.903226	0.684211	0.636364	0.8	0.75	0.916667	0.714286	0.75	0.666667	0.857143	0.590909	0.833333	0.823529	0.833333	0.875	0.833333	0.8
chr12:120460750	+	1	0.851852	0.64	0.655172	0.76	0.785714	0.888889	0.651163	0.5	0.85	0.833333	0.896552	0.863636	0.777778	0.689655	0.72	0.833333	0.578947	0.857143	0.857143	0.814815	0.878049	0.842105	0.769231	0.804348	0.75	0.666667	0.818182	0.882353	0.871795	0.941176	0.75	0.862069	0.805556	0.8	0.830189	0.758621	0.56	0.75	0.764706	0.851852	0.677419	0.819672	0.69697	0.92	0.75	0.589744	0.8
chr12:120460894	+	1	0.214286	0.153846	0.352941	0.153846	0.272727	0.3	0.307692	0.2	0	0.363636	0.384615	0.28	0.190476	0.333333	0.4	0.416667	0.294118	0.296296	0.461538	0.36	0.210526	0.388889	0.0555556	0.241379	0.208333	0.25	0.25	0.333333	0.166667	0.454545	0.466667	0.307692	0.481481	0.404762	0.222222	0.444444	0.416667	0.294118	0.5	0.136364	0.190476	0.159091	0.515152	0.5	0.25	0.1	0.0967742
chr12:120460911	+	1	0.958333	0.928571	0.882353	0.933333	0.777778	0.95	0.92	0.888889	0.7	0.916667	0.904762	0.953488	0.904762	0.962963	0.958333	0.909091	0.85	0.961538	0.925926	0.958333	0.916667	0.916667	0.947368	0.961538	0.952381	0.928571	0.875	0.9375	0.916667	0.818182	0.95	0.952381	0.92	0.970588	0.953488	0.8	0.909091	0.928571	0.92	0.947368	0.944444	0.897436	0.928571	0.933333	0.9	0.888889	0.9375
chr12:120460926	+	1	0.705882	0.391304	0.470588	0.666667	0.571429	0.777778	0.545455	0.714286	0.555556	0.454545	0.65	0.702703	0.444444	0.391304	0.736842	0.736842	0.5	0.73913	0.7	0.4	0.416667	0.75	0.8125	0.8	0.714286	0.416667	0.461538	0.384615	0.555556	0.714286	0.882353	0.722222	0.681818	0.441176	0.65	0.6	0.454545	0.538462	0.75	0.5	0.647059	0.555556	0.454545	0.56	0.5	0.4375	0.483871
chr12:120461195	+	1	0.311475	0.191781	0.131579	0.09375	0.193548	0.361111	0.107143	0.166667	0.08	0.0344828	0.361111	0.283582	0.15	0.29771	0.304348	0.194444	0.133333	0.226415	0.318182	0.213115	0.234375	0.205479	0.16	0.225806	0.25	0.257143	0.0769231	0.162791	0.282353	0.214286	0.212121	0.254237	0.288889	0.268519	0.162393	0.37931	0.075	0.194444	0.194444	0.125	0.173913	0.206897	0.315068	0.202532	0.208333	0.222222	0.210526
chr12:120461196	+	1	0.387097	0.445946	0.552632	0.354839	0.16129	0.542857	0.375	0.5	0.32	0.551724	0.5	0.466165	0.45	0.340909	0.422222	0.472222	0.266667	0.358491	0.409091	0.377049	0.428571	0.375	0.52	0.3125	0.148936	0.514286	0.384615	0.454545	0.39759	0.452381	0.30303	0.431034	0.288889	0.490741	0.375	0.433333	0.475	0.432432	0.472222	0.414634	0.195652	0.430233	0.405405	0.4875	0.458333	0.434783	0.289474
chr12:120461208	+	1	0.949153	0.957143	0.972222	0.9	0.935484	0.970588	0.927273	0.9375	0.869565	0.925926	0.914286	0.944444	0.947368	0.95082	0.902439	0.942857	0.769231	0.960784	0.95122	0.915254	0.95	0.913043	0.96	0.9375	0.9375	0.941176	0.894737	0.923077	0.9875	0.925	0.857143	0.894737	0.977273	0.961165	0.953704	0.892857	0.864865	0.891892	0.943662	0.875	0.888889	0.962963	0.921875	0.847222	0.954545	0.888889	0.868421
chr12:120461213	+	1	0.241379	0.338462	0.333333	0.153846	0.25	0.323529	0.222222	0.3125	0.26087	0.2	0.285714	0.336066	0.222222	0.284483	0.275	0.30303	0.2	0.145833	0.309524	0.12069	0.218182	0.30303	0.340426	0.28125	0.166667	0.375	0.27027	0.294118	0.333333	0.282051	0.192308	0.181818	0.186047	0.29	0.190476	0.233333	0.424242	0.114286	0.30303	0.263158	0.275	0.175	0.3125	0.328571	0.333333	0.186047	0.21875
chr12:120461272	+	1	0.916667	0.727273	0.8	0.833333	0.666667	0.5	0.666667	0.333333	0.875	0.857143	0.818182	0.647059	0.666667	0.714286	0.777778	0.5	0.6	0.666667	0.75	0.5	0.777778	0.777778	0.888889	0.714286	0.714286	0.666667	0.625	0.571429	0.875	0.833333	0.75	0.428571	0.833333	0.882353	0.894737	0.5	0.75	0.666667	0.777778	0.571429	0.714286	0.8	0.888889	0.857143	0.75	0.8	0.666667
chr12:121331888	-	1	0.210526	0.194444	0.5	0.636364	0.4375	0.333333	0.4	0.352941	0.3	0.25	0.333333	0.37037	0.5	0.2	0.333333	0.307692	0.428571	0.411765	0.533333	0.181818	0.142857	0.318182	0.583333	0.375	0.357143	0.37037	0.347826	0.21875	0.666667	0.305556	0.37037	0.277778	0.111111	0.421053	0.25	0.307692	0.21875	0.375	0.375	0.217391	0.421053	0.326087	0.411765	0	0.1	0.3125	0.214286
chr12:121332209	-	1	0.344828	0.675676	0.125	0.681818	0.363636	0.5	0.555556	0.583333	0.642857	0.518519	0.55	0.46875	0.375	0.533333	0.636364	0.416667	0.428571	0.551724	0.75	0.428571	0.642857	0.333333	0.9	0.375	0.666667	0.482759	0.52	0.451613	0.611111	0.710526	0.652174	0.647059	0.333333	0.777778	0.576923	0.666667	0.580645	0.315789	0.625	0.4	0.666667	0.567568	0.625	0.538462	0.454545	0.357143	0.583333
chr12:121332212	-	1	0.8	0.842105	0.857143	0.863636	0.954545	0.75	0.777778	0.833333	0.933333	0.814815	0.8	0.818182	0.875	0.8	0.818182	0.833333	0.857143	0.827586	0.75	0.857143	0.714286	0.555556	0.9	0.6875	0.809524	0.931034	0.923077	0.903226	0.944444	0.846154	0.826087	0.666667	0.84	0.777778	0.884615	0.846154	0.966667	0.578947	0.75	0.733333	0.833333	0.842105	0.875	0.769231	0.727273	0.962963	0.75
chr12:121332244	-	1	0.821429	0.861111	0.933333	0.666667	0.818182	0.666667	0.375	0.666667	0.785714	0.689655	0.842105	0.633333	0.714286	0.642857	0.636364	0.5	0.714286	0.653846	0.636364	0.692308	0.714286	0.666667	0.777778	0.666667	0.47619	0.724138	0.913043	0.806452	0.941176	0.657895	0.869565	0.611111	0.869565	0.9375	0.846154	0.846154	0.933333	0.611111	0.285714	0.8	0.3125	0.810811	0.857143	0.8	0.636364	0.888889	0.727273
chr12:121332249	-	1	0.518519	0.485714	0.166667	0.555556	0.2	0.555556	0.5	0.333333	0.642857	0.310345	0.263158	0.407407	0.142857	0.357143	0.555556	0.333333	0.428571	0.333333	0.416667	0.461538	0.714286	0.444444	0.666667	0.357143	0.428571	0.571429	0.347826	0.310345	0.470588	0.513514	0.318182	0.411765	0.434783	0.333333	0.52	0.384615	0.433333	0.235294	0.142857	0.4	0.3125	0.314286	0.5	0.266667	0.181818	0.32	0.727273
chr12:121332883	-	1	0.405405	0.206897	0.25641	0.5	0.25	0.454545	0.166667	0.416667	0.2	0.368421	0.3125	0.333333	0.416667	0.210526	0.166667	0.272727	0.3125	0.290323	0.181818	0.111111	0.25	0.3125	0.391304	0.138889	0.384615	0.233333	0.190476	0.325	0.419355	0.2	0.181818	0.193548	0.230769	0.242424	0.0882353	0.4	0.227273	0.178571	0.444444	0.15	0.275862	0.232143	0.214286	0.285714	0.285714	0.25	0.0434783
chr12:121332965	-	1	0.764706	0.909091	0.888889	0.75	0.666667	0.8	0.857143	0.857143	0.777778	0.8	0.75	0.666667	0.833333	0.714286	0.545455	0.666667	0.666667	0.857143	0.666667	0.588235	0.727273	0.75	0.857143	0.833333	0.888889	0.923077	0.444444	0.823529	0.833333	0.733333	0.818182	0.866667	0.916667	0.909091	0.857143	0.777778	0.875	0.8	0.8	0.545455	0.947368	0.823529	0.8	0	0.857143	0.9	0.8
chr12:121334016	-	1	0.659091	0.522727	0.565217	0.5	0.421053	0	0.692308	0.636364	0.769231	0.4375	0.428571	0.6	0.909091	0.5	0.545455	0.6	0.692308	0.653846	0.789474	0.71875	0.5	0.578947	0.642857	0.647059	0.75	0.742857	0.666667	0.604651	0.697674	0.561404	0.827586	0.722222	0.6	0.740741	0.685714	0.4	0.516129	0.6	0.666667	0.388889	0.703704	0.684211	0.833333	0.666667	0.642857	0.714286	0.714286
chr12:121334017	-	1	0.195122	0.363636	0.347826	0.428571	0.0555556	0	0.571429	0.363636	0.538462	0.117647	0.428571	0.4	0.636364	0.0625	0.583333	0.4	0.230769	0.461538	0.333333	0.25	0.117647	0.473684	0.4	0.647059	0.25	0.342857	0.393939	0.209302	0.272727	0.339286	0.407407	0.388889	0.114286	0.16	0.27027	0.333333	0.21875	0.230769	0.5	0.0555556	0.37037	0.448276	0.333333	0.466667	0.142857	0.25	0.357143
chr12:123626024	-	1	0.769231	0.875	0.875	0.714286	0.9	0.833333	0.857143	0.8	0.777778	0.75	0.666667	0.636364	0.833333	0.727273	0.666667	0.75	0	0.888889	0.666667	0.769231	0.857143	0.875	0.666667	0.625	0.833333	0.875	0.888889	0.857143	0.857143	0.5	0.692308	0.615385	0.8	0.714286	0.75	0.666667	0.857143	0.8	0.8	0.833333	0.6	0.869565	0.8	0.833333	0.909091	0.875	0.75
chr12:123661548	+	1	0.653846	0.631579	0.75	0.5	0.571429	0.578947	0.5	0.538462	0.526316	0.666667	0.681818	0.536232	0.7	0.674157	0.72	0.730769	0.733333	0.69697	0.571429	0.636364	0.5	0.375	0.5	0.708333	0.657143	0.529412	0.574468	0.615385	0.730769	0.85	0.7	0.6	0.764706	0.559322	0.555556	0.5	0.588235	0.576923	0.416667	0.5625	0.666667	0.626866	0.723404	0.87234	0.481481	0.708333	0.416667
chr12:125027412	+	1	0.619048	0.742857	0.730769	0.6	0.545455	0.5	0.769231	0.583333	0.636364	0.75	0.714286	0.54717	0.4	0.805556	0.548387	0.470588	0.636364	0.590909	0.461538	0.552632	0.730769	0.869565	0.458333	0.764706	0.71875	0.615385	0.631579	0.842105	0.714286	0.545455	0.428571	0.4375	0.92	0.68	0.416667	0.384615	0.888889	0.733333	0.428571	0.583333	0.772727	0.5	0.823529	0.538462	0.5	0.5	0.8
chr12:125027949	+	1	0.583333	0.628571	0.454545	0.7	0.545455	0.727273	0.666667	0.636364	0.5	0.444444	0.75	0.583333	0.764706	0.645833	0.363636	0.5	0.3	0.75	0.488372	0.5	0.514286	0.617647	0.769231	0.5	0.5	0.470588	0.666667	0.466667	0.272727	0.785714	0.615385	0.578947	0.705882	0.575758	0.583333	0.538462	0.5	0.722222	0.636364	0.454545	0.588235	0.607143	0.535714	0.655172	0.857143	0.866667	0.4
chr12:125027961	+	1	0.315789	0.487179	0.363636	0.6	0.307692	0.666667	0.25	0.363636	0	0.3	0.611111	0.384615	0.529412	0.531915	0.234043	0.142857	0.1	0.52381	0.302326	0.294118	0.457143	0.4375	0.428571	0.315789	0.27907	0.457143	0.466667	0.2	0.521739	0.6	0.292683	0.289474	0.454545	0.305556	0.461538	0.461538	0.409091	0.47619	0.5	0.333333	0.411765	0.333333	0.357143	0.655172	0.2	0.5625	0.6
chr12:125589641	+	0	0.434783	0.660714	0.764706	0.692308	0.9	0.518519	0.625	0.714286	0.434783	0.285714	0.75	0.461538	0.857143	0.666667	0.75	0.611111	0.571429	0.628571	0.44	0.5	0.518519	0.676471	0.35	0.466667	0.428571	0.575758	0.8	0.666667	0.54902	0.7	0.647059	0.606061	0.548387	0.714286	0.3	0.56	0.65	0.368421	0.625	0.555556	0.62	0.6	0.363636	0.857143	0.333333	0.714286	0.666667
chr12:125589978	+	0	0.95	0.942857	0.857143	0.9	0.875	0.928571	0.8	0.6	0.941176	0.75	0.75	0.9375	0.75	0.909091	0.941176	0.909091	0.8	0.727273	0.888889	0.9	0.875	0.923077	0.8	0.75	0.952381	0.952381	0.8	0.888889	0.944444	0.857143	0.947368	0.909091	0.75	0.933333	0.875	0.857143	0.85	0.923077	0.9	0.875	0.966667	0.9	0.722222	0.75	0.888889	0.8	0.666667
chr12:132721318	+	1	0.333333	0.695652	0.53125	0.566667	0.5	0.684211	0.459459	0.4	0.6	0.578947	0.666667	0.670455	0.615385	0.545455	0.653846	0.62963	0.470588	0.612903	0.513514	0.611111	0.411765	0.384615	0.590909	0.583333	0.583333	0.636364	0.444444	0.470588	0.391304	0.785714	0.652174	0.454545	0.615385	0.694444	0.8	0.709677	0.75	0.689655	0.818182	0.636364	0.538462	0.55	0.705882	0.831461	0.5	0.55	0.451613
chr12:132721380	+	1	0.688889	0.513514	0.283019	0.320755	0.32	0.483871	0.327586	0.5	0.578947	0.444444	0.513514	0.440299	0.611111	0.513761	0.362319	0.470588	0.692308	0.492958	0.477612	0.228571	0.564103	0.371795	0.380282	0.589744	0.454545	0.333333	0.411765	0.441176	0.459459	0.525	0.37931	0.285714	0.473684	0.478261	0.5	0.448276	0.529412	0.571429	0.4	0.357143	0.483871	0.469136	0.653061	0.763975	0.323529	0.454545	0.395833
chr12:132721535	+	1	0.36	0.5	0.27907	0.3	0.466667	0.416667	0.181818	0.125	0	0.555556	0.4375	0.616279	0.388889	0.304348	0.681818	0.25	0.3	0.6	0.606061	0.304348	0.5	0.65	0.517241	0.111111	0.690476	0.6	0.59375	0.461538	0.485714	0.473684	0.69697	0.361111	0.307692	0.489362	0.307692	0.65	0.269231	0.285714	0.387097	0.181818	0.482759	0.32	0.533333	0.583333	0.230769	0.25	0.142857
chr12:132721669	+	1	0.552632	0.5	0.551724	0.454545	0.333333	0.526316	0.64	0.5	0.157895	0.647059	0.666667	0.674419	0.344828	0.380952	0.488372	0.772727	0.833333	0.604167	0.5	0.365385	0.581395	0.590909	0.34375	0.470588	0.666667	0.606061	0.615385	0.409091	0.666667	0.625	0.568627	0.431373	0.7	0.535714	0.36	0.575758	0.73913	0.370968	0.37931	0.277778	0.666667	0.511111	0.423729	0.567568	0.310345	0.236842	0.0625
chr12:132721837	+	1	0.733333	0.538462	0.692308	0.428571	0.625	0.5	0.555556	0.571429	0.444444	0.571429	0.533333	0.694444	0.52381	0.473684	0.684211	0.642857	0.45	0.692308	0.588235	0.56	0.538462	0.727273	0.526316	0.428571	0.5	0.294118	0.5	0.5	0.75	0.6	0.555556	0.785714	0.636364	0.444444	0.4375	0.6	0.285714	0.5625	0.540541	0.75	0.6	0.68	0.588235	0.90625	0.466667	0.357143	0.464286
chr12:14498908	+	1	0.26087	0.175	0.214286	0.0714286	0.461538	0.214286	0.193548	0.272727	0.32	0.263158	0.25	0.208333	0.0333333	0.246377	0.487179	0.230769	0.0769231	0.157895	0.222222	0.222222	0.380952	0.181818	0.2	0.1	0.307692	0.454545	0.318182	0.1875	0.428571	0.2	0.142857	0.0645161	0.5	0.137931	0.361111	0.0909091	0.192308	0.208333	0.40625	0.0606061	0.0833333	0.151515	0.125	0.236842	0.203704	0.206349	0.112903
chr12:32645524	+	1	0.933333	0.962963	0.928571	0.944444	0.916667	0.875	0.888889	0.9	0.9	0.909091	0.9	0.966667	0.875	0.973684	0.928571	0.95	0.916667	0.916667	0.941176	0.933333	0.857143	0.954545	0.9	0.95	0.95	0.933333	0.928571	0.9	0.916667	0.833333	0.941176	0.962963	0.941176	0.966667	0.96	0.875	0.928571	0.75	0.95	0.933333	0.875	0.962963	0.970588	0.941176	0.954545	0.958333	0.947368
chr12:32701853	+	1	0.333333	0.571429	0.181818	0.307692	0.375	0	0.416667	0.3125	0.875	0.363636	0.2	0.5	0.3	0.5	0.4375	0.333333	0.25	0.1	0.578947	0.4375	0.333333	0	0.5	0.5	0.125	0.363636	0.333333	0.375	0.363636	0.636364	0.571429	0.333333	0.444444	0.458333	0.263158	0	0.578947	0.285714	0	0.6	0.272727	0.488372	0.210526	0.636364	0.625	0.571429	0.7
chr12:47751142	-	0	0.987013	0.986111	0.952381	0.964286	0.972222	0.961538	0.923077	0.958333	0.958333	0.96875	0.96875	0.99115	0.96875	0.989583	0.982143	0.981818	0.952381	0.983333	0.988636	0.985075	0.979592	0.988506	0.967742	0.969697	0.979167	0.990196	0.992188	0.994382	0.989691	0.993464	0.979167	0.992424	0.988889	0.992	0.991935	0.990385	0.995283	0.981132	0.980769	0.978261	0.991453	0.983051	0.96	0.966667	0.9375	0.958333	0.916667
chr12:50930336	+	1	0.386792	0.324675	0.328767	0.313725	0.318182	0.414141	0.294118	0.245614	0.336538	0.357143	0.408602	0.294574	0.317073	0.432482	0.451128	0.32948	0.466019	0.413333	0.391892	0.338346	0.404959	0.409091	0.454545	0.27957	0.428571	0.371795	0.398204	0.494382	0.323077	0.389381	0.309735	0.467532	0.383721	0.375	0.459302	0.310345	0.4375	0.210526	0.333333	0.353535	0.323529	0.376471	0.321656	0.57732	0.331897	0.306723	0.314159
chr12:50930339	+	1	0.309735	0.232919	0.276786	0.228571	0.225806	0.32	0.216783	0.193548	0.261261	0.280374	0.326316	0.25	0.291339	0.344178	0.335766	0.273743	0.35	0.335484	0.292683	0.264286	0.263566	0.300699	0.41	0.161616	0.31746	0.278481	0.327485	0.274725	0.246377	0.229508	0.276786	0.295597	0.406977	0.320896	0.35	0.306452	0.233333	0.22807	0.258964	0.28	0.287037	0.275281	0.278443	0.489796	0.270492	0.230453	0.209016
chr12:50930380	+	1	0.184783	0.125	0.116711	0.164773	0.163265	0.263158	0.109005	0.215686	0.149171	0.146667	0.111111	0.172414	0.15311	0.240899	0.193133	0.147482	0.24183	0.203774	0.144404	0.179167	0.146552	0.179283	0.175141	0.225806	0.225962	0.17931	0.22357	0.15528	0.15873	0.205	0.230337	0.1893	0.204819	0.191304	0.210884	0.198276	0.198312	0.19802	0.111111	0.183544	0.169697	0.145455	0.163121	0.291667	0.152284	0.117359	0.119171
chr12:50930397	+	1	0.0616114	0.0470779	0.0673077	0.0742574	0.05625	0.060241	0.0441767	0.112069	0.0358974	0.0588235	0.037037	0.0658174	0.0598291	0.100193	0.024	0.0612903	0.0828729	0.0714286	0.0416667	0.0629921	0.0483271	0.0845588	0.0662983	0.0545455	0.0384615	0.0584795	0.0824089	0.0322581	0.0571429	0.0603448	0.045	0.121951	0.0736842	0.0752688	0.058651	0.0629921	0.0676157	0.0275229	0.04814	0.0851064	0.05	0.0581395	0.0631741	0.0604396	0.0570776	0.0751073	0.0368664
chr12:50930409	+	1	0.16763	0.160221	0.216667	0.221519	0.184211	0.305785	0.237113	0.126316	0.253425	0.22314	0.283871	0.189055	0.189655	0.245033	0.202765	0.179825	0.233083	0.246032	0.256579	0.248908	0.198238	0.233051	0.253521	0.238095	0.228856	0.2	0.24237	0.187135	0.136364	0.237864	0.275449	0.270588	0.252874	0.239044	0.178694	0.229358	0.265873	0.214286	0.203488	0.141935	0.196078	0.217391	0.198305	0.315789	0.201754	0.165289	0.141618
chr12:50930419	+	1	0.25	0.265823	0.312039	0.275449	0.298387	0.381679	0.260664	0.285714	0.301887	0.325397	0.365854	0.293478	0.287179	0.367195	0.294574	0.254826	0.259542	0.346429	0.33795	0.317829	0.278388	0.384328	0.335366	0.270833	0.290909	0.296703	0.311178	0.279793	0.251613	0.32636	0.353591	0.338926	0.39899	0.318182	0.313043	0.370079	0.337748	0.284314	0.272265	0.25	0.271277	0.343704	0.277056	0.433526	0.282667	0.255051	0.210959
chr12:50930441	+	1	0.0239044	0.0148148	0.0102459	0.005	0.00653595	0.0368098	0.0112782	0.0357143	0.035533	0.0316456	0.0357143	0.0207972	0.0168776	0.0444444	0.0149254	0.0126984	0.00641026	0.0554017	0.0178174	0.0307692	0.0181818	0.021021	0.0143541	0.0338983	0.0137457	0.0295359	0.0161105	0.0200803	0.0271739	0.0418006	0.056391	0.0612745	0.0408922	0.0342105	0.0520362	0.0506329	0.0566038	0.0342466	0.0169851	0.02	0.0486891	0.0198895	0.0235294	0.103139	0.0268456	0.025641	0.00731707
chr12:50930475	+	1	0.0934579	0.0570506	0.0792254	0.0798319	0.0705882	0.0754717	0.0620915	0.0765027	0.0652174	0.0621762	0.0930233	0.0671642	0.0383275	0.118916	0.0656566	0.0461957	0.0552486	0.0710784	0.0892857	0.0697051	0.0603865	0.106849	0.0954545	0.0696517	0.122807	0.0919118	0.0799257	0.0817844	0.05	0.108753	0.0849673	0.109937	0.123779	0.0728477	0.121649	0.0965909	0.0776515	0.104938	0.0733083	0.0714286	0.0851735	0.0797665	0.0587002	0.179592	0.0698152	0.0485612	0.0488372
chr12:50930525	+	1	0.0483092	0.0352113	0.0278481	0.0202703	0.0660377	0.0559441	0.0175439	0.11215	0.0291971	0.0672269	0.0578512	0.0684597	0.0297619	0.062963	0.0572519	0.0288462	0.0521739	0.0359712	0.0442177	0.023622	0.0189573	0.0424528	0.0357143	0.025641	0.0452675	0.0185185	0.0703013	0.0434783	0.0559441	0.0546218	0.0555556	0.0634328	0.0341463	0.0372881	0.0549828	0.0508475	0.0658307	0.134021	0.028481	0.00917431	0.0437158	0.0323077	0.0489642	0.105634	0.0545455	0.013587	0.00793651
chr12:50930530	+	1	0.238095	0.129699	0.17663	0.128378	0.147059	0.246377	0.12963	0.222222	0.157895	0.254237	0.166667	0.187166	0.130435	0.27789	0.213675	0.179104	0.150442	0.177165	0.216418	0.177215	0.178947	0.17	0.189394	0.2	0.190045	0.168919	0.278034	0.193548	0.162963	0.194444	0.269663	0.285124	0.170213	0.175	0.214022	0.254545	0.185811	0.238636	0.107595	0.12381	0.195122	0.216306	0.199203	0.330579	0.193916	0.0901163	0.110656
chr12:50930539	+	1	0.0181818	0.0282353	0.016129	0.0714286	0.0229885	0.042735	0.0314961	0.0133333	0.0280374	0.05	0.0425532	0.0568562	0.00719424	0.0716934	0.0414508	0.0176471	0.0425532	0.0144928	0.0292683	0.0327869	0.0533333	0.0465116	0.046729	0.0392157	0.0228571	0	0.0602637	0.056	0.00869565	0.0333333	0.0985915	0.0740741	0.0454545	0.0444444	0.0379147	0.0425532	0.0334728	0.0684932	0.0451128	0.0229885	0.0291971	0.0293501	0.0407125	0.0816327	0.0601852	0.020202	0.0195122
chr12:50930540	+	1	0.159509	0.0983213	0.0970874	0.103175	0.113636	0.173913	0.101562	0.106667	0.140187	0.183673	0.14433	0.109635	0.0875912	0.184864	0.119171	0.140351	0.244681	0.12381	0.17561	0.104396	0.0860927	0.149701	0.183486	0.181818	0.101695	0.0894309	0.236398	0.169355	0.165217	0.163934	0.146853	0.168421	0.151316	0.137778	0.121359	0.191489	0.112033	0.191781	0.147727	0.104651	0.0977444	0.117647	0.14578	0.25	0.194444	0.112628	0.103448
chr12:50930653	+	1	0.297143	0.197917	0.202381	0.295181	0.288136	0.315789	0.303571	0.228916	0.210145	0.214286	0.284615	0.245333	0.241611	0.355037	0.207254	0.242718	0.276596	0.3	0.305882	0.262136	0.258278	0.195349	0.236842	0.219697	0.349112	0.276119	0.268248	0.255814	0.25	0.347594	0.248555	0.415459	0.279221	0.263566	0.305842	0.432836	0.283401	0.301587	0.210526	0.212766	0.32716	0.268797	0.206897	0.303371	0.276515	0.231231	0.214286
chr12:50930661	+	1	0.0546448	0.0256917	0.0449438	0.0517241	0.0534351	0.0285714	0.106145	0.0555556	0.0457516	0.0642202	0.05	0.0255754	0.03125	0.101617	0.0439024	0.0460829	0.0201342	0.07393	0.093633	0.0604651	0.0443038	0.0403587	0.0487805	0.0205479	0.0810811	0.0571429	0.0645724	0.0518519	0.0416667	0.09375	0.0558659	0.0990991	0.0658683	0.0627306	0.0797342	0.0895522	0.0496183	0.0645161	0.0451807	0.0266667	0.0643275	0.0585198	0.0302419	0.0824742	0.0367647	0.0478873	0.0477816
chr12:50930664	+	1	0.0659341	0.093254	0.0865922	0.0670391	0.0916031	0.118881	0.0710383	0.0898876	0.0653595	0.037037	0.0753425	0.0751295	0.0503145	0.143179	0.0882353	0.0810811	0.0816327	0.0581395	0.082397	0.116279	0.101266	0.0748899	0.10241	0.0810811	0.12766	0.0869565	0.0888889	0.0992366	0.0763889	0.134021	0.148936	0.137168	0.0965909	0.122605	0.0863787	0.0952381	0.10687	0.0769231	0.0634441	0.0397351	0.156627	0.0827586	0.0747475	0.183673	0.0711744	0.068306	0.0675676
chr12:50930670	+	1	0.035533	0.030853	0.0333333	0.037037	0.0544218	0.0794702	0.0271739	0.0957447	0.0359281	0.0169492	0.05625	0.0339806	0.0301205	0.0764398	0.0580357	0.0683761	0.0696203	0.0611511	0.0515464	0.059322	0.0240964	0.0206612	0.039548	0.0432099	0.0531401	0.0326797	0.0660377	0.0647482	0.0536913	0.03	0.040201	0.0517928	0.0216216	0.0584192	0.0380952	0.132353	0.0363636	0.0447761	0.0497238	0.0434783	0.0769231	0.0373832	0.0465549	0.0714286	0.0544872	0.0413437	0.0246154
chr12:50930683	+	1	0.0643777	0.0487805	0.0485651	0.0641026	0.0677966	0.0904255	0.0519481	0.0630631	0.0606061	0.0774648	0.0515464	0.0516899	0.0507614	0.100949	0.0615385	0.0684932	0.037037	0.0504451	0.0605187	0.0592593	0.0820513	0.0305085	0.0325581	0.039604	0.0890688	0.0782123	0.064603	0.0301205	0.0520231	0.0836653	0.0458333	0.0686275	0.0493274	0.0389972	0.0679348	0.114943	0.0471976	0.0588235	0.0303688	0.0873786	0.0981308	0.0671053	0.056338	0.115385	0.0341207	0.0428571	0.0320197
chr12:50930684	+	1	0.24359	0.2	0.205357	0.242553	0.241573	0.333333	0.227074	0.234234	0.176768	0.223776	0.201031	0.236	0.227273	0.366064	0.302682	0.25	0.303191	0.303835	0.232558	0.276119	0.209184	0.200669	0.247664	0.222222	0.289157	0.231638	0.270525	0.182927	0.197674	0.275304	0.266949	0.296667	0.214612	0.240331	0.288828	0.264368	0.307229	0.320988	0.186147	0.239024	0.21028	0.229443	0.250789	0.353846	0.203704	0.207819	0.193548
chr12:50930701	+	1	0.0180995	0.0262295	0.0353774	0.0446429	0.0419162	0.0614525	0.0319635	0.0192308	0.0204082	0.0510949	0.0446927	0.0536481	0.0540541	0.0676056	0.0653061	0.0291971	0.0338983	0.0443038	0.0552147	0.0161943	0.0789474	0.0638298	0.0582524	0.0618557	0.0606061	0.0184049	0.033237	0.027027	0.038961	0.0462185	0.0727273	0.0362319	0.0526316	0.0733138	0.0494186	0.0632911	0.0660377	0.0410959	0.0483871	0.0203046	0.0346535	0.0401662	0.0431177	0.097561	0.0277008	0.0256959	0.0132275
chr12:50930713	+	1	0.180328	0.170431	0.176647	0.133333	0.188976	0.164286	0.176136	0.133333	0.187097	0.169811	0.146853	0.171958	0.125828	0.292964	0.193878	0.16129	0.192593	0.188976	0.183521	0.133333	0.175676	0.161572	0.141975	0.171053	0.203209	0.225806	0.165736	0.103448	0.138211	0.184615	0.145251	0.163793	0.147239	0.192029	0.233716	0.166667	0.167364	0.224138	0.130682	0.184713	0.1875	0.170984	0.154004	0.302083	0.145833	0.140584	0.153355
chr12:50930723	+	1	0.165714	0.193059	0.202614	0.183432	0.193548	0.335766	0.170588	0.253521	0.223684	0.2	0.228571	0.170391	0.232877	0.359164	0.273684	0.214634	0.217054	0.268595	0.205645	0.231579	0.186567	0.199074	0.259259	0.291045	0.333333	0.211864	0.248509	0.122807	0.194915	0.258065	0.289773	0.342593	0.216216	0.292308	0.341085	0.333333	0.270742	0.333333	0.164634	0.201299	0.280255	0.224638	0.25	0.340909	0.230769	0.183099	0.165563
chr12:50930844	+	1	0.218254	0.170338	0.151786	0.167192	0.18408	0.294574	0.138264	0.161765	0.162455	0.161905	0.15812	0.148148	0.108527	0.321053	0.16996	0.168478	0.205882	0.196481	0.208571	0.195489	0.161972	0.159744	0.139706	0.164557	0.199313	0.172043	0.239945	0.198953	0.114286	0.171429	0.159794	0.251799	0.233645	0.156146	0.213415	0.300813	0.193642	0.358491	0.155752	0.169421	0.140562	0.203304	0.155488	0.381215	0.191071	0.133431	0.101933
chr12:50930856	+	1	0.325843	0.293525	0.286026	0.294304	0.25	0.359551	0.219814	0.235294	0.317406	0.306604	0.297521	0.261641	0.249071	0.490756	0.395437	0.26817	0.35	0.325	0.322493	0.367491	0.338926	0.351852	0.323843	0.309804	0.338983	0.298507	0.385919	0.234694	0.255172	0.329457	0.282927	0.433898	0.378723	0.309211	0.366864	0.492188	0.268493	0.447368	0.277487	0.346774	0.291339	0.316646	0.344262	0.541667	0.303082	0.302687	0.216867
chr12:50931454	+	1	0.25	0.207273	0.233503	0.24812	0.309524	0.306818	0.202381	0.230769	0.198413	0.181818	0.322222	0.22043	0.279661	0.383621	0.37069	0.275449	0.234694	0.248588	0.226277	0.3	0.255102	0.325	0.264957	0.263736	0.197917	0.253165	0.275281	0.232877	0.148148	0.287129	0.172414	0.37931	0.27451	0.208955	0.306667	0.342105	0.242038	0.435897	0.185654	0.270833	0.267442	0.281046	0.1875	0.587302	0.256039	0.183206	0.151111
chr12:50931455	+	1	0.229167	0.231047	0.22335	0.263158	0.294118	0.329545	0.207317	0.230769	0.330645	0.214286	0.318681	0.211957	0.279661	0.379015	0.252174	0.323353	0.247423	0.323864	0.286765	0.3	0.28866	0.366667	0.275862	0.315217	0.208333	0.197531	0.293785	0.205479	0.240741	0.300971	0.232558	0.29661	0.235294	0.175182	0.26	0.289474	0.307692	0.25641	0.25	0.208333	0.318182	0.291262	0.254237	0.451613	0.268868	0.176245	0.204444
chr12:50931497	+	1	0.113402	0.153846	0.0913706	0.175573	0.182927	0.195402	0.111111	0.15625	0.153226	0.131313	0.168539	0.163934	0.144068	0.223656	0.159292	0.133333	0.123711	0.138728	0.189781	0.183099	0.135417	0.210084	0.112069	0.125	0.195876	0.102564	0.177843	0.126761	0.166667	0.176471	0.129412	0.27027	0.111111	0.136364	0.197183	0.230769	0.220779	0.305556	0.16087	0.125	0.120482	0.129252	0.176471	0.370968	0.137931	0.142292	0.126697
chr12:50931504	+	1	0.237113	0.198529	0.148718	0.25	0.176471	0.238636	0.214286	0.215385	0.184	0.103093	0.233333	0.27957	0.20339	0.194805	0.163636	0.174699	0.163265	0.214689	0.155556	0.178082	0.255102	0.235294	0.205128	0.179775	0.157895	0.125	0.216292	0.246154	0.178571	0.196078	0.214286	0.258621	0.22	0.214815	0.244898	0.25641	0.197279	0.236842	0.216102	0.260417	0.176471	0.207921	0.195745	0.328125	0.195238	0.143969	0.142222
chr12:50931523	+	1	0.119048	0.100917	0.0696203	0.138889	0.09375	0.190476	0.0714286	0.183673	0.145631	0.151899	0.175676	0.0961538	0.0989011	0.150649	0.14433	0.170543	0.0921053	0.183824	0.144144	0.0769231	0.261905	0.257732	0.154639	0.0972222	0.17284	0.132353	0.174216	0.185185	0.159091	0.192771	0.177419	0.145833	0.168831	0.131579	0.169355	0.235294	0.161017	0.125	0.118557	0.0555556	0.125	0.0912698	0.109524	0.296296	0.122807	0.0724638	0.0804598
chr12:50931590	+	1	0.139241	0.116402	0.0666667	0.1	0.0933333	0.132353	0.1	0.0625	0.0714286	0.142857	0.205479	0.0538462	0.125	0.179104	0.1	0.117647	0.101124	0.163043	0.175676	0.132353	0.0322581	0.112676	0.151163	0.126316	0.148148	0.163265	0.134409	0.117647	0.206897	0.171429	0.0232558	0.209302	0.103448	0.0666667	0.130769	0.0588235	0.163636	0.181818	0.0994475	0.109589	0.0980392	0.138728	0.0854701	0.4	0.155914	0.0974359	0.0580357
chr12:50931596	+	1	0.111111	0.106061	0.136	0.0521739	0.0779221	0.1	0.0857143	0.125	0.0689655	0.0441176	0.0649351	0.0451128	0.0769231	0.125	0.104478	0.035461	0.1	0.157895	0.121951	0.0694444	0.0909091	0.0909091	0.101124	0.122449	0.119048	0.156863	0.0816327	0.0555556	0.1	0.027027	0.0697674	0.159091	0.0847458	0.0379747	0.0588235	0.111111	0.0634921	0.142857	0.0740741	0.153846	0.107143	0.0819672	0.108333	0.111111	0.13369	0.0696517	0.0686695
chr12:50931636	+	1	0.196262	0.0983051	0.0634921	0.0677966	0.0961538	0.140496	0.107843	0.0714286	0.0757576	0.121212	0.145631	0.0945274	0.0827068	0.135468	0.08	0.102439	0.118519	0.125874	0.169492	0.111111	0.0576923	0.116071	0.136	0.147059	0.122807	0.139241	0.095082	0.0847458	0.157895	0.0588235	0.173333	0.169492	0.152941	0.105691	0.143617	0.322581	0.091954	0.115385	0.101449	0.0862069	0.140845	0.169118	0.144654	0.214286	0.0865052	0.110345	0.0557276
chr12:50931652	+	1	0.102804	0.0816327	0.0427807	0.08	0.0769231	0.0661157	0.0784314	0.1	0.0615385	0.0612245	0.0679612	0.0841584	0.0676692	0.1	0.10101	0.0544554	0.0592593	0.140845	0.0884956	0.0833333	0.0377358	0.116071	0.0564516	0.0514706	0.0775862	0.0897436	0.106667	0.122807	0.175	0.0377358	0.128205	0.152542	0.0588235	0.048	0.0864865	0.193548	0.0581395	0.148148	0.0431655	0.0517241	0.128571	0.0769231	0.0822785	0.219512	0.0524476	0.062069	0.0279503
chr12:50931754	+	1	0.309524	0.287879	0.344444	0.385965	0.432432	0.358491	0.244898	0.411765	0.375	0.357143	0.5	0.361905	0.535714	0.462745	0.277778	0.369231	0.391304	0.45283	0.412698	0.517241	0.465116	0.409836	0.418182	0.452381	0.46	0.457143	0.466165	0.387097	0.583333	0.483333	0.485714	0.42	0.613636	0.464789	0.555556	0.521739	0.492754	0.571429	0.361538	0.375	0.463415	0.368	0.431818	0.53125	0.49	0.362963	0.291667
chr12:51511515	+	1	0.357143	0.346154	0.461538	0.193548	0.25	0.5	0.32	0.36	0.272727	0.157895	0.322581	0.257576	0.26087	0.296296	0.307692	0.413793	0.388889	0.285714	0.354839	0.333333	0.173913	0.195652	0.447368	0.133333	0.212121	0.541667	0.434783	0.142857	0.518519	0.25	0.365854	0.0909091	0.2	0.3125	0.3	0.125	0.285714	0.454545	0.5	0.230769	0.333333	0.25	0.15625	0.272727	0.2	0.3	0.166667
chr12:51511523	+	1	0.709677	0.692308	0.785714	0.75	0.72	0.916667	0.75	0.666667	0.636364	0.833333	0.625	0.853333	0.75	0.962963	0.789474	0.852941	0.85	0.702128	0.813559	0.8	0.75	0.846154	0.833333	0.821429	0.806452	0.882353	0.818182	0.628571	0.931034	0.688889	0.717949	0.571429	0.75	0.74359	0.842105	0.625	0.695652	0.727273	0.848485	0.416667	0.870968	0.771429	0.727273	0.794118	0.772727	0.777778	0.857143
chr12:51511529	+	1	0.466667	0.5	0.571429	0.551724	0.714286	0.64	0.666667	0.5	0.454545	0.764706	0.575758	0.670886	0.555556	0.814815	0.578947	0.621622	0.761905	0.489796	0.596774	0.5625	0.5	0.714286	0.606061	0.62069	0.59375	0.807018	0.68	0.428571	0.821429	0.520833	0.571429	0.351351	0.615385	0.526316	0.75	0.5625	0.52	0.68	0.741935	0.285714	0.677419	0.485714	0.5	0.617647	0.333333	0.555556	0.428571
chr12:51511632	+	1	0.134615	0.269231	0.147059	0.12069	0.0909091	0.189189	0.0869565	0.135135	0.1	0.212121	0.153846	0.158879	0.1875	0.181818	0.123596	0.1875	0.157895	0.138614	0.162162	0.0625	0.12069	0.12766	0.235294	0.121951	0.09375	0.107527	0.227273	0.0481928	0.271429	0.121622	0.117647	0.114943	0.222222	0.0724638	0.0930233	0.245283	0.15	0.222222	0.266667	0.111111	0.126984	0.102941	0.136364	0.139535	0.242424	0	0.214286
chr12:51511641	+	1	0.413043	0.490196	0.454545	0.538462	0.425	0.514286	0.6	0.612903	0.352941	0.482759	0.571429	0.6	0.36	0.589286	0.575342	0.6	0.424242	0.505376	0.552083	0.333333	0.509804	0.470588	0.595745	0.410256	0.462963	0.55	0.4	0.291667	0.545455	0.585714	0.510417	0.455696	0.366667	0.586207	0.444444	0.478261	0.416667	0.535714	0.640625	0.36	0.641509	0.253731	0.37931	0.675	0.607143	0.461538	0.692308
chr12:51511663	+	1	0.27451	0.166667	0.264706	0.162791	0.0652174	0.285714	0.235294	0.416667	0.111111	0.214286	0.285714	0.316832	0.166667	0.111111	0.197368	0.177778	0.27027	0.247191	0.159574	0.1	0.25	0.302326	0.177778	0.228571	0.310345	0.282609	0.148936	0.136986	0.315068	0.25641	0.229167	0.134831	0.142857	0.237288	0.243243	0.3125	0.162162	0.193548	0.283019	0.136364	0.390625	0.0428571	0.0655738	0.285714	0.125	0.142857	0.181818
chr12:53178547	-	1	0.5	0.823529	0.5	0.578947	0.666667	0.714286	0.5	0.333333	0.5	0.666667	0.444444	0.722222	0.888889	0.25	0.714286	0.666667	0.857143	0.533333	0.8	0.666667	0.818182	0.461538	0.555556	0.7	0.307692	0.631579	0.842105	0.565217	0.764706	0.529412	0.8	0.8	0.705882	0.666667	0.571429	0.625	0.55	0.52381	0.555556	0.363636	0.8	0.55	0.533333	0.8	0.666667	0.5	0.666667
chr12:53178575	-	1	0.8	0.875	0.8	0.769231	0.888889	0.571429	0.75	0.6	0.4	0.857143	0.714286	0.923077	0.714286	0.857143	0.909091	0.8	0.6	0.818182	0.692308	0.666667	0.909091	0.777778	0.714286	0.857143	0.916667	0.875	0.923077	0.941176	0.916667	0.75	0.555556	0.923077	0.857143	0.846154	0.636364	0.714286	0.75	0.785714	0.777778	0.727273	0.857143	0.866667	0.769231	0.666667	0.666667	0.888889	0.5
chr12:54240499	-	1	0.371429	0.283019	0.269841	0.266667	0.172414	0.363636	0.193548	0.225806	0.3125	0.243243	0.114286	0.196429	0.25	0.290698	0.27451	0.270833	0.333333	0.340909	0.3125	0.378378	0.25	0.289474	0.245283	0.372093	0.307692	0.189189	0.301587	0.425532	0.414634	0.4	0.294118	0.328767	0.325581	0.333333	0.347826	0.25	0.25	0.318841	0.25	0.307692	0.26087	0.303922	0.285714	0.25	0.265625	0.198113	0.135593
chr12:54240500	-	1	0.342857	0.141509	0.142857	0.0444444	0.206897	0.240741	0.0327869	0.193548	0.16129	0.135135	0.0857143	0.178571	0.142857	0.211765	0.173077	0.125	0.121212	0.113636	0.209677	0.135135	0.25	0.184211	0.12963	0.139535	0.2	0.153846	0.203125	0.148936	0.205128	0.326087	0.156863	0.162162	0.227273	0.160714	0.217391	0.212121	0.113208	0.176471	0.2	0.153846	0.12766	0.257426	0.21875	0.264706	0.142857	0.17757	0.0677966
chr12:56308377	-	1	0.2	0.666667	0.5	0.333333	0.25	0.8	0.5	0.6	0.230769	0.4	0.333333	0.363636	0.4	0.692308	0.75	0.5	0.666667	0.555556	0.666667	0.5	0.769231	0.8	0.583333	0.666667	0.583333	0.5	0.583333	0.6	0.8	0.619048	0.565217	0.8	0.857143	0.7	0.823529	0.333333	0.7	0.5	0.666667	0.538462	0.388889	0.758621	0.6875	0.6	0.571429	0.333333	0.5
chr12:57585977	+	0	0.206897	0.0877193	0.127273	0.216783	0.277946	0.241107	0.186275	0.236842	0.19337	0.266917	0.223368	0.232323	0.220339	0.165217	0.180412	0.238854	0.216	0.291139	0.224215	0.240964	0.272237	0.301676	0.215517	0.221505	0.212366	0.216958	0.188312	0.193662	0.249344	0.272401	0.229213	0.266169	0.275362	0.21709	0.189125	0.197531	0.242915	0.248756	0.279883	0.17757	0.222222	0.186047	0.306533	0.260526	0.243781	0.258333	0.193182
chr12:57821924	-	0	0.888889	0.967742	0.928571	0.75	0.8	0.833333	0.875	0.5	0.8	0.875	0.833333	0.952381	0.833333	0.916667	0.909091	0.9	0	0.888889	0.857143	0.928571	0.833333	0.888889	0.833333	0.857143	0.909091	0.944444	0.990991	0.958333	0.95	0.96875	0.909091	0.928571	0.909091	0.933333	0.928571	0.933333	0.954545	0.928571	0.8	0.888889	0.909091	0.954545	0.916667	0.944444	0.888889	0.928571	0.916667
chr12:62319084	+	0	0.5	0.526316	0.714286	0.75	0.857143	0.615385	0.833333	0.333333	0.5	0.588235	0.5	0.428571	0.5	0.25	0.75	0.75	0.666667	0.857143	0.555556	0.625	0.615385	0.833333	0.625	0.666667	0.777778	0.777778	0.7	0.615385	0.625	0.6	0.636364	0.666667	0.6	0.6	0.5	0.5	0.666667	0.8	0.666667	0.666667	0.666667	0.772727	0.375	0.6	0.833333	0.636364	0.2
chr12:62518162	+	0	0.785714	0.730769	0.736842	0.793103	0.666667	0.862069	0.764706	0.666667	0.7	0.757576	0.8125	0.8	0.833333	0.541667	0.785714	0.875	0.923077	0.862069	0.7	0.708333	0.794118	0.875	0.923077	0.869565	0.913043	0.8	0.916667	0.857143	0.933333	0.875	0.928571	0.708333	0.857143	0.842105	0.884615	0.8125	0.894737	0.789474	0.9	0.724138	0.814815	0.785714	0.9	0.909091	0.733333	0.521739	0.454545
chr12:62575046	+	1	0.625	0.731707	0.588235	0.333333	0.5	0.545455	0.333333	0.5	0.75	0.8125	0.666667	0.653846	0.5	0.666667	0.875	0.545455	0.6	0.6875	0.625	0.833333	0.7	0.727273	0.75	0.736842	0.473684	0.76	0.65	0.692308	0.5	0.578947	0.8	0.526316	0.769231	0.571429	0.588235	0.777778	0.52381	0.8	0.7	0.478261	0.5	0.72549	0.785714	0.6	0.636364	0.466667	0.6
chr12:64448979	+	1	0.0930233	0.264706	0.0952381	0.228571	0.263158	0.272727	0.22807	0.133333	0.235294	0.173913	0.181818	0.1875	0.195122	0.190476	0.240741	0.153846	0.153846	0.259259	0.255319	0.288889	0.2	0.181818	0.0681818	0.142857	0.15625	0.421053	0.111111	0.105263	0.272727	0.3125	0.269231	0.171429	0.242424	0.229167	0.160714	0.1	0.25	0.162162	0.212766	0.206897	0.137931	0.0851064	0.22	0.319149	0.190476	0.08	0.125
chr12:64448989	+	1	0.363636	0.217391	0.102564	0.361111	0.363636	0.341463	0.214286	0.5	0.315789	0.363636	0.268293	0.409091	0.266667	0.285714	0.40678	0.352941	0.413793	0.263158	0.48	0.340909	0.315789	0.391304	0.365854	0.307692	0.216216	0.411765	0.413793	0.307692	0.55	0.225806	0.517241	0.289474	0.242424	0.415094	0.25	0.290323	0.307692	0.263158	0.469388	0.192308	0.178571	0.161616	0.403509	0.434783	0.432432	0.270833	0.0862069
chr12:64449013	+	1	0.227273	0.294872	0.255319	0.375	0.458333	0.395349	0.222222	0.466667	0.421053	0.272727	0.152174	0.333333	0.268293	0.316832	0.327869	0.320755	0.37931	0.34375	0.310345	0.439024	0.347826	0.218182	0.465116	0.384615	0.295455	0.363636	0.25	0.193548	0.28	0.222222	0.272727	0.431818	0.162162	0.322034	0.19697	0.1875	0.311111	0.238095	0.4375	0.137931	0.185185	0.0932203	0.268657	0.403846	0.257143	0.186441	0.0806452
chr12:64449052	+	1	0.0434783	0.271429	0.264706	0.285714	0.233333	0.214286	0.2	0.375	0.176471	0.222222	0.189189	0.197183	0.194444	0.267606	0.205128	0.428571	0.285714	0.155556	0.0909091	0.208333	0.416667	0.222222	0.147059	0.136364	0.282051	0.0952381	0.2	0.2	0.272727	0.318182	0.1875	0.129032	0.181818	0.186047	0.176471	0.173913	0.30303	0.137931	0.173913	0.26087	0.206897	0.24359	0.122807	0.205882	0.243902	0.178571	0.152174
chr12:64449074	+	1	0.611111	0.738462	0.703704	0.722222	0.62963	0.75	0.567568	0.875	0.8125	0.45	0.6875	0.634615	0.787879	0.736842	0.586207	0.766667	0.875	0.769231	0.375	0.611111	0.727273	0.741935	0.59375	0.896552	0.83871	0.4	0.818182	0.565217	0.631579	0.714286	0.6	0.576923	0.576923	0.766667	0.621622	0.615385	0.615385	0.666667	0.863636	0.727273	0.761905	0.634921	0.647059	0.615385	0.676471	0.6	0.675
chr12:64449075	+	1	0.3125	0.545455	0.76	0.611111	0.777778	0.631579	0.472222	0.625	0.8125	0.421053	0.5625	0.545455	0.727273	0.596491	0.714286	0.689655	0.5625	0.684211	0.48	0.388889	0.625	0.677419	0.548387	0.724138	0.677419	0.266667	0.666667	0.416667	0.578947	0.571429	0.4	0.5	0.571429	0.551724	0.621622	0.461538	0.5	0.391304	0.697674	0.681818	0.809524	0.571429	0.480769	0.56	0.558824	0.56	0.65
chr12:64449084	+	1	0.285714	0.4	0.392857	0.294118	0.423077	0.5625	0.333333	0.25	0.5	0.105263	0.25	0.297872	0.428571	0.454545	0.357143	0.4	0.428571	0.588235	0.227273	0.176471	0.419355	0.37931	0.2	0.384615	0.551724	0	0.368421	0.368421	0.45	0.307692	0.416667	0.227273	0.333333	0.269231	0.411765	0.571429	0.454545	0.347826	0.47619	0.347826	0.421053	0.285714	0.456522	0.25	0.28125	0.22	0.228571
chr12:64450281	+	1	0.428571	0.489796	0.407407	0.545455	0.541667	0.542857	0.428571	0.586207	0.606061	0.6	0.642857	0.484848	0.58	0.585366	0.5	0.388889	0.62963	0.5	0.485714	0.486486	0.589286	0.642857	0.378378	0.447368	0.5	0.310345	0.76	0.541667	0.5	0.434783	0.466667	0.433333	0.47619	0.485714	0.527273	0.384615	0.393939	0.547619	0.291667	0.441176	0.217391	0.41791	0.470588	0.7	0.666667	0.47619	0.358025
chr12:64450291	+	1	0.777778	0.787234	0.653846	0.939394	0.772727	0.903226	0.8125	0.833333	0.821429	0.863636	0.875	0.87037	0.866667	0.873016	0.85	0.75	0.925926	0.933333	0.827586	0.914286	0.88	0.828571	0.9	0.727273	0.869565	0.714286	0.857143	0.916667	0.777778	0.666667	0.857143	0.892857	0.888889	0.9375	0.9375	0.642857	0.806452	0.925	0.731707	0.740741	0.904762	0.830769	0.822222	0.909091	0.897959	0.849315	0.746479
chr12:64450354	+	1	0.736842	0.444444	0.419355	0.7	0.571429	0.609756	0.516667	0.611111	0.46875	0.571429	0.777778	0.603175	0.675	0.683333	0.72	0.625	0.742857	0.72	0.6	0.552632	0.674419	0.769231	0.62069	0.454545	0.833333	0.466667	0.72	0.75	0.705882	0.4	0.727273	0.6875	0.272727	0.657143	0.563636	0.466667	0.703704	0.617647	0.7	0.46875	0.65	0.507246	0.627451	0.814815	0.62963	0.5	0.4
chr12:64450369	+	1	0.8	0.583333	0.59375	0.703704	0.666667	0.777778	0.704918	0.833333	0.636364	0.703704	0.828571	0.762712	0.707317	0.772727	0.625	0.69697	0.766667	0.769231	0.65625	0.722222	0.818182	0.655172	0.774194	0.681818	0.823529	0.666667	0.708333	0.6	0.5625	0.454545	0.818182	0.789474	0.583333	0.848485	0.762712	0.533333	0.7	0.552632	0.8	0.628571	0.764706	0.594937	0.724138	0.848485	0.684211	0.636364	0.575
chr12:6470591	-	0	0.987654	0.985507	0.966667	0.980392	0.962963	0.976744	0.941176	0.96	0.947368	0.971429	0.982143	0.99375	0.976744	0.987013	0.991453	0.961538	0.964286	0.986486	0.991803	0.983333	0.981132	0.993243	0.984615	0.972222	0.985714	0.991736	0.986842	0.988235	0.98	0.992481	0.993421	0.993464	0.976744	0.989583	0.986842	0.986301	0.990196	0.969697	0.978723	0.956522	0.987179	0.96875	0.983607	0.99115	0.947368	0.909091	0.9
chr12:67316958	+	1	0.25	0.416667	0.5	0.615385	0.25	0.666667	0.4	0.4	0.478261	0.428571	0.727273	0.6	0.555556	0.615385	0.666667	0.6	0.666667	0.65	0.368421	0.333333	0.434783	0.777778	0.615385	0.4	0.631579	0.473684	0.565217	0.444444	0.473684	0.611111	0.5	0.615385	0.727273	0.35	0.588235	0.461538	0.7	0.230769	0.545455	0.5	0.705882	0.466667	0.428571	0.384615	0.636364	0.5	0.333333
chr12:67317162	+	1	0.909091	0.584615	0.589744	0.5	0.785714	0.777778	0.55102	0.5	0.45	0.722222	0.545455	0.715686	0.583333	0.830189	0.585366	0.642857	0.666667	0.758621	0.657143	0.615385	0.645161	0.72	0.75	0.576923	0.733333	0.5	0.4	0.588235	0.571429	0.566667	0.578947	0.733333	0.692308	0.595745	0.65625	0.619048	0.823529	0.657143	0.56	0.466667	0.735294	0.771084	0.576271	0.73913	0.666667	0.555556	0.66
chr12:67318064	+	1	0.636364	0.566667	0.575758	0.588235	0.555556	0.545455	0.5	0.454545	0.692308	0.428571	0.647059	0.674419	0.533333	0.545455	0.541667	0.5	0.545455	0.695652	0.555556	0.5	0.454545	0.75	0.526316	0.555556	0.555556	0.551724	0.52381	0.666667	0.5	0.611111	0.636364	0.578947	0.6	0.625	0.375	0.588235	0.6	0.428571	0.647059	0.555556	0.652174	0.694444	0.605263	0.916667	0.625	0.5	0.4
chr12:67318198	+	1	0.277778	0.344828	0.441176	0.181818	0.25	0.352941	0.5	0.727273	0.533333	0.0909091	0.461538	0.569444	0.642857	0.651163	0.444444	0.333333	0.444444	0.378378	0.34375	0.5	0.5	0.424242	0.434783	0.555556	0.619048	0.411765	0.392857	0.466667	0.538462	0.5	0.32	0.486486	0.111111	0.433333	0.125	0.375	0.4	0.631579	0.529412	0.714286	0.375	0.5625	0.68	0.6875	0.888889	0.47619	0.5
chr12:6819421	+	0	0.888889	0.975	0.933333	0.928571	0.857143	0.923077	0.947368	0.8	0.9	0.75	0.944444	0.972973	0.95	0.995169	0.965517	0.909091	0.9	0.9	0.961538	0.909091	0.875	0.96875	0.944444	0.9375	0.947368	0.888889	0.961538	0.96	0.933333	0.952381	0.909091	0.952381	0.947368	0.965517	0.969697	0.888889	0.965517	0.96	0.961538	0.944444	0.944444	0.974359	0.96	0.981481	0.933333	0.978261	0.964286
chr12:68766703	+	1	0.571429	0.62069	0.5	0.6	0.428571	0.666667	0.615385	0.714286	0.2	0.5	0.6	0.733333	0.5	0.555556	0.9	0.5	0.857143	0.625	0.625	0.571429	0.5	0.875	0.833333	0.555556	0.6	0.333333	0.727273	0.6	0.875	0.75	0.571429	0.666667	0.5	0.466667	0.666667	0.75	0.833333	0.692308	0.5	0.777778	0.857143	0.590909	0.714286	0.909091	0.714286	0.705882	0.529412
chr12:68818032	+	1	0.466667	0.605263	0.416667	0.6	0.411765	0.636364	0.428571	0.461538	0.363636	0.333333	0	0.863636	0.714286	0.234043	0.470588	0.125	0.5	0.75	0.75	0.25	0.777778	0.666667	0.75	0.555556	0.214286	0.285714	0.642857	0.571429	0.75	0.571429	0.5	0.5	0.375	0.657143	0.62963	0.285714	0.625	0.642857	0.615385	0.153846	0.7	0.621622	0.583333	0.820513	0.684211	0.583333	0.588235
chr12:68821481	+	1	0.954545	0.95	0.928571	0.833333	0.947368	0.933333	0.909091	0.666667	0.923077	0.9375	0.833333	0.8125	0.625	0.863636	0.947368	0.857143	0.666667	0.875	0.95	0.777778	0.952381	0.842105	0.8	0.916667	0.75	0.933333	0.971429	0.931034	0.8	0.791667	0.88	0.8	0.9	0.894737	0.818182	0.842105	0.833333	0.928571	0.625	0.842105	0.875	0.883721	0.5	0.6	0.916667	0.9	0.9
chr12:68843218	+	0	0.0140845	0.0748299	0.0793651	0.0736842	0.0410959	0.123457	0.0342466	0.0140845	0.057971	0.0410959	0.0756303	0.0492958	0.060241	0.0669014	0.0722892	0.0350877	0	0.025641	0.0777778	0.032967	0.0877193	0.123457	0.0240964	0.130952	0.0357143	0.0163934	0.0925926	0.06	0.0847458	0	0.0833333	0.0357143	0.0515464	0.1	0.0826446	0.047619	0.0447761	0.0428571	0.0707965	0.0791367	0.0864198	0.0372671	0.0576923	0.154206	0.0675676	0.0318471	0.034965
chr12:68843224	+	0	0.235955	0.241206	0.319018	0.292683	0.258065	0.357798	0.236842	0.296703	0.226804	0.252874	0.268293	0.268817	0.304762	0.321716	0.263636	0.329114	0.245614	0.307692	0.231405	0.191304	0.337931	0.284404	0.372727	0.281818	0.252252	0.208333	0.375887	0.333333	0.32	0.316832	0.370968	0.240964	0.271318	0.226744	0.22449	0.213483	0.294118	0.211765	0.321918	0.303371	0.27027	0.296943	0.404412	0.431298	0.340206	0.301887	0.268817
chr12:68843227	+	0	0.0421053	0.0666667	0.079096	0.0390625	0.0612245	0.0973451	0.029703	0.0638298	0.0816327	0.108696	0.0416667	0.0362694	0.0642202	0.0761421	0.0810811	0.047619	0.0666667	0.00900901	0.0406504	0.116667	0.0933333	0.13913	0.0336134	0.0707965	0.0588235	0.0779221	0.0559441	0.0277778	0.0352941	0.103774	0.09375	0.0777778	0.0916031	0.0674157	0.0743243	0.0652174	0.0666667	0.113636	0.0921053	0.0549451	0.0803571	0.0379747	0.110345	0.103321	0.0873786	0.0714286	0.0837696
chr12:68843230	+	0	0.291667	0.430622	0.454023	0.346154	0.391753	0.442478	0.280193	0.34375	0.405941	0.354167	0.307229	0.391753	0.428571	0.478149	0.418182	0.310345	0.3	0.396396	0.344	0.38843	0.407895	0.396552	0.230769	0.412281	0.369748	0.294872	0.578231	0.351351	0.308642	0.37963	0.426471	0.364583	0.44697	0.362637	0.513333	0.26087	0.451613	0.393258	0.429487	0.340659	0.350877	0.355372	0.483221	0.536765	0.408654	0.38961	0.373057
chr12:68843233	+	0	0.173913	0.230047	0.385057	0.230769	0.20202	0.353448	0.198068	0.302083	0.27	0.244898	0.271084	0.285714	0.2	0.393401	0.287037	0.197674	0.237288	0.306306	0.276423	0.284553	0.296774	0.336207	0.266667	0.247863	0.169492	0.236842	0.47973	0.207792	0.158537	0.231481	0.212121	0.206186	0.381679	0.213115	0.294118	0.287356	0.347826	0.252874	0.363636	0.277174	0.208696	0.285124	0.405405	0.523636	0.25	0.251082	0.220513
chr12:68843234	+	0	0.114583	0.132701	0.188571	0.0846154	0.153061	0.121739	0.0837438	0.123711	0.138614	0.134021	0.150602	0.123077	0.186916	0.186701	0.118182	0.0470588	0.0833333	0.138889	0.190083	0.125	0.136364	0.134454	0.101695	0.166667	0.128205	0.0533333	0.202703	0.126761	0.0487805	0.130841	0.134328	0.168421	0.183206	0.0939227	0.217105	0.11236	0.129032	0.191011	0.162338	0.104396	0.151786	0.125523	0.171233	0.278388	0.0772947	0.122271	0.102041
chr12:68843239	+	0	0.0412371	0.0580357	0.0224719	0.0465116	0.00980392	0.0614035	0.019802	0.0510204	0.038835	0.0412371	0.0363636	0.0351759	0.0363636	0.0426065	0.0357143	0.0449438	0.0983607	0.00900901	0.0708661	0.0396825	0.0580645	0.114754	0.05	0.0683761	0.0403226	0.0394737	0.0810811	0.0263158	0.0470588	0.0265487	0	0.0927835	0.0373134	0.0604396	0.025974	0.011236	0.104167	0.0337079	0.0576923	0.0382514	0.0862069	0.0329218	0.0738255	0.076087	0.0625	0.0468085	0.0351759
chr12:68843240	+	0	0.0618557	0.0669643	0.0955056	0.0461538	0.039604	0.131579	0.0547264	0.112245	0.0857143	0.0918367	0.0914634	0.106061	0.0458716	0.0925	0.0990991	0.101124	0.0819672	0.0642202	0.0859375	0.0564516	0.0509554	0.0826446	0.0650407	0.0338983	0.0983607	0.115385	0.0743243	0.0266667	0.0714286	0.0540541	0.119403	0.0631579	0.0666667	0.0934066	0.0451613	0.113636	0.0631579	0.0681818	0.0903226	0.076087	0.0782609	0.0661157	0.114094	0.107011	0.0724638	0.102128	0.0820513
chr12:68843241	+	0	0.0721649	0.0585586	0.106742	0.0310078	0.05	0.0701754	0.0497512	0.0618557	0.103774	0.0618557	0.0925926	0.165829	0.0471698	0.0969388	0.0630631	0.0681818	0.1	0.12037	0.11811	0.016	0.0451613	0.133333	0.107438	0.0689655	0.0731707	0.102564	0.12	0.105263	0.0833333	0.0462963	0.0294118	0.0319149	0.0518519	0.139665	0.0526316	0.0568182	0.126316	0.0705882	0.089172	0.0879121	0.0775862	0.0548523	0.0965517	0.11194	0.0776699	0.0683761	0.0353535
chr12:68843243	+	0	0.180851	0.119266	0.117978	0.0564516	0.157895	0.203704	0.0572917	0.0967742	0.137255	0.170213	0.169935	0.21466	0.117647	0.147668	0.0973451	0.154762	0.135593	0.141509	0.112903	0.146341	0.162338	0.172414	0.112069	0.155963	0.111111	0.128205	0.136054	0.164384	0.160494	0.122642	0.130435	0.153846	0.0970149	0.162921	0.15894	0.0804598	0.170213	0.111111	0.164474	0.119318	0.122807	0.135021	0.198582	0.21374	0.187817	0.119469	0.0802139
chr12:68843244	+	0	0.0625	0.0779817	0.0837989	0.057377	0.0520833	0.0909091	0.0368421	0.032967	0.0980392	0.0537634	0.0709677	0.121053	0.0294118	0.110526	0.0630631	0.107143	0.0645161	0.0666667	0.0714286	0.0819672	0.116883	0.113043	0.111111	0.0952381	0.025641	0.0394737	0.0972222	0.12	0.060241	0.0761905	0.0588235	0.16129	0.0827068	0.0555556	0.0872483	0.0689655	0.141304	0.0864198	0.0794702	0.0677966	0.0884956	0.0590717	0.0972222	0.0846154	0.0659898	0.0663717	0.0695187
chr12:68843263	+	0	0.225806	0.401786	0.397661	0.508475	0.51087	0.72381	0.442529	0.444444	0.57732	0.426829	0.688406	0.264865	0.602273	0.662011	0.557692	0.453333	0.672414	0.630435	0.266129	0.603448	0.538462	0.383838	0.349057	0.504762	0.646552	0.57971	0.692913	0.421053	0.265823	0.510204	0.57377	0.545455	0.648438	0.518519	0.402685	0.654321	0.358974	0.617284	0.503546	0.466216	0.676768	0.296804	0.515625	0.75	0.518919	0.418719	0.626506
chr12:68843273	+	0	0.21978	0.174888	0.168605	0.267241	0.155556	0.221154	0.11236	0.102564	0.183673	0.130952	0.198529	0.202186	0.213483	0.229508	0.235294	0.131579	0.309091	0.244186	0.220339	0.189655	0.12766	0.168421	0.15534	0.180952	0.275862	0.1875	0.21374	0.168831	0.146667	0.14	0.129032	0.240964	0.173228	0.138365	0.103448	0.213333	0.168831	0.1875	0.223881	0.0816327	0.265306	0.0925926	0.264	0.232456	0.176796	0.0985222	0.0987654
chr12:68843276	+	0	0.204545	0.134259	0.2	0.267241	0.152941	0.205882	0.150289	0.28	0.197802	0.175	0.253623	0.302857	0.168539	0.144886	0.268041	0.194805	0.283019	0.297619	0.181818	0.150442	0.215827	0.242105	0.269231	0.196262	0.158333	0.230769	0.166667	0.118421	0.194444	0.212766	0.169492	0.178571	0.176	0.163399	0.134752	0.236111	0.169014	0.128205	0.303704	0.122302	0.21875	0.150235	0.2	0.217593	0.162011	0.12	0.0802469
chr12:68843277	+	0	0.113636	0.0416667	0.035503	0.0964912	0.0952381	0.08	0.0847458	0.108108	0.076087	0.0864198	0.0735294	0.12	0.0454545	0.0655271	0.0618557	0.12	0.0566038	0.0568182	0.092437	0.0438596	0.0857143	0.0842105	0.0582524	0.104762	0.025641	0.0483871	0.08	0.131579	0.126761	0.0869565	0.0677966	0.0731707	0.0162602	0.0649351	0.035461	0.0416667	0.0454545	0.0789474	0.125926	0.0719424	0.0729167	0.057971	0.12	0.0604651	0.100559	0.0547264	0.075
chr12:68843293	+	0	0.0111111	0.135371	0.106742	0.102564	0.0319149	0.147059	0.0233918	0.0694444	0.0808081	0.0740741	0.0740741	0.0529101	0.153846	0.165775	0.127273	0.0405405	0.185185	0.11828	0.0806452	0.0909091	0.0869565	0.101852	0.0925926	0.130435	0.0555556	0.0454545	0.118644	0.15	0.0470588	0.06	0.0833333	0.144444	0.0887097	0.0993789	0.0684932	0.084507	0.125	0.0384615	0.105634	0.0857143	0.0947368	0.114537	0.0866142	0.166667	0.0641711	0.125654	0.0869565
chr12:68843729	+	0	0.180328	0.219355	0.282609	0.1875	0.196429	0.246914	0.146853	0.181818	0.267857	0.102564	0.228571	0.18705	0.166667	0.369697	0.247619	0.226415	0.218182	0.275862	0.191176	0.234783	0.216216	0.227848	0.258621	0.275362	0.297297	0.174603	0.354839	0.1	0.192308	0.219178	0.155172	0.212121	0.2	0.196319	0.19685	0.245283	0.203704	0.246575	0.159574	0.245283	0.238806	0.177914	0.270677	0.327138	0.267123	0.296296	0.29078
chr12:68843730	+	0	0.111111	0.134615	0.156425	0.0641026	0.142857	0.0243902	0.0547945	0.0909091	0.118644	0.0609756	0.138889	0.0496454	0.0740741	0.175595	0.115385	0.109091	0.160714	0.120879	0.057971	0.12069	0.0666667	0.1125	0.105263	0.132353	0.0958904	0.0655738	0.157895	0	0.0377358	0.0779221	0.0338983	0.030303	0.0629921	0.0987654	0.109375	0.0769231	0.0545455	0.0704225	0.076087	0.12963	0.0923077	0.0797546	0.0977444	0.161049	0.0810811	0.115942	0.124088
chr12:68843739	+	0	0.230769	0.170543	0.201299	0.214286	0.06	0.102941	0.097561	0.142857	0.12766	0.166667	0.0813953	0.243243	0.126761	0.158621	0.129412	0.183673	0.113636	0.116883	0.226415	0.122449	0.178571	0.180556	0.229167	0.224138	0.196078	0.05	0.179104	0.225806	0.189189	0.147541	0.0666667	0.119048	0.0833333	0.169231	0.212963	0.0263158	0.205128	0.218182	0.135135	0.0813953	0.0666667	0.246032	0.242991	0.208955	0.226891	0.150943	0.0787402
chr12:68843746	+	0	0.145455	0.157143	0.184971	0.103896	0.235294	0.202381	0.109489	0.173913	0.145455	0.0897436	0.164948	0.097561	0.139241	0.160991	0.164835	0.116667	0.0754717	0.154762	0.0833333	0.155963	0.0983607	0.185185	0.111111	0.125	0.192982	0.0888889	0.171053	0.0571429	0.097561	0.181818	0.195652	0.15	0.140351	0.134752	0.0983607	0.190476	0.0789474	0.2	0.120482	0.118812	0.0930233	0.130769	0.0932203	0.160714	0.0724638	0.132231	0.120567
chr12:68843749	+	0	0.320755	0.220588	0.337209	0.316456	0.428571	0.404762	0.244444	0.347826	0.303571	0.272727	0.418367	0.421488	0.329114	0.39441	0.505618	0.301587	0.45098	0.440476	0.266667	0.444444	0.254237	0.341463	0.403846	0.383562	0.428571	0.409091	0.407895	0.166667	0.307692	0.4	0.521739	0.25	0.418182	0.304965	0.225806	0.585366	0.210526	0.2	0.376471	0.284314	0.487805	0.150376	0.4	0.518868	0.294118	0.264463	0.28169
chr12:68843754	+	0	0.363636	0.503759	0.431953	0.415584	0.265306	0.511905	0.288889	0.4	0.389831	0.333333	0.421053	0.442478	0.487179	0.463492	0.521739	0.45	0.509804	0.576471	0.444444	0.422018	0.381818	0.43038	0.470588	0.441558	0.5	0.377778	0.575342	0.2	0.314286	0.492308	0.583333	0.461538	0.37037	0.47482	0.376	0.641026	0.435897	0.415094	0.395349	0.387755	0.5	0.328358	0.491228	0.659292	0.372263	0.440678	0.408759
chr12:68843772	+	0	0.0377358	0.0894309	0.103659	0.102941	0.22	0.0769231	0.0551181	0.0888889	0.0338983	0.0333333	0.108434	0.0825688	0.0266667	0.09	0.206897	0.156863	0.183673	0.148148	0.1	0.0638298	0.0491803	0.0897436	0.0769231	0.106061	0.0925926	0.025	0.134328	0.030303	0.1	0.047619	0.134615	0.121212	0.0520833	0.10219	0.145299	0.108108	0.153846	0.0869565	0.125	0.0659341	0	0.0601504	0.101852	0.209524	0.136752	0.0458716	0.121739
chr12:68843778	+	0	0.117647	0.139344	0.121212	0.0724638	0.0212766	0.0375	0.0403226	0.0465116	0.131148	0.0169492	0.0833333	0.157407	0.0394737	0.135593	0.103448	0.0754717	0.0833333	0.118421	0.0677966	0.0744681	0	0.0487805	0.0769231	0.161765	0.1	0.0243902	0.166667	0.114286	0.15	0.114754	0.0555556	0.030303	0.0645161	0.116788	0.172414	0	0.0555556	0.139535	0.164384	0.0777778	0.0571429	0.0763359	0.152381	0.21256	0.168142	0.0973451	0.105263
chr12:69255041	+	0	0.222222	0.85	0.6	0.8	0.714286	0.8	0.428571	0.625	0.538462	0.909091	0.166667	0.777778	0.5	0	0.647059	0.777778	0.875	0.5	0.909091	0.75	0.8125	0.692308	0.625	0.636364	0.615385	0.5	0.714286	0.769231	0.888889	0.666667	0.857143	0.857143	0.333333	0.666667	0.666667	0.333333	0.428571	0.4	0.833333	0.818182	0.857143	0.923077	0.2	0.666667	0.857143	0.25	0.444444
chr12:69811166	+	0	0.923077	0.793103	0.833333	0.941176	0.75	0.714286	0.909091	0.8	0.7	0.666667	0.5	0.6	0.5	0.666667	0.6	0.666667	0	0.333333	0.857143	0.857143	0.8	0.2	0.25	0.625	0.4	0.625	0.846154	0.9	0.727273	0.875	0.846154	0.5	0.75	0.833333	0.333333	0.625	0.625	0.8	0.5	0.75	0.714286	0.870968	0.833333	0.857143	0.875	0.833333	0.9
chr12:71702441	+	1	0.638889	0.826923	0.486486	0.75	0.631579	0.695652	0.818182	0.736842	0.7	0.5625	0.709677	0.697674	0.666667	0.801802	0.692308	0.724138	0.789474	0.710526	0.8	0.727273	0.826087	0.5625	0.804878	0.806452	0.811321	0.526316	0.965517	0.736842	0.766667	0.69697	0.846154	0.702128	0.897959	0.833333	0.867925	0.421053	0.90625	0.837838	0.725	0.833333	0.826087	0.75	0.738462	0.811321	0.681818	0.722222	0.7
chr12:71702442	+	1	0.833333	0.90566	0.864865	0.833333	0.8	0.869565	0.9375	0.894737	0.9	0.8125	0.866667	0.897727	0.833333	0.900901	0.773585	0.931034	0.842105	0.973684	0.847826	0.866667	0.911111	0.875	0.878049	0.83871	0.90566	0.902439	0.965517	0.95	0.966667	0.852941	0.894737	0.914894	0.96	0.954545	0.961538	0.842105	0.967742	0.864865	0.9	0.875	0.958333	0.857143	0.904762	0.962264	0.909091	0.944444	0.866667
chr12:71702445	+	1	0.852941	0.909091	0.8	0.833333	0.952381	0.92	0.914286	0.947368	0.95	0.9375	0.966667	0.977528	0.833333	0.955752	0.909091	0.931034	0.842105	0.97619	0.897959	0.935484	0.956522	0.96875	0.904762	0.875	0.928571	0.948718	0.967742	0.952381	0.967742	0.891892	0.871795	0.956522	0.980392	0.955224	0.964286	0.941176	0.966667	0.891892	0.948718	0.833333	0.916667	0.850746	0.956522	0.962963	0.956522	0.944444	0.870968
chr12:71702550	+	1	0.304348	0.386364	0.375	0.375	0.363636	0.545455	0.666667	0.25	0.555556	0.375	0.55	0.408451	0.375	0.39726	0.448276	0.5	0.384615	0.258065	0.432432	0.428571	0.105263	0.461538	0.466667	0.571429	0.315789	0.333333	0.368421	0.25	0.4	0.37931	0.454545	0.12	0.5	0.446809	0.350877	0.333333	0.35	0.222222	0.344828	0.333333	0.181818	0.358491	0.333333	0.545455	0.391304	0.307692	0.428571
chr12:71702551	+	1	0.434783	0.642857	0.84375	0.625	0.636364	0.761905	0.666667	0.583333	0.777778	0.625	0.65	0.652778	0.6875	0.746479	0.607143	0.65	0.538462	0.733333	0.861111	0.714286	0.736842	0.846154	0.533333	0.714286	0.589744	0.588235	0.684211	0.45	0.733333	0.655172	0.863636	0.583333	0.85	0.744681	0.75	0.583333	0.578947	0.44	0.571429	0.75	0.636364	0.653846	0.513514	0.704545	0.608696	0.384615	0.809524
chr12:75496101	-	1	0.7	0.733333	0.769231	0.8	0.454545	0.666667	0.833333	0.4	0.8	0.777778	0.833333	0.787879	0.8125	0.666667	0.8	0.764706	0.8	0.857143	0.8	0.642857	0.625	0.727273	0.75	0.789474	0.5	0.571429	0.714286	0.5	0.888889	0.5	0.666667	0.8	0.714286	0.625	0.6	0.909091	0.666667	0.583333	0.583333	0.777778	0.833333	0.625	0.666667	0.9	0.736842	0.866667	0.866667
chr12:75496272	-	1	0.935484	0.923077	0.909091	0.888889	0.866667	0.789474	0.8	0.8	0.8	0.904762	0.85	0.93617	0.941176	0.942857	0.862069	0.941176	0.857143	0.866667	0.909091	0.909091	0.888889	0.852941	0.9	0.85	0.930233	0.869565	0.631579	0.666667	0.947368	0.73913	0.935484	0.827586	0.904762	0.902439	0.851852	0.8	0.933333	0.878788	0.941176	0.933333	0.888889	0.862745	0.787879	0.894737	0.863636	0.815789	0.727273
chr12:76076844	-	0	0.590909	0.25	0.32	0.521739	0.642857	0.68	0.363636	0.5	0.470588	0.55	0.538462	0.7	0.3	0.388889	0.357143	0.47619	0.428571	0.631579	0.727273	0.733333	0.48	0.64	0.625	0.684211	0.416667	0.333333	0.4	0.736842	0.586207	0.677419	0.730769	0.3125	0.416667	0.611111	0.5	0.647059	0.321429	0.166667	0.6	0.375	0.688889	0.384615	0.263158	0.714286	0.5	0.25	0.25
chr12:76076893	-	0	0.733333	0.608696	0.4	0.590909	0.727273	0.615385	0.538462	0.5	0.6	0.272727	0.454545	0.565217	0.5	0.0909091	0.222222	0.5	0.769231	0.75	0.75	0.6	0.230769	0.631579	0.727273	0.157895	0.375	0.466667	0.7	0.5	0.565217	0.631579	0.727273	0.692308	0.714286	0.6875	0.5	0.578947	0.5	0.580645	0.166667	0.333333	0.454545	0.5	0.769231	0.714286	0.375	0.5	0.6
chr12:8206231	+	0	0.25	0.294737	0.328571	0.428571	0.4	0.285714	0.333333	0.6	0.275862	0.378378	0.461538	0.233333	0.375	0.285714	0.333333	0.32	0.388889	0.125	0.384615	0.333333	0.53125	0.514286	0.590909	0.315789	0.214286	0.526316	0.222222	0.40625	0.5	0.592593	0.416667	0.45	0.52381	0.321429	0.375	0.375	0.588235	0.142857	0.6	0.5	0.388889	0.34375	0.5	0.2	0.461538	0.306122	0.368421
chr12:8206247	+	0	0.5	0.666667	0.492308	0.65	0.608696	0.692308	0.545455	0.733333	0.730769	0.5	0.681818	0.65625	0.875	0.423077	0.53125	0.76	0.5625	0.473684	0.702128	0.578947	0.8	0.735294	0.55	0.6	0.666667	0.444444	0.882353	0.533333	0.894737	0.730769	0.771429	0.7	0.84	0.666667	0.708333	0.666667	0.647059	0.538462	0.666667	0.68	0.647059	0.704918	0.714286	0.615385	0.826087	0.583333	0.388889
chr12:8206287	+	0	0.2	0.516129	0.590909	0.423077	0.416667	0.5	0.4	0.555556	0.6875	0.473684	0.230769	0.470588	0	0.526316	0.647059	0.785714	0.454545	0.5625	0.709677	0.363636	0.555556	0.611111	0.692308	0.375	0.4	0.25	0.444444	0.733333	0.75	0.454545	0.565217	0.461538	0.75	0.833333	0.444444	0.272727	0.571429	0	0.6	0.466667	0.545455	0.555556	0.380952	0.571429	0.642857	0.75	0.333333
chr12:8206387	+	0	0.606061	0.470588	0.481481	0.44	0.4	0.384615	0.538462	0.416667	0.25	0.272727	0.5	0.264706	0.733333	0.380952	0.272727	0.529412	0.384615	0.181818	0.37931	0.666667	0.375	0.409091	0.285714	0.388889	0.4	0.4	0.777778	0.84	0.4375	0.647059	0.888889	0.421053	0.566667	0.2	0.692308	0.291667	0.5	0.444444	0.5	0.642857	0.375	0.473684	0.333333	0.5	0.714286	0.5	0.384615
chr12:8206389	+	0	0.685714	0.784314	0.642857	0.538462	0.75	0.285714	0.428571	0.307692	0.8	0.454545	0.571429	0.371429	0.8	0.9	0.538462	0.764706	0.538462	0.272727	0.482759	0.75	0.647059	0.636364	0.285714	0.5	0.6	0.4	0.9	0.708333	0.466667	0.705882	0.888889	0.454545	0.677419	0.6	0.529412	0.481481	0.636364	0.666667	0.285714	0.769231	0.571429	0.702703	0.583333	0.5	0.733333	0.6	0.769231
chr12:8206393	+	0	0.571429	0.611111	0.482759	0.392857	0.333333	0.5	0.357143	0.307692	0.25	0.363636	0.428571	0.108108	0.416667	0.571429	0.0769231	0.411765	0.538462	0.166667	0.3	0.444444	0.588235	0.55	0.285714	0.529412	0.75	0.4	0.333333	0.4	0.4375	0.4375	0.777778	0.434783	0.472222	0.25	0.411765	0.333333	0.416667	0.2	0.642857	0.571429	0.222222	0.595238	0.307692	0.5	0.4	0.375	0.357143
chr12:8206436	+	0	0.576923	0.631579	0.676471	0.371429	0.5625	0.3	0.571429	0.3	0.318182	0.416667	0.692308	0.472222	0.7	0.4	0.304348	0.5	0.533333	0.538462	0.363636	0.434783	0.375	0.722222	0.636364	0.571429	0.5	0.666667	0.333333	0.5	0.384615	0.411765	0.25	0.454545	0.487179	0.461538	0.55	0.53125	0.222222	0.5	0.5	0.444444	0.642857	0.372093	0.4	0.6	0.375	0.833333	0.642857
chr12:8206452	+	0	0.809524	0.8	0.724138	0.805556	0.785714	0.736842	0.772727	0.454545	0.652174	0.4	0.777778	0.756757	0.9	0.5	0.68	0.809524	0.941176	0.583333	0.833333	0.636364	0.6875	0.933333	0.7	0.615385	0.666667	0.625	0.75	0.681818	0.866667	0.533333	0.875	0.6	0.815789	0.888889	0.666667	0.75	0.5	0.571429	0.916667	0.789474	0.866667	0.837838	0.75	0.6	0.777778	0.8	0.933333
chr12:8206460	+	0	0.526316	0.5	0.518519	0.636364	0.285714	0.388889	0.636364	0.5	0.578947	0.545455	0.75	0.536585	0.636364	0.3	0.541667	0.8	0.5	0.166667	0.405405	0.4	0.83871	0.4375	0.545455	0.454545	0.6	0.428571	0.333333	0.708333	0.6	0.428571	0.4	0.6	0.5	0.666667	0.444444	0.461538	0.222222	0.571429	0.818182	0.647059	0.642857	0.470588	0.5	0.333333	0.631579	0.791667	0.928571
chr12:8220848	+	0	0.888889	0.97619	0.95	0.916667	0.875	0.875	0.956522	0.857143	0.916667	0.916667	0.888889	0.916667	0.888889	0.947368	0.909091	0.857143	0.833333	0	0.933333	0.9	0.833333	0.8	0.857143	0.888889	0.916667	0.9	0.9375	0.956522	0.928571	0.941176	0.95	0.916667	0.888889	0.916667	0.9	0.916667	0.933333	0.941176	0.857143	0.941176	0.958333	0.952381	0.962963	0.857143	0.909091	0.923077	0.916667
chr12:8225943	+	0	0.857143	0.958333	0.928571	0.9375	0.833333	0.538462	0.75	0.875	0.956522	0.875	0.923077	0.888889	0.909091	0.857143	0.8	0.909091	0.857143	0.857143	0.916667	0.857143	0.909091	0.857143	0.888889	0.8	0.833333	0.933333	0.9	0.923077	0.928571	0.923077	0.9375	0.75	0.875	0.9375	0.888889	0.875	0.928571	0.923077	0.909091	0.833333	0.875	0.909091	0.954545	0.75	0.875	0.8	0.454545
chr12:9095637	-	0	0.988095	0.995984	0.992	0.98913	0.981818	0.990291	0.986842	0.979167	0.989011	0.982456	0.979592	0.993865	0.989247	0.998665	0.993056	0.985294	0.982759	0.984375	0.99	0.988506	0.988764	0.990385	0.989899	0.991304	0.993377	0.985915	0.986301	0.992424	0.987179	0.992126	0.979592	0.982143	0.988636	0.991379	0.995261	0.989474	0.992958	0.991453	0.990476	0.985714	0.993197	0.997143	0.992701	0.997283	0.991525	0.992248	0.994975
chr12:93504197	+	1	0.372093	0.159091	0.130435	0.1	0.2	0.333333	0.206897	0.0833333	0	0.227273	0.3	0.245902	0.428571	0	0.2	0.15625	0.5	0.234043	0.272727	0.153846	0.24	0.193548	0.206897	0.444444	0.208333	0.117647	0.0967742	0.12	0.424242	0.135135	0.030303	0.371429	0.235294	0.230769	0.148148	0.333333	0.314286	0.166667	0.277778	0.117647	0.208333	0.166667	0.225	0.6	0.222222	0.3	0.2
chr12:93504227	+	1	0.23913	0.137255	0.1875	0.142857	0.2	0.26087	0.2	0.285714	0.181818	0.2	0.181818	0.309859	0.277778	0.142857	0.193548	0.131579	0.375	0.236364	0.272727	0.117647	0.166667	0.0857143	0.21875	0.333333	0.5	0.268293	0.129032	0.037037	0.176471	0.227273	0.210526	0.205128	0.0833333	0.171429	0.225806	0.25	0.439024	0.258065	0.318182	0.0454545	0.290323	0.173913	0.218182	0.388889	0.133333	0.26087	0.0909091
chr12:93504241	+	1	0.254902	0.346939	0.4375	0.333333	0.5	0.259259	0.314286	0.428571	0.318182	0.458333	0.2	0.378378	0.285714	0.16	0.216216	0.305556	0.428571	0.222222	0.3125	0.27027	0.285714	0.194444	0.166667	0.44	0.25	0.357143	0.206897	0.333333	0.432432	0.302326	0.128205	0.325	0.206897	0.459459	0.352941	0.344828	0.454545	0.242424	0.25	0.3	0.133333	0.314286	0.254545	0.631579	0.259259	0.2	0.269231
chr12:93508064	+	1	0.363636	0.394737	0.416667	0.5625	0.4	0.6	0.25	0.142857	0.25	0.714286	0.466667	0.454545	0.5	0.368421	0.6	0.421053	0.363636	0.465116	0.5	0.571429	0.416667	0.636364	0.307692	0.272727	0.529412	0.434783	0.5	0.346154	0.4375	0.416667	0.5	0.46875	0.458333	0.612245	0.708333	0.642857	0.4	0.48	0.272727	0.352941	0.535714	0.289474	0.333333	0.642857	0.352941	0.470588	0.421053
chr12:93508946	+	1	0.789474	0.681818	0.833333	0.857143	0.666667	0.909091	0.555556	0.6	0.75	0.857143	0.727273	0.769231	0.833333	0.8125	0.75	0.666667	0.625	0.888889	0.692308	0.727273	0.857143	0.666667	0.923077	0.9	0.916667	0.545455	0.642857	0.75	0.666667	0.857143	0.611111	0.615385	0.642857	0.590909	0.8	0.5	0.833333	0.684211	0.857143	0.8	0.615385	0.863636	0.733333	0.833333	0.25	0.777778	0.571429
chr12:9659523	+	1	0.833333	0.821429	0.875	0.75	0.25	0	0.6	0	0.666667	0.75	0.8	0.888889	0.5	0.823529	0.666667	0.333333	0.25	0.666667	0.8	0.5	0.571429	0.5	0.666667	0.666667	0.875	0.8	0.916667	0.666667	0	0.571429	0.285714	0.857143	0.8	0.8	0.9	0.666667	0.5	0.916667	0.8	0.4	0.625	0.625	0.75	0.909091	0.909091	0.722222	0.769231
chr12:98548910	+	1	0.7	0.931034	0.8125	0.769231	0.833333	0.727273	0.681818	0.857143	0.818182	0.933333	0.823529	0.695652	0.588235	0.92	0.857143	0.928571	0.8	0.8	0.769231	0.8	0.818182	0.666667	0.823529	0.7	0.875	0.5	0.818182	0.857143	0.5	0.714286	0.625	0.666667	0.818182	0.956522	0.882353	0.571429	0.8	0.833333	0.833333	0.75	0.9	0.740741	0.913043	0.92	0.809524	0.785714	0.818182
chr12:98549046	+	1	0.538462	0.461538	0.451613	0.1	0.4375	0.615385	0.3	0.5	0.333333	0.55	0.625	0.666667	0.590909	0.78125	0.612903	0.214286	0.636364	0.526316	0.703704	0.409091	0.357143	0.611111	0.5	0.6	0.444444	0.727273	0.714286	0.5	0.375	0.7	0.142857	0.8	0.619048	0.666667	0.517241	0.428571	0.571429	0.363636	0.5	0.6	0.705882	0.619048	0.517241	0.881356	0.375	0.451613	0.466667
chr12:98549318	+	1	0.733333	0.393939	0.436364	0.5625	0.846154	0.708333	0.466667	0.545455	0.409091	0.578947	0.777778	0.545455	0.37037	0.513514	0.571429	0.533333	0.529412	0.521739	0.697674	0.457143	0.5625	0.575	0.615385	0.571429	0.682927	0.3	0.333333	0.571429	0.478261	0.571429	0.266667	0.384615	0.695652	0.534884	0.5	0.6	0.583333	0.441176	0.533333	0.166667	0.611111	0.468085	0.5	0.910714	0.342857	0.342105	0.388889
chr12:98596874	+	1	0.761905	0.833333	0.458333	0.857143	0.555556	0.766667	0.823529	0.678571	0.818182	0.833333	0.857143	0.738095	0.5	0.518519	0.85	0.777778	0.833333	0.903226	0.814815	0.807692	0.866667	0.9	0.571429	0.538462	0.857143	0.846154	0.96	0.909091	0.833333	0.913043	0.818182	0.727273	0.789474	0.76	0.807692	0.6875	0.804348	0.6875	0.818182	0.6875	0.818182	0.847826	0.882353	0.882353	0.916667	0.789474	0.857143
chr12:98596898	+	1	0.185185	0.311111	0.111111	0.133333	0.454545	0.121212	0.235294	0.0434783	0.4	0.3	0.333333	0.219512	0.111111	0.269231	0.190476	0.25	0.333333	0.172414	0.318182	0.285714	0.277778	0.461538	0.333333	0.4	0.272727	0.130435	0.26087	0.1	0.1	0.5	0.545455	0.363636	0.166667	0.166667	0.458333	0.0833333	0.391304	0.1875	0.1	0.384615	0.333333	0.209302	0.222222	0.294118	0.272727	0.368421	0.304348
chr12:98602258	+	1	0.238095	0.404762	0.566667	0.433333	0.25	0.466667	0.34375	0.548387	0.478261	0.666667	0.416667	0.464	0.5	0.588235	0.638298	0.574468	0.482759	0.479452	0.528736	0.442857	0.548387	0.444444	0.510638	0.375	0.54902	0.5	0.434783	0.2	0.444444	0.68	0.483333	0.323529	0.424242	0.38	0.627451	0.793103	0.565217	0.615385	0.442308	0.181818	0.375	0.478873	0.567568	0.655172	0.529412	0.611111	0.4
chr12:98604787	+	1	0.365385	0.205882	0.176471	0.150943	0.307692	0.341463	0.307692	0.185185	0.241379	0.34375	0.222222	0.237838	0.175	0.347222	0.271186	0.261905	0.230769	0.2	0.28	0.166667	0.313725	0.211765	0.23913	0.333333	0.129032	0.0909091	0.272727	0.157895	0.354839	0.27027	0.09375	0.232143	0.232558	0.241379	0.255319	0.193548	0.314286	0.428571	0.298851	0.409091	0.142857	0.421053	0.144737	0.342857	0.212121	0.25	0.147059
chr12:98604831	+	1	0.320513	0.434783	0.347826	0.376623	0.425	0.596491	0.174603	0.241379	0.621622	0.208333	0.371429	0.364312	0.462963	0.435185	0.44186	0.396226	0.461538	0.342105	0.284314	0.285714	0.434783	0.387097	0.348214	0.378788	0.329897	0.370787	0.722222	0.333333	0.482353	0.436364	0.261905	0.39759	0.4375	0.5	0.482759	0.4	0.58	0.533333	0.495238	0.441176	0.333333	0.326531	0.376147	0.666667	0.414634	0.352941	0.235294
chr12:98604855	+	1	0.338235	0.444444	0.5	0.469697	0.333333	0.636364	0.320755	0.478261	0.296296	0.342105	0.304348	0.413462	0.425532	0.465909	0.355263	0.520833	0.463415	0.431818	0.519481	0.322581	0.283019	0.408163	0.426966	0.392857	0.282353	0.569444	0.733333	0.259259	0.492754	0.489362	0.181818	0.378788	0.457627	0.524752	0.382979	0.310345	0.641026	0.454545	0.471264	0.586207	0.391892	0.513514	0.373494	0.631579	0.451613	0.586207	0.325
chr12:98604856	+	1	0.313433	0.444444	0.375	0.308824	0.419355	0.488889	0.25	0.26087	0.185185	0.459459	0.170213	0.262136	0.282609	0.476744	0.4	0.3125	0.487805	0.395349	0.368421	0.306452	0.384615	0.257732	0.37931	0.428571	0.352941	0.414286	0.4	0.296296	0.271429	0.416667	0.194444	0.328125	0.357143	0.39	0.543478	0.428571	0.487179	0.424242	0.476744	0.666667	0.273973	0.357143	0.317647	0.538462	0.40625	0.428571	0.358974
chr12:98604874	+	1	0.18	0.0869565	0.103448	0.22449	0.15	0.30303	0.25	0.222222	0.3125	0.346154	0.1	0.222973	0.166667	0.205882	0.326923	0.3125	0.241379	0.28125	0.166667	0.232558	0.243243	0.15942	0.224138	0.289474	0.293103	0.245614	0.5	0.190476	0.245283	0.27027	0.107143	0.244898	0.261905	0.166667	0.257143	0.45	0.291667	0.26087	0.237288	0.363636	0.166667	0.26	0.133333	0.541667	0.111111	0.285714	0.206897
chr12:98604892	+	1	0.195122	0.0555556	0.115385	0.189189	0.294118	0.222222	0.291667	0.125	0.0909091	0.217391	0.142857	0.151786	0.363636	0.215686	0.305556	0.241379	0.3	0.166667	0.225	0.342857	0.181818	0.235294	0.34375	0.148148	0.106383	0.288889	0.333333	0.214286	0.131579	0.37931	0.15	0.297297	0.1875	0.363636	0.178571	0.363636	0.25	0.176471	0.142857	0.3125	0.282051	0.416667	0.195652	0.25	0.0769231	0.235294	0.0952381
chr12:98604977	+	1	0.193548	0.368421	0.333333	0.424242	0.25	0.457143	0.357143	0.333333	0.545455	0.263158	0.269231	0.492308	0.352941	0.326923	0.566667	0.448276	0.333333	0.410256	0.435897	0.424242	0.28125	0.311111	0.357143	0.342857	0.434783	0.551724	0.5	0.416667	0.375	0.461538	0.357143	0.361111	0.666667	0.477273	0.433333	0.555556	0.352941	0.4	0.318182	0.0666667	0.4375	0.344828	0.468085	0.521739	0.153846	0.35	0.285714
chr12:98605165	+	1	0.418605	0.323529	0.269231	0.268293	0.411765	0.212121	0.333333	0.266667	0	0.318182	0.270833	0.255814	0.333333	0.411765	0.40678	0.193548	0.185185	0.26	0.442308	0.3125	0.314286	0.212766	0.163636	0.285714	0.27451	0.387755	0.5	0.388889	0.291667	0.241379	0.333333	0.392857	0.424242	0.346939	0.166667	0.592593	0.285714	0.461538	0.408163	0.411765	0.214286	0.387097	0.432432	0.529412	0.222222	0.111111	0.483871
chr12:98605178	+	1	0.75	0.571429	0.68	0.657895	0.705882	0.59375	0.487179	0.866667	0.588235	0.619048	0.702128	0.77907	0.605263	0.80303	0.824561	0.612903	0.692308	0.765957	0.77551	0.806452	0.685714	0.693878	0.641509	0.606061	0.729167	0.7	0.73913	0.611111	0.666667	0.75	0.777778	0.714286	0.818182	0.765957	0.611111	0.730769	0.8	0.72	0.795918	0.352941	0.75	0.616667	0.657143	0.792453	0.5	0.421053	0.612903
chr12:98605315	+	1	0.363636	0.111111	0.32	0.428571	0.333333	0.333333	0.428571	0.466667	0.5	0.375	0.666667	0.443038	0.416667	0.435484	0.433333	0.333333	0.4375	0.342105	0.380952	0.333333	0.52	0.384615	0.413043	0.419355	0.567568	0.263158	0.166667	0.461538	0.428571	0.52381	0.321429	0.282051	0.354839	0.433333	0.52381	0.555556	0.346154	0.608696	0.510204	0.2	0.588235	0.352941	0.339623	0.823529	0.5	0.428571	0.210526
chr12:98605335	+	1	0.135135	0.25	0.027027	0.0526316	0.142857	0.219512	0.363636	0.0526316	0.25	0.25	0.25	0.235849	0.137931	0.346154	0.175	0.2	0.371429	0.244444	0.237288	0.175	0.230769	0.08	0.145455	0.272727	0.3	0.0681818	0.333333	0.333333	0.189189	0.230769	0.225806	0.15	0.333333	0.166667	0.5	0.588235	0.222222	0.428571	0.33871	0.428571	0.136364	0.232143	0.19697	0.55	0.26087	0.285714	0.0454545
chr12:98605608	+	1	0.238095	0.333333	0.27451	0.27027	0.4375	0.148148	0.114286	0.368421	0.25	0.108108	0.326531	0.422535	0.459459	0.276423	0.339286	0.347826	0.238095	0.302326	0.329412	0.323077	0.193548	0.164557	0.166667	0.216216	0.212121	0.265306	0.40625	0.37037	0.1875	0.416667	0.301887	0.269841	0.25	0.266667	0.317073	0.346939	0.4	0.129032	0.246753	0.384615	0.37931	0.359375	0.325581	0.3125	0.464286	0.125	0.137931
chr12:98605616	+	1	0.285714	0.236842	0.170213	0.228571	0.375	0.222222	0.0625	0.388889	0.0555556	0.128205	0.196078	0.225352	0.285714	0.349593	0.263158	0.208333	0.195122	0.285714	0.216867	0.215385	0.206349	0.131579	0.166667	0.277778	0.191176	0.142857	0.21875	0.0740741	0.104478	0.319149	0.296296	0.209677	0.1	0.106667	0.214286	0.24	0.275	0.272727	0.232877	0.166667	0.222222	0.257576	0.190476	0.166667	0.2	0.0416667	0.172414
chr12:98605726	+	1	0.263158	0.305556	0.326087	0.28125	0.291667	0.282609	0.121212	0.391304	0.3125	0.291667	0.344828	0.269737	0.21875	0.376068	0.258621	0.384615	0.264706	0.447368	0.328947	0.408163	0.444444	0.324324	0.303571	0.333333	0.306452	0.434783	0.52381	0.290323	0.396226	0.263158	0.307692	0.15873	0.318182	0.358025	0.26087	0.583333	0.3	0.257143	0.25	0.363636	0.351351	0.189655	0.378378	0.589744	0.333333	0.272727	0.0833333
chr12:98605741	+	1	0.135593	0.0833333	0.208333	0.15	0.153846	0.222222	0.230769	0.230769	0.285714	0.333333	0.2	0.176796	0.0681818	0.251852	0.258065	0.160714	0.186047	0.156627	0.156627	0.218182	0.408163	0.142857	0.239437	0.183333	0.114286	0.0851064	0.478261	0.181818	0.135593	0.214286	0.0952381	0.128571	0.211538	0.215054	0.206897	0.125	0.235294	0.111111	0.155844	0.233333	0.276596	0.217391	0.225806	0.409091	0.243243	0.115385	0.129032
chr12:98605857	+	1	0.193182	0.197183	0.240741	0.390244	0.15625	0.179487	0.245614	0.304348	0.384615	0.119048	0.307692	0.245552	0.288136	0.280303	0.25	0.254545	0.135135	0.214953	0.233333	0.195122	0.283333	0.263514	0.119403	0.225352	0.322835	0.231579	0.347826	0.392857	0.27551	0.285714	0.3125	0.188889	0.133333	0.206107	0.343284	0.458333	0.301587	0.36	0.23913	0.227273	0.263158	0.230769	0.327586	0.366667	0.1875	0.229508	0.191489
chr12:98606008	+	1	0.454545	0.481481	0.514706	0.464286	0.454545	0.614035	0.484848	0.472222	0.538462	0.415094	0.553571	0.551402	0.595745	0.661157	0.518987	0.510638	0.729167	0.459184	0.614286	0.448276	0.490196	0.477064	0.481013	0.430769	0.506173	0.463768	0.533333	0.4375	0.391304	0.472727	0.632353	0.438356	0.511111	0.474747	0.704545	0.458333	0.611111	0.5	0.593407	0.611111	0.44186	0.393939	0.494505	0.594595	0.510204	0.333333	0.382353
chr12:98606012	+	1	0.151515	0.196429	0.115942	0.196429	0.0952381	0.271186	0.208955	0.25	0.333333	0.137255	0.181818	0.225806	0.244898	0.311475	0.15	0.173913	0.125	0.203883	0.315789	0.258621	0.226415	0.274336	0.148148	0.102941	0.234568	0.150685	0.214286	0.0606061	0.219178	0.203704	0.257576	0.133333	0.229167	0.230769	0.295455	0.354167	0.375	0.324324	0.29	0.176471	0.0243902	0.179104	0.21978	0.45	0.288462	0.207547	0.114286
chr12:98606018	+	1	0.190476	0.0892857	0.276923	0.176471	0.15	0.218182	0.163934	0.151515	0.259259	0.16	0.176471	0.170616	0.391304	0.275229	0.181818	0.27907	0.355556	0.123711	0.150685	0.135593	0.192308	0.116071	0.276316	0.0909091	0.148148	0.114286	0.111111	0.151515	0.185714	0.148148	0.171875	0.142857	0.195652	0.16	0.304348	0.25	0.128205	0.243243	0.25	0.166667	0.047619	0.132353	0.186813	0.487179	0.25	0.254902	0.114286
chr12:98733642	-	1	0.777778	0.380952	0.714286	0.72	0.6875	0.5625	0.6	0.5	0.285714	0.2	0.866667	0.673077	0.75	0.923077	0.684211	0.62069	0.625	0.52381	0.733333	0.590909	0.666667	0.708333	0.76	0.705882	0.714286	0.75	0.666667	0.380952	0.814815	0.647059	0.583333	0.782609	0.727273	0.8	0.68	0.636364	0.666667	0.888889	0.8	0.454545	0.684211	0.714286	0.590909	0.785714	0.875	0.714286	0.5
chr12:99049507	-	0	0.9375	0.75	0.857143	0.909091	0.8	0.916667	0.5	0.875	0.928571	0.9	0.923077	0.909091	0.75	0.5	0.888889	0.916667	0.857143	0.923077	0.875	0.875	0.857143	0.933333	0.909091	0.857143	0.909091	0.857143	0.666667	0.8	0.933333	0.941176	0.9375	0.909091	0.857143	0.8	0	0.888889	0.8	0.888889	0.9	0.75	0.941176	0.833333	0.5	0	0.875	0.857143	0.666667
chr13:100624137	-	1	0.894737	0.882353	0.5	0.833333	0.714286	0.5	0.75	0.833333	0.9	0.870968	0.923077	0.931034	0.857143	0.846154	0.666667	0.894737	0.6	0.75	0.928571	0.95	0.875	0.833333	0.928571	0.75	0.7	0.785714	0.75	0.935484	0.842105	0.90625	0.888889	0.95	0.863636	0.823529	0.883333	0.8	0.909091	0.857143	0.666667	0.888889	0.333333	0.714286	0.5	0.857143	0.857143	0.8	0.6
chr13:100624145	-	1	0.294118	0.5	0.5	0.5	0.571429	0.75	0.5	0.692308	0.555556	0.6875	0.708333	0.806452	0.529412	0.769231	0.5	0.666667	0.5	0.666667	0.733333	0.608696	0.666667	0.666667	0.357143	0.461538	0.6	0.538462	0.666667	0.78125	0.789474	0.756098	0.740741	0.631579	0.666667	0.694444	0.790323	0.846154	0.75	0.857143	0.333333	0.62069	0.571429	0.428571	0.5	0.714286	0.857143	0.428571	0.6
chr13:102135092	-	1	0.958333	0.953488	0.714286	0.95	0.944444	0.941176	0.875	0.888889	0.8	0.923077	0.75	0.9	0.923077	0.888889	0.95	0.944444	0.909091	0.885714	0.959184	0.888889	0.896552	0.97619	0.888889	0.95	0.956522	0.909091	0.866667	0.972222	0.977778	0.956522	0.857143	0.911765	0.882353	0.933333	0.8	0.970588	0.95	0.904762	0.9	0.888889	0.932203	0.909091	0.833333	0.857143	0.8	0.909091	0.8
chr13:102135148	-	1	0.8	0.413793	0.384615	0.352941	0.583333	0.611111	0.571429	0.538462	0.428571	0.545455	0.555556	0.677419	0.5	0.428571	0.727273	0.384615	0.6	0.423077	0.5625	0.5	0.71875	0.741935	0.4	0.611111	0.535714	0.612903	0.736842	0.64	0.647059	0.525	0.583333	0.5	0.333333	0.473684	0.333333	0.548387	0.538462	0.47619	0.666667	0.555556	0.641026	0.4	0.384615	0.6	0.75	0.333333	0.125
chr13:102135729	-	1	0.588235	0.702703	0.25	0.689655	0.823529	0.722222	0.666667	0.736842	0.692308	0.3	0.714286	0.645161	0	0.888889	0.6	0.633333	0.470588	0.75	0.685714	0.875	0.730769	0.578947	0.733333	0.4	0.71875	0.636364	0.692308	0.705882	0.65	0.717391	0.736842	0.763158	0.666667	0.333333	0.8	0.789474	0.777778	0.695652	0.7	0.666667	0.607143	0.684211	0.652174	0	0.5	0.545455	0.636364
chr13:102176290	-	0	0.666667	0.619048	0.461538	0.642857	0.875	0.583333	0.785714	0.6	0.4	0.642857	0.714286	0.647059	0.5	0.333333	0.736842	0.4	0.642857	0.6875	0.857143	0.789474	0.5	0.777778	0.666667	0.384615	0.7	0.608696	0.75	0.619048	0.75	0.666667	0.545455	0.722222	0.571429	0.454545	0.4	0.53125	0.666667	0.916667	0.428571	0.428571	0.62069	0.8	0.666667	0.571429	0.5	0.5	0.5
chr13:102176293	-	0	0.583333	0.619048	0.461538	0.571429	0.875	0.583333	0.642857	0.6	0.466667	0.642857	0.714286	0.647059	0.5	0.333333	0.75	0.4	0.5	0.705882	0.714286	0.684211	0.454545	0.666667	0.666667	0.357143	0.7	0.541667	0.75	0.571429	0.727273	0.666667	0.5	0.722222	0.571429	0.454545	0.4	0.548387	0.666667	0.833333	0.428571	0.428571	0.633333	0.8	0.625	0.571429	0.333333	0.25	0.5
chr13:102181830	-	0	0.73913	0.884615	0.714286	0.866667	0.769231	0.88	0.882353	0.741935	0.818182	0.875	0.764706	0.756098	0.666667	0.9	0.904762	0.666667	0.846154	0.777778	0.914894	0.64	0.923077	0.826087	0.875	0.8125	0.789474	0.833333	0.833333	0.782609	0.884615	0.896552	0.888889	0.882353	0.8	0.9375	0.866667	0.866667	0.733333	0.9	0.384615	0.875	0.8	0.894737	0.95	0.75	0.866667	0.888889	0.8
chr13:102256446	-	1	0.833333	0.730769	0.4	0.777778	0.916667	0.833333	0.428571	0.857143	0.916667	0.833333	0.727273	0.823529	0.5	0.75	0.7	0.6	0.857143	0.814815	0.875	0.666667	0.777778	0.727273	0.909091	0.857143	0.916667	0.769231	0.714286	0.909091	0.866667	0.916667	0.823529	0.933333	0.6	0.8	0.75	0.941176	0.875	0.818182	0.714286	0.75	0.833333	0.6	0.75	0	0.666667	0.857143	0.642857
chr13:102269626	-	1	0.818182	0.833333	0.8	0.8125	0.75	0.913043	0.9	0.727273	0.904762	0.9	0.888889	0.870968	0.666667	0.875	0.9375	0.857143	0.7	0.870968	0.9375	0.777778	0.882353	0.916667	0.916667	0.666667	0.684211	0.947368	0	0.928571	0.866667	0.857143	0.958333	0.8	0.909091	0.866667	0.75	0.933333	0.666667	0.6	0.923077	0.857143	0.772727	0.7	0.857143	0.833333	0.933333	0.777778	0.9
chr13:102269648	-	1	0.918919	0.938776	0.833333	0.818182	0.928571	0.96	0.866667	0.933333	0.869565	0.9375	0.909091	0.953488	0.857143	0.916667	0.869565	0.965517	0.916667	0.975	0.882353	0.73913	0.958333	0.875	0.944444	0.833333	0.925926	0.962963	0	0.933333	0.894737	0.933333	0.967742	0.85	0.941176	0.882353	0.75	0.95	0.909091	0.833333	0.9375	0.888889	0.958333	0.896552	0.823529	0.9	0.75	0.833333	0.769231
chr13:102310992	-	0	0.961538	0.97561	0.95	0.941176	0.9	0.833333	0.857143	0.928571	0.909091	0.909091	0.941176	0.95	0.666667	0.8	0.961538	0.857143	0.916667	0.9375	0.965517	0.933333	0.933333	0.947368	0.888889	0.9	0.95	0.978723	0.933333	0.965517	0.974359	0.98	0.97561	0.970588	0.95	0.956522	0.8	0.97561	0.964286	0.961538	0.833333	0.833333	0.984848	0.954545	0.944444	0.8	0.8	0.9	0.8
chr13:107454394	-	0	0.4	0.241379	0.35	0.5	0.5625	0.4	0.5625	0.4	0.411765	0.466667	0.4	0.285714	0.7	0.142857	0.352941	0.1875	0.235294	0.395349	0.327273	0.588235	0.24	0.405405	0.285714	0.555556	0.482759	0.45	0.296296	0.307692	0.368421	0.547619	0.413793	0.545455	0.434783	0.4	0.777778	0.217391	0.321429	0.588235	0.3	0.666667	0.311111	0.333333	0.6	0.6	0.384615	0.483871	0.391304
chr13:107577198	-	0	0.461538	0.20339	0.103448	0.441176	0.636364	0.357143	0.375	0.695652	0.428571	0.454545	0.545455	0.633333	0.4	0.272727	0.588235	0.888889	0.555556	0.630435	0.695652	0.571429	0.307692	0.756757	0.5	0.352941	0.5	0.34375	0.8	0.8	0.804348	0.783784	0.56	0.566667	0.777778	0.615385	0.666667	0.648649	0.793103	0.411765	0.6	0.285714	0.571429	0.106383	0.458333	0.2	0.352941	0.263158	0.1
chr13:107660210	-	1	0.681818	0.386364	0.1875	0.6	0.5	0.714286	0.615385	0.8	0.571429	0.8	0.727273	0.45	0.818182	0.833333	0.769231	0.722222	0.875	0.857143	0.757576	0.409091	0.774194	0.4375	0.625	0.888889	0.619048	0.724138	0.222222	0.695652	0.769231	0.6875	0.621622	0.566667	0.95	0.692308	0.875	0.884615	0.733333	0.666667	0.769231	0.5	0.928571	0.454545	0.5625	0.333333	0.461538	0.478261	0.333333
chr13:107702825	-	0	0.952381	0.967742	0.923077	0.909091	0.875	0.888889	0.909091	0.875	0.941176	0.833333	0.875	0.96	0.75	0.888889	0.923077	0.933333	0.75	0.923077	0.958333	0.875	0.962963	0.956522	0.888889	0.909091	0.875	0.96875	0.954545	0.954545	0.972222	0.969697	0.970588	0.96875	0.833333	0.833333	0.8	0.954545	0.96	0.9375	0.75	0.833333	0.954545	0.969697	0.933333	0.9	0.888889	0.909091	0.916667
chr13:107722389	-	0	0.6	0.8	0.833333	0.555556	0.333333	0.9	0.666667	0.7	0.6	0.6	0.375	0.7	0.75	0	0.6	0.6	0.875	0.8	0.529412	0.5	0.454545	0.571429	0.714286	0.8	0.5	0.307692	0.6	0.571429	0.923077	0.636364	0.642857	0.642857	0.5	0.666667	0.8	0.8	0.6	0.545455	0.6	0.5	0.705882	0.6875	0.375	0	0.666667	0.666667	0.25
chr13:107722390	-	0	0.727273	0.96	0.842105	0.888889	0.714286	0.9	0.777778	0.7	0.85	0.8	0.857143	0.888889	0.75	0	0.9	0.5	0.875	0.9	0.625	0.833333	0.818182	0.857143	0.833333	0.9	0.833333	0.826087	0.9	0.857143	0.928571	0.863636	0.714286	0.928571	0.727273	0.833333	0.6	0.8	0.846154	0.909091	0.8	0.833333	0.941176	0.9375	0.9375	0	0.888889	0.777778	0.75
chr13:107731622	-	0	0.782609	0.75	0.517241	0.48	0.285714	0.5	0.714286	0.7	0.619048	0.333333	0.25	0.468085	0.75	0.545455	0.5	0.5	0.727273	0.434783	0.470588	0.6	0.470588	0.470588	0.611111	0.5	0.391304	0.461538	0.8125	0.272727	0.681818	0.533333	0.428571	0.55	0.315789	0.4	0.666667	0.304348	0.7	0.190476	0.692308	0.8	0.526316	0.59322	0.5	0.166667	0.444444	0.761905	0.785714
chr13:107758609	-	1	0.941176	0.793103	0.9375	0.9375	0.933333	0.9375	0.916667	0.727273	0.916667	0.888889	0.666667	0.730769	0.714286	0.8	0.875	0.785714	0.75	0.909091	0.851852	0.928571	0.782609	0.909091	0.933333	0.75	0.8	0.9375	0.8125	0.75	0.9375	0.869565	0.952381	0.9	0.909091	0.625	0.833333	0.9	0.785714	0.714286	0.857143	0.666667	0.875	0.827586	0.85	0.888889	0.833333	0.764706	0.846154
chr13:107791924	-	1	0.83871	0.207547	0.37037	0.62069	0.434783	0.578947	0.227273	0.416667	0.3	0.357143	0.166667	0.454545	0.25	0.235294	0.409091	0.785714	0.636364	0.615385	0.416667	0.333333	0.407407	0.695652	0.631579	0.466667	0.55	0.392857	0.35	0.416667	0.589744	0.44	0.5	0.40625	0.357143	0.615385	0.6	0.444444	0.363636	0.388889	0.5	0.444444	0.529412	0.263158	0.481481	0.666667	0.285714	0.428571	0.347826
chr13:107837381	-	0	0.705882	0.68	0.68	0.764706	0.454545	0.6	0.8	0.466667	0.588235	0.833333	0.5	0.428571	0.714286	0.75	0.416667	0.722222	0.8	0.625	0.625	0.5	0.5625	0.538462	0.4375	0.545455	0.6	0.652174	0.588235	0.2	0.727273	0.75	0.7	0.733333	0.333333	0.214286	0.727273	0.5	0.777778	0.714286	0.529412	0.833333	0.578947	0.6875	0.615385	0.714286	0.833333	0.645161	0.461538
chr13:107838539	-	0	0.607143	0.691358	0.619718	0.589744	0.538462	0.655172	0.69697	0.565217	0.741935	0.68	0.666667	0.837838	0.75	0.6875	0.631579	0.888889	0.607143	0.697674	0.783784	0.733333	0.745098	0.807692	0.791667	0.8125	0.771429	0.571429	0.8	0.695652	0.833333	0.780488	0.72093	0.592593	0.875	0.65	0.642857	0.6	0.64	0.75	0.588235	0.444444	0.644444	0.8	0.354839	0.636364	0.56	0.680851	0.6
chr13:110897383	-	1	0.8	0.731343	0.75	0.818182	0.65	0.928571	0.647059	0.75	0.916667	0.8125	0.809524	0.854167	0.846154	0.761905	0.8125	0.916667	0.785714	0.869565	0.769231	0.772727	0.857143	0.647059	0.714286	0.666667	0.791667	0.818182	0.851852	0.8125	0.909091	0.825	0.72	0.785714	0.787879	0.652174	0.866667	0.689655	0.642857	0.828571	0.8125	0.727273	0.794118	0.782051	0.821429	0.705882	0.615385	0.85	0.833333
chr13:110899961	-	1	0.466667	0.0864198	0.16	0.125	0.171429	0.227273	0.206897	0.133333	0.136364	0.2	0.272727	0.0740741	0.214286	0.2	0.210526	0.296296	0.333333	0.291667	0.4	0.142857	0.238095	0.333333	0.409091	0.212121	0.387097	0.241379	0.108108	0.214286	0.5	0.25	0.263158	0.318182	0.289474	0.205128	0.16	0.294118	0.0714286	0.125	0.470588	0.25	0.34375	0.0701754	0.365854	0.325	0.103448	0.137931	0.181818
chr13:110899994	-	1	0.783784	0.72043	0.765957	0.388889	0.472222	0.666667	0.566667	0.461538	0.577778	0.666667	0.782609	0.625	0.833333	0.641026	0.708333	0.605263	0.733333	0.588235	0.787879	0.677419	0.607143	0.631579	0.791667	0.677419	0.594595	0.647059	0.711538	0.666667	0.785714	0.816327	0.666667	0.758621	0.72	0.772727	0.607143	0.740741	0.676471	0.56	0.5	0.540541	0.558824	0.616438	0.674419	0.735849	0.628571	0.681159	0.755556
chr13:110900008	-	1	0.27027	0.0333333	0.0408163	0.277778	0.2	0.37037	0.344828	0.230769	0.227273	0.115385	0.384615	0.35	0.230769	0.0731707	0.52	0.432432	0.5	0.352941	0.485714	0.290323	0.285714	0.473684	0.458333	0.225806	0.583333	0.485714	0.0545455	0.194444	0.433333	0.346939	0.296296	0.310345	0.212766	0.195122	0.0714286	0.37037	0.142857	0.0740741	0.259259	0.0526316	0.416667	0.128571	0.219512	0.153846	0.176471	0.0571429	0.0888889
chr13:110900009	-	1	0.486486	0.516484	0.5625	0.333333	0.176471	0.555556	0.448276	0.307692	0.454545	0.346154	0.423077	0.307692	0.583333	0.45	0.48	0.388889	0.714286	0.323529	0.685714	0.3	0.37037	0.6	0.521739	0.483871	0.583333	0.285714	0.509434	0.5	0.448276	0.625	0.44	0.62069	0.604167	0.414634	0.461538	0.481481	0.542857	0.333333	0.37037	0.305556	0.444444	0.405797	0.5	0.730769	0.294118	0.550725	0.488889
chr13:110900040	-	1	0.827586	0.842105	0.914286	0.62069	0.608696	0.722222	0.5	0.444444	0.655172	0.55	0.714286	0.625	0.777778	0.545455	0.869565	0.73913	0.6	0.689655	0.75	0.913043	0.625	0.705882	0.733333	0.578947	0.730769	0.8	0.761905	0.827586	0.818182	0.772727	0.708333	0.727273	0.645833	0.833333	0.545455	0.782609	0.666667	0.583333	0.47619	0.791667	0.32	0.606557	0.862069	0.767442	0.904762	0.795918	0.848485
chr13:111207238	+	1	0.833333	0.380952	0.545455	0.833333	0.75	0.8	0.833333	0.666667	0.777778	0.666667	0.8	0.533333	0.714286	0.625	0.545455	0.777778	0.75	0.888889	0.538462	0.833333	0.8	0.75	0.5	0.75	0.769231	0.642857	0.571429	0.5	0.681818	0.823529	0.875	0.444444	0.555556	0.857143	0	0.6	0.357143	0.307692	0.888889	0.222222	0.5	0.652174	0.692308	0.8	0.444444	0.6	0.833333
chr13:114284122	+	1	0.75	0.75	0.625	0.571429	0.8	0.5	0.769231	0.5	0.818182	0.5	0.714286	0.681818	0.166667	0.444444	0.666667	0.75	0.666667	0.615385	0.727273	0.461538	0.666667	0.583333	0.625	0.75	0.555556	0.461538	0.521739	0.565217	0.538462	0.461538	0.692308	0.5625	0.5	0.5	0.6	0.538462	0.615385	0.692308	0.75	0.5	0.555556	0.833333	0.555556	0.545455	0.6	0.785714	0.8
chr13:114284283	+	1	0.423077	0.5	0.470588	0.45	0.4	0.416667	0.666667	0.272727	0.384615	0.727273	0.25	0.32	0.375	0.444444	0.6	0.384615	0.666667	0.352941	0.607143	0.45	0.473684	0.62963	0.6	0.875	0.5625	0.5	0.441176	0.46875	0.448276	0.53125	0.583333	0.447368	0.578947	0.5	0.230769	0.4	0.404762	0.4375	0.333333	0.5	0.470588	0.625	0.416667	0.6	0.25	0.538462	0.4375
chr13:19672201	+	1	0.0526316	0.0229885	0.0377358	0.0595238	0.078125	0.135593	0.104167	0.128205	0	0.0727273	0.140351	0.0860927	0	0.0816327	0.153846	0.0384615	0.155556	0.0923077	0.134831	0.0520833	0.103448	0.08	0.0641026	0.0447761	0.117647	0.0819672	0.075	0.0508475	0.0526316	0.0888889	0.163636	0.145161	0.0677966	0.0762712	0.0747664	0.151515	0.0571429	0.109091	0.076087	0.126761	0.037037	0.0961538	0.146341	0.113208	0.0714286	0.09375	0.0142857
chr13:19672219	+	1	0.385965	0.39	0.5	0.3375	0.634921	0.28	0.311111	0.441176	0.358974	0.446429	0.490909	0.525	0.38	0.510638	0.514286	0.337838	0.5	0.383562	0.389474	0.393939	0.395349	0.397436	0.468354	0.470588	0.460526	0.362319	0.621622	0.375	0.293103	0.401961	0.47541	0.424242	0.423729	0.453125	0.45614	0.405405	0.442857	0.490566	0.538462	0.438356	0.289157	0.46789	0.469136	0.603448	0.338983	0.472727	0.483871
chr13:19672262	+	1	0.328358	0.329897	0.372881	0.338235	0.277778	0.225	0.148936	0.405405	0.290323	0.306122	0.307692	0.349315	0.340426	0.37234	0.323529	0.271429	0.272727	0.337838	0.247312	0.215909	0.291139	0.434211	0.309859	0.338983	0.369863	0.274194	0.263158	0.254237	0.311475	0.365591	0.229508	0.290323	0.358491	0.382609	0.275229	0.404762	0.371429	0.36	0.454545	0.202899	0.402597	0.302752	0.337662	0.55	0.211538	0.389831	0.40678
chr13:19672883	+	1	0.482143	0.369748	0.419753	0.39726	0.517241	0.588235	0.377049	0.4	0.382979	0.466667	0.441558	0.534722	0.537037	0.464286	0.473684	0.576923	0.382979	0.586207	0.5	0.384615	0.428571	0.52439	0.57971	0.439394	0.565789	0.465116	0.477612	0.328947	0.513889	0.455696	0.355263	0.377049	0.48	0.4	0.483607	0.530612	0.518519	0.388889	0.472222	0.285714	0.455882	0.455285	0.293103	0.671429	0.478261	0.452055	0.315068
chr13:19672884	+	1	0.233333	0.0806452	0.16092	0.141026	0.142857	0.339286	0.177419	0.26087	0.1	0.27451	0.222222	0.344595	0.181818	0.349398	0.320513	0.296296	0.276596	0.304348	0.235294	0.25	0.275862	0.146341	0.260274	0.152778	0.225	0.285714	0.275362	0.308642	0.246753	0.1875	0.276316	0.276923	0.25641	0.186047	0.277778	0.156863	0.154762	0.0833333	0.260274	0.192982	0.253521	0.208	0.25	0.5	0.328767	0.25	0.108108
chr13:19672935	+	1	0.285714	0.136364	0.134328	0.238806	0.163636	0.267857	0.26087	0.136364	0.277778	0.309091	0.151515	0.291339	0.255319	0.282051	0.323944	0.395833	0.108108	0.253012	0.229508	0.26087	0.269231	0.240506	0.271429	0.20339	0.253731	0.185185	0.222222	0.19697	0.155172	0.15942	0.296875	0.236364	0.141026	0.133929	0.260417	0.352941	0.241935	0.162162	0.246154	0.267857	0.218391	0.254237	0.316667	0.465753	0.163934	0.194805	0.0526316
chr13:19672976	+	1	0.207547	0.182927	0.0588235	0.132353	0.22	0.263158	0.266667	0.108696	0.138889	0.207547	0.230769	0.292035	0.25	0.148649	0.254237	0.245283	0.2	0.207317	0.12069	0.188406	0.244444	0.273973	0.189873	0.241379	0.127273	0.242424	0.212766	0.134615	0.103448	0.176471	0.2	0.3	0.132353	0.151515	0.186667	0.366667	0.285714	0.151515	0.084507	0.176471	0.2	0.114286	0.244898	0.353846	0.145161	0.205479	0.207547
chr13:19678878	-	1	0.363636	0.272727	0.222222	0.375	0.7	0.636364	0.5	0.625	0.470588	0.5	0.5	0.416667	0.5	0.333333	0.642857	0.785714	0.666667	0.857143	0.578947	0.3125	0.5	0.416667	0.5	0.636364	0.818182	0.615385	0.0625	0.357143	0.571429	0.5	0.416667	0.473684	0.333333	0.428571	0.576923	0.888889	0.5	0.714286	0.6	0.214286	0.608696	0.34375	0.363636	0.5	0.333333	0.384615	0.222222
chr13:19678957	-	1	0.647059	0.653846	0.4	0.545455	0.615385	0.714286	0.444444	0.636364	0.823529	0.428571	0.583333	0.736842	0.625	0.75	0.529412	0.75	0.615385	0.571429	0.714286	0.529412	0.352941	0.5625	0.428571	0.6	0.545455	0.666667	0.6	0.6	0.76	0.727273	0.833333	0.625	0.5	0.6	0.555556	0.4	0.846154	0.714286	0.583333	0.684211	0.428571	0.580645	0.7	0.764706	0.615385	0.692308	0.5
chr13:19679412	-	1	0.454545	0.666667	0.5	0.388889	0.25	0.235294	0.4	0.111111	0.428571	0.461538	0.166667	0.533333	0	0.266667	0.5	0.666667	0.714286	0.461538	0.588235	0.444444	0.352941	0.3	0.461538	0.416667	0.642857	0.285714	0.714286	0.444444	0.571429	0.5	0.545455	0.529412	0.444444	0.4	0.555556	0.583333	0.692308	0.625	0.375	0.454545	0.352941	0.52	0.416667	0.222222	0.375	0.384615	0.333333
chr13:19680166	-	1	0.529412	0.666667	0.2	0.571429	0.583333	0.9	0.454545	0.375	0.7	0.428571	0.5	0.75	0.666667	0.416667	0.625	0.6	0.5	0.785714	0.833333	0.466667	0.466667	0.818182	0.25	0.470588	0.75	0.571429	0.5	0.6	0.666667	0.555556	0.875	0.5	0.416667	0.428571	0.5	0.583333	0.666667	0.833333	0.727273	0.375	0.5	0.333333	0.375	0.421053	0.125	0.285714	0.5
chr13:21374363	-	1	0.894737	0.688525	0.777778	0.676471	0.708333	0.85	0.64	0.764706	0.64	0.736842	0.681818	0.833333	0.727273	0.8	0.8	0.666667	0.694444	0.724138	0.8	0.714286	0.821429	0.866667	0.789474	0.8	0.823529	0.761905	0.666667	0.571429	0.727273	0.611111	0.888889	0.75	0.83871	0.689655	0.761905	0.833333	0.823529	0.857143	0.962963	0.755102	0.833333	0.814815	0.952381	0.9375	0.769231	0.526316	0.763158
chr13:21374438	-	1	0.452381	0.396552	0.4	0.592593	0.375	0.52381	0.384615	0.375	0.227273	0.423077	0.394737	0.575758	0.4	0.615385	0.678571	0.64	0.52381	0.431818	0.690476	0.671429	0.6	0.73913	0.4	0.6	0.714286	0.555556	0.285714	0.571429	0.857143	0.5	0.4	0.727273	0.375	0.563492	0.659574	0.5	0.724138	0.2	0.538462	0.451613	0.428571	0.552632	0.461538	0.789474	0.409091	0.5	0.615385
chr13:21374485	-	1	0.154545	0.0628019	0.0689655	0.173913	0.151899	0.127273	0	0.0961538	0.0576923	0.12	0.15873	0.121053	0.113924	0.213592	0.135135	0.174603	0.0701754	0.0733945	0.167939	0.149171	0.152778	0.151899	0.121951	0.25	0.180328	0.133333	0.037037	0.270833	0.238095	0.0875	0.149254	0.226415	0.126761	0.134483	0.121951	0.142857	0.22093	0.0689655	0.166667	0.176829	0.133333	0.166667	0.126582	0.505618	0.137255	0.102041	0.173077
chr13:21374486	-	1	0.276786	0.115942	0.137931	0.367647	0.227848	0.310345	0.0625	0.192308	0.307692	0.363636	0.269231	0.268421	0.278481	0.264706	0.184211	0.283582	0.210526	0.259259	0.240602	0.272222	0.405405	0.275	0.214286	0.417476	0.262295	0.283333	0.148148	0.291667	0.136364	0.240506	0.205882	0.111111	0.228571	0.294915	0.248996	0.285714	0.367816	0.206897	0.309524	0.350877	0.225806	0.181818	0.1625	0.606742	0.153846	0.217391	0.384615
chr13:21374899	-	1	0.285714	0.177515	0.166667	0.309524	0.179487	0.322581	0.347826	0.457143	0.347826	0.340426	0.40678	0.277778	0.333333	0.222222	0.181818	0.565217	0.40625	0.289157	0.28	0.336735	0.421053	0.261905	0.304348	0.362069	0.255814	0.261905	0.1875	0.212121	0.181818	0.2	0.285714	0.3	0.178082	0.376623	0.326241	0.125	0.558824	0.333333	0.318182	0.342857	0.294118	0.258065	0.205882	0.375	0.266667	0.333333	0.351351
chr13:21374908	-	1	0.313953	0.220779	0.181818	0.338983	0.306122	0.428571	0.136364	0.323944	0.285714	0.302632	0.336735	0.316092	0.424242	0.390805	0.210526	0.341463	0.27907	0.380531	0.316667	0.294118	0.212121	0.287879	0.258065	0.280488	0.163636	0.238095	0.48	0.290909	0.285714	0.266667	0.257576	0.410714	0.345238	0.396104	0.377778	0.285714	0.422535	0.125	0.272727	0.31405	0.28	0.254717	0.318182	0.28	0.382979	0.285714	0.301887
chr13:21374916	-	1	0.330508	0.273356	0.234375	0.445783	0.27027	0.53125	0.285714	0.45	0.44	0.393162	0.41791	0.394619	0.362637	0.356589	0.373333	0.416667	0.376812	0.358209	0.488095	0.447917	0.4	0.357895	0.318182	0.423423	0.367647	0.370787	0.121212	0.240506	0.410256	0.420168	0.383721	0.27381	0.336449	0.424318	0.478873	0.388889	0.571429	0.25	0.442308	0.461538	0.228571	0.343066	0.266129	0.542857	0.467742	0.326087	0.315068
chr13:21374954	-	1	0.367816	0.189474	0.173333	0.295455	0.238095	0.445652	0.11828	0.283465	0.291667	0.302857	0.352041	0.315603	0.241935	0.265306	0.275229	0.232558	0.290323	0.267081	0.410714	0.354839	0.335484	0.333333	0.21875	0.343195	0.319149	0.290076	0.226415	0.238095	0.380952	0.288235	0.4	0.268293	0.240876	0.299099	0.32243	0.393939	0.394366	0.153846	0.264368	0.346154	0.326087	0.157143	0.143791	0.459016	0.336634	0.205882	0.262712
chr13:21374968	-	1	0.61326	0.494975	0.517241	0.541667	0.492063	0.732673	0.539216	0.601504	0.547945	0.605128	0.695455	0.574324	0.538462	0.492228	0.608696	0.595745	0.575472	0.556818	0.672269	0.633117	0.576471	0.706587	0.576923	0.678161	0.69697	0.580882	0.517241	0.547945	0.640625	0.546448	0.669492	0.569106	0.541935	0.634518	0.642544	0.794872	0.805556	0.574468	0.545455	0.563077	0.537037	0.53913	0.503145	0.868421	0.581967	0.462366	0.538462
chr13:21374971	-	1	0.205263	0.0939759	0.0957447	0.153333	0.0916031	0.135922	0.11215	0.19403	0.205128	0.212871	0.20614	0.179739	0.215385	0.141463	0.134454	0.112245	0.137615	0.191489	0.176	0.198113	0.152542	0.206897	0.0987654	0.190217	0.196078	0.119718	0.1	0.0896552	0.117647	0.145946	0.121951	0.0952381	0.191617	0.157724	0.159574	0.227273	0.265306	0.06	0.122642	0.201166	0.0847458	0.17004	0.116564	0.294872	0.169355	0.105263	0.122951
chr13:21375010	-	1	0.0612245	0.0620347	0.037037	0.0422535	0.0416667	0.0520833	0.0277778	0.046729	0.0273973	0.0945274	0.12844	0.0551948	0.0307692	0.0765306	0.0761905	0.0987654	0.125	0.0666667	0.0956522	0.082153	0.077381	0.101523	0.0957447	0.112426	0.0701754	0.0461538	0.046875	0.0264901	0.084507	0.0432692	0.0677966	0.0545455	0.0411765	0.0850722	0.0609244	0.04	0.126984	0.0666667	0.0824742	0.0676056	0.118644	0.055794	0.0448718	0.142857	0.0396825	0.0421053	0.0737705
chr13:21375012	-	1	0.387097	0.295165	0.324675	0.367647	0.24812	0.4	0.33	0.398058	0.409091	0.34359	0.435407	0.377104	0.316667	0.446809	0.524272	0.298701	0.275229	0.351852	0.386957	0.391304	0.310559	0.453608	0.48913	0.358025	0.459459	0.218487	0.253968	0.360544	0.422535	0.346734	0.433628	0.371429	0.25625	0.356792	0.32538	0.583333	0.435484	0.318182	0.366667	0.318584	0.431034	0.265217	0.273973	0.673267	0.319328	0.241758	0.27193
chr13:21375022	-	1	0.678363	0.444744	0.493151	0.606061	0.4375	0.702381	0.494505	0.571429	0.666667	0.572254	0.675258	0.570342	0.605042	0.695906	0.642857	0.643836	0.544554	0.589404	0.659091	0.649842	0.51049	0.641711	0.534091	0.590278	0.596154	0.470588	0.578947	0.571429	0.640625	0.651282	0.634615	0.568421	0.552448	0.566724	0.555283	0.645833	0.786408	0.534884	0.576471	0.570093	0.584906	0.528571	0.553846	0.854167	0.6	0.465116	0.508929
chr13:21375026	-	1	0.459302	0.35	0.277778	0.392857	0.40458	0.488095	0.3125	0.444444	0.530303	0.403226	0.481865	0.421053	0.384	0.491429	0.524752	0.346154	0.349057	0.364238	0.509091	0.452012	0.405405	0.486631	0.4	0.444444	0.35514	0.389831	0.33871	0.444444	0.369231	0.351759	0.378641	0.419355	0.416667	0.370052	0.364734	0.52	0.651376	0.409091	0.364706	0.476923	0.377358	0.345972	0.373134	0.538462	0.4	0.362637	0.324324
chr13:21375058	-	1	0.201493	0.0924658	0.0757576	0.12931	0.114754	0.153846	0.0705882	0.12987	0.193548	0.134969	0.174699	0.187773	0.2	0.234483	0.255556	0.253968	0.138614	0.19697	0.218085	0.142857	0.174312	0.221429	0.227848	0.140741	0.155844	0.151899	0.0961538	0.2	0.282609	0.176101	0.278481	0.25	0.147287	0.144737	0.166205	0.292683	0.158537	0.297297	0.2	0.158451	0.196078	0.115607	0.159292	0.542056	0.0849057	0.148649	0.130435
chr13:21375072	-	1	0.0891089	0.0625	0.0487805	0.0568182	0.123596	0.109375	0.0606061	0.136364	0.140351	0.0909091	0.101562	0.0928962	0.161616	0.172727	0.166667	0.134615	0.0875	0.152174	0.167785	0.119149	0.182927	0.1	0.140351	0.130435	0.1	0.046875	0.175	0.13253	0.243243	0.135338	0.116667	0.183333	0.103448	0.0997151	0.119048	0.137931	0.121212	0.28	0.113636	0.088785	0.0277778	0.057377	0.0588235	0.565217	0.136986	0.0833333	0.0897436
chr13:23837633	-	0	0.952381	0.95	0.909091	0.954545	0.928571	0.944444	0.857143	0.933333	0.9375	0.933333	0.956522	0.969697	0.928571	0.981481	0.9375	0.961538	0.9	0.947368	0.941176	0.941176	0.954545	0.954545	0.947368	0.961538	0.961538	0.9375	0.941176	0.909091	0.947368	0.956522	0.928571	0.888889	0.954545	0.97619	0.947368	0.941176	0.947368	0.9	0.944444	0.846154	0.923077	0.967742	0.947368	0.956522	0.9375	0.928571	0.916667
chr13:25026357	+	0	0.954545	0.981132	0.978723	0.966667	0.941176	0.9375	0.9375	0.961538	0.975	0.973684	0.965517	0.973684	0.971429	0.972222	0.9375	0.95	0.928571	0.941176	0.975	0.970588	0.969697	0.96875	0.923077	0.96875	0.954545	0.958333	0.965517	0.958333	0.954545	0.96	0.941176	0.933333	0.944444	0.97561	0.984615	0.9375	0.96875	0.909091	0.973684	0.983607	0.9375	0.984127	0.981481	0.916667	0.98	0.971429	0.965517
chr13:25316917	+	0	0.833333	0.923077	0.923077	0.954545	0.928571	0.923077	0.956522	0.923077	0.958333	0.875	0.75	0.9	0.888889	0.9375	0.833333	0.875	0.75	0.9	0.875	0.833333	0.9	0.666667	0.941176	0.947368	0.75	0.916667	0.857143	0.909091	0.75	0.875	0.857143	0.888889	0.923077	0.923077	0.9	0.857143	0.888889	0.857143	0.928571	0.923077	0.916667	0.962963	0.916667	0.95	0.947368	0.95	0.846154
chr13:25316919	+	0	0.833333	0.923077	0.923077	0.863636	0.785714	0.923077	0.956522	0.923077	0.875	0.75	0.75	0.9	0.777778	0.8125	0.833333	0.888889	0.75	0.9	0.875	0.833333	0.909091	0.666667	0.941176	0.736842	0.75	0.833333	0.857143	0.818182	0.666667	0.777778	0.857143	0.777778	0.916667	0.916667	0.9	0.714286	0.9	0.857143	0.928571	0.846154	0.916667	0.962963	0.75	0.947368	0.95	0.95	0.846154
chr13:25317499	+	0	0.888889	0.916667	0.9	0.833333	0.777778	0.777778	0.666667	0.888889	0.733333	0.75	0.888889	0.954545	0.666667	0.769231	0.8	0.909091	0.333333	0.666667	0.9375	0.8	0.636364	0.5	0.888889	0.9	0.571429	0.7	0.916667	0.923077	0.9	0.909091	0.833333	0.8	0.888889	0.875	0.8	0.846154	0.857143	0.928571	0.5	0.888889	0.888889	0.961538	0.909091	0.875	0.8	0.846154	0.8
chr13:32510702	-	1	0.333333	0.344828	0.7	0.318182	0.714286	0.411765	0.470588	0.388889	0.26087	0.478261	0.294118	0.333333	0.411765	0.428571	0.24	0.304348	0.466667	0.190476	0.461538	0.526316	0.190476	0.428571	0.230769	0.666667	0.1875	0.4	0.681818	0.555556	0.318182	0.275862	0.5	0.294118	0.25	0.526316	0.52381	0.411765	0.344828	0.2	0.142857	0.37037	0.588235	0.666667	0.302326	0.375	0.388889	0.419355	0.666667
chr13:32514573	-	1	0.185185	0.2	0.121212	0.36	0.178571	0.3125	0.25	0.636364	0.47619	0.176471	0.409091	0.214286	0.285714	0.186047	0.0952381	0.315789	0.333333	0.285714	0.25641	0.263158	0.277778	0.333333	0.411765	0.166667	0.25	0.333333	0.289474	0.212121	0.236842	0.1	0.222222	0.340909	0.166667	0.261905	0.288889	0.241379	0.183673	0.178571	0.388889	0.282051	0.244444	0.272727	0.358491	0.368421	0.0769231	0.208333	0.205128
chr13:32524825	-	1	0.368421	0.5	0.302326	0.391304	0.473684	0.529412	0.333333	0.333333	0.322581	0.4	0.21875	0.403846	0.666667	0.404762	0.458333	0.423077	0.318182	0.542857	0.466667	0.2	0.153846	0.485714	0.4	0.36	0.310345	0.19403	0.528302	0.383333	0.677419	0.323529	0.418605	0.521739	0.428571	0.384615	0.243902	0.469388	0.515152	0.485714	0	0.25	0.393443	0.40625	0.518519	0.277778	0.333333	0.439024	0.315789
chr13:32524847	-	1	0.190476	0.318681	0.23913	0.444444	0.475	0.470588	0.0555556	0.363636	0.277778	0.4375	0.228571	0.362069	0.4375	0.261905	0.304348	0.16	0.26087	0.357143	0.451613	0.222222	0.222222	0.368421	0.111111	0.241379	0.529412	0.194805	0.333333	0.257143	0.5	0.348485	0.391304	0.26	0.454545	0.363636	0.243902	0.358491	0.478873	0.45	0.0588235	0.176471	0.349206	0.15493	0.21875	0.4	0.25	0.195652	0.432432
chr13:32525035	-	1	0.307692	0.285714	0.472222	0.314286	0.192308	0.0952381	0.222222	0.25	0.321429	0.238095	0.185185	0.439024	0.352941	0.230769	0.47619	0.25	0.125	0.205128	0.27907	0.361111	0.381818	0.30303	0.391304	0.35	0.384615	0.156863	0.393939	0.309091	0.0909091	0.361446	0.36	0.297872	0.315789	0.315789	0.142857	0.525	0.5	0.340426	0.25	0.24	0.333333	0.235294	0.23913	0.448276	0.2	0.354167	0.4
chr13:32525569	-	1	0.2	0.37931	0.315789	0.592593	0.322581	0.384615	0.307692	0.571429	0.423077	0.421053	0.357143	0.4	0.384615	0.346154	0.565217	0.45	0	0.346154	0.548387	0.25	0.285714	0.625	0.529412	0.2	0.315789	0.361111	0.372549	0.411765	0.457143	0.45614	0.62069	0.25	0.37037	0.25	0.354839	0.540541	0.486486	0.387097	0.333333	0.296296	0.425	0.25	0.5	0.434783	0.45	0.589744	0.514286
chr13:32525586	-	1	0.210526	0.153846	0.166667	0.2	0.170732	0.25	0.304348	0.208333	0.151515	0.148148	0.227273	0.225352	0.157895	0.114286	0.333333	0.2	0.111111	0.15625	0.190476	0.307692	0.166667	0.0333333	0.222222	0.142857	0.217391	0.133333	0.047619	0.0444444	0.0833333	0.22973	0.194444	0.113636	0.151515	0.114286	0.235294	0.190476	0.113208	0.263158	0.166667	0.0277778	0.229508	0.132353	0.191489	0.166667	0.230769	0.215686	0.0851064
chr13:32525622	-	1	0.388889	0.293333	0.16	0.365854	0.25	0.368421	0.32	0.461538	0.179487	0.321429	0.190476	0.333333	0.333333	0.285714	0.444444	0.275862	0.416667	0.4	0.447368	0.190476	0.25	0.378378	0.342105	0.25641	0.555556	0.235294	0.15	0.106383	0.365385	0.287671	0.342857	0.314815	0.21875	0.306122	0.216216	0.421053	0.264151	0.236842	0.3	0.309524	0.40678	0.272727	0.363636	0.363636	0.185185	0.212766	0.151515
chr13:32525623	-	1	0.257143	0.479452	0.32	0.365854	0.418182	0.210526	0.346154	0.269231	0.35	0.37037	0.409091	0.226667	0.388889	0.257143	0.518519	0.428571	0.416667	0.5	0.421053	0.119048	0.375	0.459459	0.289474	0.375	0.407407	0.339623	0.383333	0.297872	0.25	0.25	0.388889	0.381818	0.34375	0.333333	0.378378	0.435897	0.326923	0.342105	0.5	0.190476	0.327586	0.461538	0.5	0.46875	0.24	0.229167	0.147059
chr13:32525638	-	1	0.8	0.745763	0.681818	0.735294	0.73913	0.642857	0.727273	0.761905	0.733333	0.692308	0.75	0.783333	0.625	0.7	0.842105	0.727273	0.545455	0.888889	0.75	0.575758	0.6875	0.677419	0.71875	0.545455	0.73913	0.666667	0.695652	0.627907	0.708333	0.694915	0.6	0.64	0.73913	0.6	0.586207	0.733333	0.651163	0.633333	0.571429	0.794118	0.54902	0.740741	0.875	0.689655	0.652174	0.625	0.655172
chr13:32525669	-	1	0.25	0.390244	0.352941	0.636364	0.416667	0.4	0.421053	0.571429	0.318182	0.625	0.416667	0.295455	0.461538	0.136364	0.454545	0.454545	0.363636	0.25	0.526316	0.173913	0.3	0.541667	0.291667	0.409091	0.277778	0.457143	0.642857	0.407407	0.424242	0.487805	0.4	0.358974	0.470588	0.1875	0.45	0.421053	0.428571	0.263158	0.285714	0.333333	0.363636	0.394737	0.375	0.777778	0.307692	0.454545	0.466667
chr13:34954180	+	0	0.928571	0.545455	0.846154	0.625	0.888889	0.764706	0.666667	0.9375	0.7	0.285714	0.857143	0.5	0.571429	0.555556	0.444444	0.8	0.928571	0.583333	0.636364	0.571429	0.75	0.733333	0.857143	0.666667	0.714286	0.6	0.857143	0.454545	0.9	0.68	0.833333	0.769231	0.615385	0.785714	0.333333	0.571429	0.7	0.833333	0.777778	0.625	0.857143	0.909091	0.7	0.666667	0.615385	0.8	0.454545
chr13:36846238	-	1	0.592593	0.47619	0.503597	0.478261	0.333333	0.7	0.156863	0.714286	0.424242	0.636364	0.631579	0.37931	0.313725	0.533333	0.5	0.3	0.733333	0.421053	0.458333	0.545455	0.416667	0.384615	0.166667	0.285714	0.65	0.5	0.391304	0.423077	0.857143	0.55	0.285714	0	0.411765	0.543478	0.547619	0.411765	0.647059	0.272727	0.5	0.540541	0.47619	0.531835	0.489796	0.272727	0.554545	0.365385	0.30303
chr13:41170940	-	0	0.965517	0.933333	0.954545	0.5	0.857143	0.666667	0.888889	0.8	0.666667	0.888889	0.947368	0.973684	0.8	0.971429	0.941176	0.833333	0.9	0.952381	0.916667	0.823529	0.956522	0.973684	0.75	0.5	0.913043	0.933333	0.933333	0.75	0.909091	0.882353	0.928571	0.875	0.846154	0.970588	0.961538	0.833333	0.941176	0.933333	0.944444	0.888889	0.9375	0.9375	0.928571	0.965517	0.857143	0.857143	0.875
chr13:41322154	+	1	0.5	0.722222	0.444444	0.933333	0.75	0.666667	0.666667	0.555556	0.818182	0.142857	0.636364	0.878788	0.666667	0.714286	0.888889	0.714286	0.571429	0.733333	0.869565	0.4	0	0.6	0.8	0.545455	0.571429	0.85	0.666667	0.25	0.75	0.608696	0.928571	0.8125	0.6875	0.625	0.571429	0.555556	0.6	0.25	0.923077	0.666667	0.5	0.583333	0.76	0.785714	0.8	0.833333	0.333333
chr13:44562996	-	1	0.764706	0.482759	0.428571	0.608696	0.375	0.642857	0.692308	0.636364	0.380952	0.333333	0.583333	0.566667	0.5	0.5	0.833333	0.642857	0.625	0.5	0.578947	0.388889	0.694444	0.818182	0.666667	0.571429	0.722222	0.291667	0.388889	0.461538	0.470588	0.52381	0.59375	0.458333	0.454545	0.625	0.428571	0.55	0.6875	0.62069	0.666667	0.416667	0.375	0.6	0.666667	0.727273	0.5	0.6	0.272727
chr13:45030449	+	1	0.382353	0.119048	0.210526	0.425	0.307692	0.548387	0.125	0.538462	0.3125	0.291667	0.217391	0.372093	0.3	0.371429	0.162791	0.391304	0.551724	0.4	0.205128	0.25641	0.304348	0.514286	0.365854	0.388889	0.583333	0.315789	0.352941	0.2	0.5	0.3	0.285714	0.322581	0.133333	0.282609	0.28	0.533333	0.153846	0.483871	0.392157	0.227273	0.647059	0.233333	0.392857	0.428571	0.136364	0.428571	0.2
chr13:45031009	+	1	0.692308	0.578947	0.333333	0.857143	0.65	0.611111	0.5	0.5625	0.75	0.4	0.64	0.647059	0.526316	0.636364	0.590909	0.678571	0.681818	0.769231	0.785714	0.521739	0.55	0.8125	0.64	0.611111	0.625	0.666667	0.714286	0.428571	0.6875	0.866667	0.583333	0.823529	0.705882	0.692308	0.727273	0.7	0.8	0.285714	0.666667	0.909091	0.583333	0.628571	0.75	0.789474	0.684211	0.642857	0.73913
chr13:45516236	+	0	0.0789474	0.44086	0.283019	0.207547	0.135135	0.243243	0.329114	0.1	0.269231	0.0851064	0.203704	0.128571	0.183673	0.284404	0.12	0.0810811	0.135135	0.155556	0.130435	0.229508	0.180328	0.119048	0.18	0.152174	0.204545	0.0909091	0.518519	0.315789	0.148148	0.130435	0.28125	0.424242	0.102564	0.150685	0.141176	0.121212	0.0882353	0.142857	0.188406	0.263158	0.14	0.435644	0.2125	0.267857	0.195652	0.318841	0.435484
chr13:49159978	+	0	0.875	0.958333	0.857143	0.916667	0.875	0.8	0.666667	0.857143	0.833333	0.777778	0.875	0.888889	0.857143	0.875	0.9	0.875	0.875	0.875	0.909091	0.875	0.928571	0.888889	0.888889	0.75	0.875	0.909091	0.909091	0.857143	0.923077	0.833333	0.923077	0.9	0.9	0.8	0.8	0.9	0.75	0.8	0.8	0.8	0.9	0.956522	0.8	0.9	0.8	0.928571	0.909091
chr13:49547849	-	1	0.6	0.833333	0.75	0.75	0.761905	0.5	0.777778	0.333333	0.666667	0.714286	0.538462	0.85	0.8	0.705882	0.647059	0.8	0.666667	0.842105	0.833333	0.85	0.75	0.545455	0.2	0.666667	0.583333	0.7	0.666667	0.644444	0.785714	0.709677	0.826087	0.666667	0.761905	0.56	0.736842	0.625	0.642857	0.3	0.625	0.666667	0.75	0.59375	0.777778	0.615385	0.75	0.333333	0.769231
chr13:49913157	-	1	0.0322581	0.139535	0.137931	0.0638298	0.35	0.125	0.0576923	0.1	0.32	0.176471	0.0606061	0.196262	0.133333	0.233766	0.153846	0.230769	0.172414	0.181818	0.208955	0.117647	0.109091	0.104651	0.121212	0.190476	0.22	0.0909091	0.0666667	0.097561	0.191176	0.169492	0.0864198	0.1125	0.211538	0.126984	0.181818	0.0909091	0.227273	0.166667	0.2	0.230769	0.0892857	0.128205	0.164557	0.218182	0.166667	0.0588235	0
chr13:49913177	-	1	0.296296	0.146341	0.217391	0.190476	0.388889	0.4	0.238095	0.125	0.227273	0.37037	0.166667	0.230769	0.307692	0.359375	0.232558	0.333333	0.28	0.190476	0.178571	0.372093	0.214286	0.342466	0.0909091	0.205882	0.232558	0.169492	0.346154	0.333333	0.206897	0.26087	0.246377	0.296875	0.434783	0.307692	0.166667	0.23913	0.259259	0.277778	0.333333	0.263158	0.137255	0.457143	0.197368	0.45	0.272727	0.1	0.133333
chr13:49913203	-	1	0.304348	0.323529	0.238095	0.242424	0.333333	0.24	0.181818	0.285714	0.3125	0.272727	0.16	0.273973	0.258065	0.318182	0.305556	0.16	0.2	0.393939	0.357143	0.236842	0.205128	0.278689	0.130435	0.137931	0.27027	0.285714	0.5	0.133333	0.285714	0.342105	0.104167	0.276596	0.28125	0.243902	0.266667	0.114286	0.142857	0.333333	0.347826	0.235294	0.2	0.392857	0.109375	0.514286	0.111111	0.208333	0.25
chr13:49913308	-	1	0.5	0.941176	0.785714	0.529412	0.9	0.730769	0.684211	0.578947	0.578947	0.47619	0.78125	0.658537	0.727273	0.807692	0.52381	0.7	0.631579	0.703704	0.65	0.8125	0.777778	0.617647	0.630435	0.608696	0.75	0.916667	0.555556	0.8	0.666667	0.714286	0.551724	0.473684	0.470588	0.590909	0.769231	0.72	0.636364	0.888889	0.783784	0.461538	0.75	0.857143	0.7	0.625	0.75	0.941176	0.75
chr13:49913344	-	1	0.56	0.8	0.736842	0.576271	0.64	0.734694	0.735294	0.62069	0.551724	0.615385	0.787234	0.672131	0.633333	0.756757	0.676471	0.684932	0.633333	0.488372	0.701754	0.690476	0.631579	0.510204	0.757143	0.744186	0.923077	0.71875	0.666667	0.894737	0.62963	0.707317	0.674419	0.611111	0.56	0.75	0.75	0.823529	0.588235	0.5	0.793651	0.666667	0.55	0.703704	0.794872	0.7	0.583333	0.56	0.655172
chr13:49913389	-	1	0.333333	0.466667	0.333333	0.53125	0.666667	0.423077	0.5625	0.416667	0.538462	0.454545	0.666667	0.52	0.545455	0.6	0.611111	0.62069	0.611111	0.478261	0.37037	0.705882	0.5	0.65	0.592593	0.545455	0.666667	0.8	0.666667	0.3	0.733333	0.3125	0.409091	0.45	0.5	0.555556	0.333333	0.538462	0.333333	0.555556	0.7	0.75	0.571429	0.25	0.5625	0.555556	0.769231	0.4	0.769231
chr13:49913805	-	1	0.533333	0.5625	0.555556	0.625	0.588235	0.6	0.526316	0.8	0.625	0.648649	0.558824	0.5	0.736842	0.705882	0.586207	0.666667	0.736842	0.666667	0.380952	0.612903	0.5	0.611111	0.730769	0.6875	0.705882	0.653846	0.666667	0.25	0.6875	0.714286	0.689655	0.608696	0.611111	0.761905	0.545455	0.5	0.588235	0.727273	0.487805	0.454545	0.695652	0.285714	0.75	0.526316	0.766667	0.772727	0.6875
chr13:52461790	+	0	0.958333	0.983333	0.980769	0.962963	0.964286	0.954545	0.986842	0.947368	0.967742	0.96	0.962963	0.985714	0.974359	0.989796	0.980392	0.964286	0.923077	0.975	0.976744	0.961538	0.967742	0.969697	0.974359	0.958333	0.966667	0.965517	0.98	0.952381	0.961538	0.944444	0.967742	0.954545	0.962963	0.977778	0.958333	0.964286	0.956522	0.977273	0.983871	0.923077	0.972973	0.984848	0.976744	0.987805	0.958333	0.985714	0.981818
chr13:52629848	+	1	0.73913	0.804878	0.5	0.8125	0.6	0.888889	0.818182	0.692308	0.818182	0.714286	0.714286	0.8	0.923077	0.869565	0.875	0.833333	0.8	0.933333	0.789474	0.774194	0.857143	0.928571	0.785714	0.736842	0.714286	0.6	0.866667	0.833333	0.714286	0.777778	0.642857	0.4	0.823529	0.73913	0.75	0.666667	0.857143	0.25	0.666667	0.705882	0.842105	0.767442	0.806452	0.684211	0.818182	0.692308	0.590909
chr13:52689700	+	1	0.8	0.652174	0.8125	0.888889	0.545455	0.7	0.777778	0.666667	0.555556	0.4	0.75	0.782609	0.666667	0.611111	0.692308	0.733333	0.727273	0.5	0.6875	0.375	0.75	0.692308	0.769231	0.6875	0.642857	0.666667	0.916667	0.538462	0.428571	0.866667	0.583333	0.565217	0.928571	0.666667	0.727273	0.454545	0.785714	0.888889	0.833333	0.846154	0.625	0.827586	0.529412	0.857143	0.642857	0.684211	0.888889
chr13:52689832	+	1	0.311111	0.372881	0.233333	0.465116	0.4	0.833333	0.469388	0.681818	0.409091	0.459459	0.5	0.554348	0.3125	0.47541	0.512195	0.533333	0.541667	0.5625	0.4	0.488372	0.380952	0.520833	0.466667	0.441176	0.424242	0.325	0.540541	0.5	0.540541	0.319444	0.465116	0.47541	0.479167	0.303571	0.459016	0.470588	0.5	0.425532	0.625	0.5	0.283333	0.327103	0.528302	0.428571	0.538462	0.375	0.510638
chr13:52689848	+	1	0.543478	0.676923	0.578125	0.784314	0.657143	0.833333	0.714286	0.714286	0.714286	0.794872	0.645161	0.715909	0.578947	0.745763	0.755556	0.702703	0.541667	0.8125	0.709677	0.6875	0.87234	0.730769	0.655172	0.666667	0.74359	0.725	0.777778	0.651163	0.820513	0.671429	0.565217	0.661017	0.733333	0.559322	0.78125	0.588235	0.735849	0.632653	0.702703	0.594595	0.492063	0.632653	0.644068	0.85	0.785714	0.611111	0.630435
chr13:52691217	+	1	0.142857	0.273973	0.1875	0.241379	0.214286	0.3	0.15625	0.157895	0.235294	0.103448	0.264706	0.238806	0.272727	0.321429	0.357143	0.210526	0.333333	0.4	0.159091	0.208333	0.392857	0.255319	0.235294	0.25	0.227273	0.241379	0.3	0.233333	0.0512821	0.245902	0.317073	0.2	0.297297	0.285714	0.23913	0.25641	0.122449	0.0384615	0.222222	0.285714	0.117647	0.244681	0.28	0.25	0.264151	0.309091	0.218182
chr13:52691218	+	1	0.521739	0.506667	0.56	0.388889	0.571429	0.545455	0.354839	0.380952	0.368421	0.37931	0.529412	0.426471	0.409091	0.578947	0.738095	0.55	0.454545	0.416667	0.581395	0.458333	0.655172	0.416667	0.315789	0.5	0.5	0.535714	0.516129	0.62069	0.414634	0.548387	0.439024	0.566667	0.307692	0.568182	0.413043	0.564103	0.480769	0.307692	0.486486	0.454545	0.4	0.494845	0.54902	0.666667	0.509434	0.362069	0.345455
chr13:52691226	+	1	0.307692	0.4	0.290909	0.333333	0.333333	0.407407	0.184211	0.375	0.384615	0.28125	0.324324	0.291139	0.387097	0.444444	0.340909	0.269231	0.380952	0.210526	0.339286	0.280702	0.454545	0.322034	0.3	0.363636	0.333333	0.21875	0.485714	0.30303	0.27907	0.277778	0.190476	0.361111	0.261905	0.3125	0.269231	0.365854	0.232143	0.3	0.38	0.225806	0.351351	0.352941	0.355932	0.333333	0.253968	0.215385	0.257143
chr13:66457115	-	0	0.783784	0.913043	0.75	0.85	0.666667	0.6875	0.75	0.833333	0.714286	0.678571	0.875	0.791667	0.666667	0.857143	0.875	0.857143	0.85	0.75	0.8	0.583333	0.8	0.6875	0.909091	0.789474	0.789474	0.666667	0.961538	0.83871	0.842105	0.903226	0.75	0.869565	0.820513	0.75	0.666667	0.888889	0.7	0.833333	0.888889	0.827586	0.75	0.78125	0.75	0.888889	0.769231	0.714286	0.25
chr13:66935315	-	1	0.657143	0.511628	0.6	0.6	0.574468	0.682927	0.666667	0.538462	0.764706	0.477273	0.740741	0.673077	0.5	0.5	0.5	0.625	0.777778	0.652174	0.755102	0.65	0.75	0.71875	0.68	0.567568	0.470588	0.574468	0.756098	0.536232	0.581395	0.689655	0.55814	0.614035	0.596491	0.6875	0.666667	0.763158	0.589744	0.454545	0.823529	0.418605	0.723404	0.612903	0.705882	0.703704	0.793103	0.5	0.647059
chr13:66982315	-	0	0.480769	0.628571	0.769231	0.37037	0.439024	0.606061	0.571429	0.548387	0.448276	0.454545	0.424242	0.548387	0.5	0.5	0.5	0.863636	0.5	0.357143	0.564103	0.5	0.594595	0.666667	0.384615	0.53125	0.548387	0.489362	0.611111	0.488889	0.534884	0.555556	0.463415	0.647059	0.465753	0.52381	0.529412	0.69697	0.381818	0.5625	0.5	0.444444	0.514286	0.54	0.6	0.714286	0.555556	0.555556	0.692308
chr13:66982316	-	0	0.423077	0.571429	0.461538	0.428571	0.463415	0.575758	0.428571	0.580645	0.413793	0.386364	0.393939	0.709677	0.75	0.625	0.586207	0.695652	0.666667	0.309524	0.459459	0.446154	0.611111	0.571429	0.307692	0.59375	0.466667	0.489362	0.675676	0.534884	0.571429	0.603175	0.536585	0.673077	0.402778	0.44186	0.48	0.666667	0.388889	0.529412	0.636364	0.361111	0.444444	0.55102	0.65	0.571429	0.555556	0.444444	0.615385
chr13:67032222	-	1	0.73913	0.85	0.642857	0.785714	0.888889	0.714286	0.666667	0.909091	0.666667	0.764706	0.733333	0.771429	0.5	0.571429	0.7	0.9375	0.888889	0.888889	0.823529	0.644444	0.875	0.571429	0.875	0.833333	0.941176	0.821429	0.8	0.875	0.933333	0.647059	0.884615	0.826087	0.9	0.96	0.875	0.333333	0.727273	0.7	0.714286	0.875	0.833333	0.807692	0.882353	0.833333	0.875	0.75	0.666667
chr13:67042150	-	0	0.984127	0.984127	0.944444	0.978261	0.982456	0.928571	0.888889	0.964286	0.973684	0.974359	0.966667	0.980392	0.9375	0.933333	0.952381	0.96	0.95	0.975	0.981481	0.988372	0.982759	0.974359	0.909091	0.952381	0.974359	0.98913	0.992188	0.991736	0.990291	0.994118	0.990826	0.990566	0.986301	0.981481	0.979592	0.987179	0.994012	0.979167	0.923077	0.97561	0.986486	0.985714	0.96	0.916667	0.928571	0.923077	0.944444
chr13:67058652	-	0	0.98	0.9875	0.972973	0.965517	0.981132	0.979592	0.888889	0.978723	0.977778	0.988235	0.982759	0.986842	0.947368	0.966667	0.98	0.977273	0.956522	0.973684	0.982456	0.990654	0.974359	0.977273	0.969697	0.971429	0.96875	0.986301	0.989796	0.989796	0.985915	0.986111	0.985714	0.985507	0.984496	0.983871	0.986842	0.981132	0.987805	0.96	0.962963	0.984848	0.980769	0.990099	0.941176	0.95	0.972222	0.857143	0.923077
chr13:67062994	-	0	0.974359	0.97619	0.969697	0.979592	0.980392	0.967742	0.75	0.965517	0.979167	0.983333	0.983051	0.980392	0.923077	0.956522	0.961538	0.970588	0.956522	0.961538	0.974359	0.978723	0.958333	0.961538	0.96875	0.977273	0.972973	0.971429	0.971429	0.971429	0.96	0.964912	0.969697	0.954545	0.983333	0.970588	0.976744	0.971429	0.966667	0.9	0.952381	0.985507	0.965517	0.978261	0.944444	0.928571	0.96875	0.888889	0.956522
chr13:67063344	-	0	0.958333	0.978261	0.944444	0.96875	0.974359	0.947368	0.833333	0.941176	0.964286	0.979592	0.972973	0.964286	0.888889	0.933333	0.928571	0.961538	0.933333	0.956522	0.969697	0.97561	0.95	0.962963	0.9375	0.956522	0.966667	0.96875	0.972222	0.982143	0.969697	0.977273	0.96875	0.965517	0.974359	0.962963	0.977273	0.961538	0.975	0.933333	0.928571	0.978723	0.961538	0.975	0.916667	0.923077	0.941176	0.833333	0.933333
chr13:67154373	-	1	0.625	0.571429	0.428571	0.764706	0.6875	0.647059	0.5	0.714286	0.47619	0.666667	0.555556	0.566038	0.714286	0.5	0.428571	0.6	0.75	0.769231	0.631579	0.714286	0.666667	0.62069	0.571429	0.571429	0.714286	0.675676	0.711538	0.603175	0.657895	0.677419	0.642857	0.58209	0.581395	0.666667	0.592593	0.655172	0.77027	0.44	0.333333	0.695652	0.628571	0.741935	0.55	0.777778	0.7	0.666667	0.714286
chr13:67154501	-	1	0.66	0.416667	0.333333	0.368421	0.36	0.413793	0	0.647059	0.416667	0.380952	0.631579	0.62069	0.714286	0.333333	0.555556	0.666667	0.615385	0.461538	0.703704	0.390244	0.4	0.368421	0.666667	0.227273	0.45	0.666667	0.538462	0.4375	0.633333	0.442308	0.636364	0.594595	0.565217	0.444444	0.481481	0.518519	0.625	0.5	0.545455	0.434783	0.636364	0.5	0.642857	0.2	0.4	0	0.4
chr13:67184469	-	1	0.0833333	0.107143	0.0952381	0.0806452	0.166667	0.1875	0.176471	0.137931	0.142857	0.078125	0.06	0.106383	0.0967742	0.132075	0.178571	0.0566038	0.162162	0.107527	0.114754	0.0814815	0.091954	0.174603	0.243902	0.0895522	0.148148	0.0652174	0.0480769	0.0504202	0.119403	0.100917	0.0649351	0.224719	0.0840336	0.0582524	0.0695652	0.0933333	0.0727273	0.0731707	0.195652	0.0841121	0.0416667	0.108974	0.142857	0.185185	0.138889	0.0909091	0.05
chr13:67184511	-	1	0.434211	0.509804	0.375	0.525	0.5	0.358974	0.5	0.428571	0.515152	0.325	0.5	0.368421	0.434783	0.666667	0.46875	0.387097	0.5	0.5625	0.42029	0.415584	0.387755	0.266667	0.333333	0.4	0.461538	0.458333	0.439394	0.430769	0.578947	0.375	0.347826	0.462963	0.449275	0.363636	0.426667	0.5625	0.491803	0.461538	0.6	0.318841	0.369565	0.517241	0.464286	0.6	0.375	0.25	0.333333
chr13:67184631	-	1	0.608696	0.688889	0.777778	0.689655	0.65	0.794872	0.666667	0.636364	0.571429	0.566667	0.785714	0.761905	0.636364	0.65	0.730769	0.666667	0.736842	0.833333	0.54902	0.583333	0.615385	0.833333	0.545455	0.724138	0.821429	0.710526	0.567568	0.7	0.717949	0.677966	0.575	0.512195	0.86	0.78	0.727273	0.461538	0.568627	0.545455	0.647059	0.725	0.65	0.57377	0.842105	0.142857	0.772727	0.666667	0.785714
chr13:67184648	-	1	0.44898	0.442308	0.3	0.459459	0.382979	0.244898	0.5	0.28	0.361111	0.394737	0.459459	0.44898	0.5	0.304348	0.296296	0.340426	0.416667	0.4	0.310345	0.388889	0.193548	0.423077	0.352941	0.363636	0.322581	0.325	0.219512	0.425	0.413043	0.405797	0.177778	0.22	0.45614	0.363636	0.42623	0.310345	0.464286	0.357143	0.526316	0.444444	0.4	0.202899	0.363636	0.111111	0.56	0.4	0.4
chr13:67184669	-	1	0.127273	0.178571	0.272727	0.342105	0.191489	0.244898	0.333333	0.36	0.243243	0.341463	0.25	0.259259	0.25	0.333333	0.407407	0.234043	0.52	0.416667	0.290323	0.213333	0.354839	0.222222	0.411765	0.323529	0.5	0.333333	0.227273	0.255814	0.454545	0.277778	0.229167	0.333333	0.348485	0.368421	0.238095	0.258065	0.192982	0.4	0.263158	0.270833	0.296296	0.2	0.608696	0.222222	0.52	0.333333	0.44
chr13:67184679	-	1	0.54717	0.803571	0.8	0.72973	0.608696	0.68	0.5	0.68	0.611111	0.625	0.736842	0.788462	0.666667	0.64	0.730769	0.666667	0.6	0.79661	0.629032	0.702703	0.580645	0.777778	0.625	0.6	0.71875	0.638298	0.604651	0.647059	0.73913	0.685714	0.632653	0.54	0.820896	0.754386	0.661538	0.551724	0.660714	0.733333	0.736842	0.612245	0.666667	0.521127	0.681818	0.222222	0.8	0.833333	0.625
chr13:67184697	-	1	0.416667	0.888889	0.647059	0.769231	0.6875	0.705882	0.8	0.6	0.555556	0.75	0.655172	0.714286	0.75	0.4	0.461538	0.69697	0.8	0.777778	0.627907	0.583333	0.518519	0.833333	0.692308	0.666667	0.666667	0.628571	0.533333	0.712121	0.75	0.622642	0.525	0.634146	0.795918	0.707317	0.636364	0.541667	0.564103	0.75	0.692308	0.516129	0.736842	0.574468	0.733333	0.375	0.722222	0.8	0.55
chr13:67185847	-	1	0.380952	0.469697	0.318182	0.444444	0.482143	0.444444	0.555556	0.645161	0.470588	0.434783	0.470588	0.421053	0.357143	0.441176	0.4375	0.540541	0.526316	0.448718	0.548387	0.415094	0.445946	0.434783	0.333333	0.457143	0.488372	0.444444	0.622951	0.383562	0.532258	0.513158	0.238095	0.307692	0.44	0.486842	0.551724	0.423077	0.422535	0.322581	0.636364	0.4	0.418605	0.475728	0.458333	0.636364	0.588235	0.5	0.5625
chr13:67185865	-	1	0.705357	0.728571	0.409091	0.762712	0.8	0.745763	0.7	0.787879	0.707317	0.673077	0.677966	0.6375	0.736842	0.710526	0.652174	0.756098	0.65	0.731707	0.736842	0.669643	0.760563	0.590909	0.8	0.615385	0.74359	0.765957	0.78125	0.693333	0.83871	0.696203	0.691176	0.677966	0.731707	0.7	0.793103	0.714286	0.717647	0.666667	0.777778	0.68	0.822222	0.757282	0.625	0.857143	0.648649	0.875	0.705882
chr13:67185870	-	1	0.47619	0.455882	0.318182	0.5	0.648148	0.561404	0.333333	0.566667	0.511628	0.509804	0.578947	0.45	0.421053	0.487179	0.511111	0.512195	0.5	0.53012	0.596154	0.423077	0.514286	0.452381	0.64	0.25	0.647059	0.659091	0.516129	0.472222	0.482143	0.5125	0.492537	0.5	0.455696	0.4625	0.607143	0.441176	0.518519	0.461538	0.642857	0.465753	0.55	0.543689	0.565217	0.714286	0.567568	0.285714	0.411765
chr13:67185871	-	1	0.433962	0.5	0.318182	0.603448	0.555556	0.59322	0.666667	0.633333	0.511628	0.480769	0.614035	0.432099	0.611111	0.538462	0.543478	0.6	0.5	0.597561	0.538462	0.451923	0.514286	0.452381	0.72	0.333333	0.636364	0.6	0.693548	0.56338	0.553571	0.506173	0.46875	0.457627	0.556962	0.5	0.586207	0.575758	0.542169	0.346154	0.642857	0.472973	0.682927	0.533981	0.608696	0.571429	0.583333	0.714286	0.588235
chr13:67185905	-	1	0.732143	0.661972	0.615385	0.659574	0.54386	0.619048	0.5	0.689655	0.542857	0.644068	0.529412	0.518519	0.5	0.5	0.621622	0.772727	0.375	0.64	0.711538	0.669565	0.636364	0.553191	0.625	0.7	0.631579	0.638298	0.753846	0.545455	0.655738	0.648352	0.73913	0.5	0.740741	0.75641	0.677966	0.595238	0.711111	0.576923	0.538462	0.684211	0.659574	0.663636	0.592593	0.7	0.595238	0.571429	0.666667
chr13:67185978	-	1	0.46875	0.311475	0.47619	0.54717	0.637931	0.651163	0.8	0.612245	0.567568	0.463768	0.595745	0.554054	0.413793	0.233333	0.657895	0.512195	0.730769	0.688525	0.4	0.5	0.564103	0.428571	0.533333	0.595238	0.666667	0.52381	0.428571	0.445783	0.58	0.564706	0.576923	0.571429	0.672131	0.566038	0.5	0.4	0.532258	0.521739	0.5	0.597015	0.595745	0.610526	0.56	0.5	0.564103	0.285714	0.541667
chr13:73869922	-	0	0.666667	0.958333	0.909091	0.75	0.666667	0.833333	0.833333	0.75	0.888889	0.666667	0	0.833333	0.5	0.875	0.8	0.833333	0.833333	0.875	0.8	0.888889	0.9	0.666667	0.75	0.875	0.857143	0.75	0.833333	0.833333	0.75	0.923077	0.875	0.857143	0.666667	0.75	0	0.9	0.833333	0.857143	0.833333	0.75	0.9	0.944444	0.9	0.888889	0.8	0.857143	0.666667
chr13:74408185	+	0	0.857143	0.970588	0.888889	0.75	0.857143	0.857143	0.916667	0.666667	0.916667	0.875	0.9	0.952381	0.857143	0.96875	0.909091	0.857143	0.833333	0.909091	0.875	0.875	0.5	0.857143	0.944444	0.916667	0.888889	0.5	0.965517	0	0.888889	0.857143	0.75	0.923077	0.75	0.888889	0.875	0.857143	0.923077	0.75	0.909091	0.8	0.666667	0.972973	0.964286	0.875	0.933333	0.964286	0.9
chr13:77714969	+	1	0.74	0.752137	0.75	0.857143	0.571429	0.722222	0.791667	0.888889	0.875	0.727273	0.909091	0.78125	0.666667	0.833333	0.714286	0.571429	0.888889	0.707317	0.75	0.846154	0.846154	0.545455	0.625	0.736842	0.533333	0.882353	0.791667	0.68	0.714286	0.769231	0.813953	0.78125	0.814815	0.803922	0.653846	0.806452	0.741379	0.733333	0.8	0.684211	0.875	0.848485	0.714286	0.8	0.933333	0.575758	0.6
chr13:79391520	-	1	0.483871	0.133333	0.2	0.26087	0.235294	0.333333	0.3	0.5	0.217391	0.470588	0.384615	0.2	0.3	0.25	0.15	0.37931	0.421053	0.5	0.305556	0.227273	0.179487	0.25	0.3	0.214286	0.354839	0.153846	0.277778	0	0.2	0.472222	0.255814	0.321429	0.25	0.347826	0.416667	0.1	0.259259	0.333333	0.3	0.16129	0.55	0.173077	0.333333	0.153846	0.0714286	0.125	0.266667
chr13:95991082	-	0	0.615385	0.47619	0.5	0.5	0.538462	0.636364	0.7	0.714286	0.5	0.5	0.545455	0.59375	0.5	0.611111	0.583333	0.6	0.5	0.545455	0.470588	0.65	0.789474	0.75	0.636364	0.571429	0.214286	0.733333	0.521739	0.733333	0.714286	0.625	0.6	0.277778	0	0.526316	0.666667	0.666667	0.722222	0.5625	0.818182	0.666667	0.52381	0.545455	0.5625	0.6	0.5	0.3	0.571429
chr13:95991107	-	0	0.363636	0.444444	0.285714	0.4	0.25	0.285714	0.454545	0.444444	0.444444	0.363636	0.647059	0.333333	0.4	0.333333	0.333333	0.647059	0	0.545455	0.421053	0.388889	0.625	0.666667	0.1	0.166667	0.333333	0.615385	0.529412	0.388889	0.548387	0.727273	0.352941	0.285714	0.230769	0.555556	0.470588	0.625	0.625	0.4	0.615385	0.5	0.375	0.482759	0.55	0.75	0.363636	0.5	0.333333
chr13:95991108	-	0	0.363636	0.538462	0.4	0.5	0.416667	0.5	0.7	0.777778	0.111111	0.363636	0.588235	0.34375	0.4	0.555556	0.466667	0.588235	0.333333	0.545455	0.444444	0.470588	0.541667	0.5	0.333333	0.333333	0.388889	0.466667	0.705882	0.666667	0.655172	0.909091	0.75	0.5	0.5	0.611111	0.833333	0.375	0.666667	0.5	0.692308	0.714286	0.466667	0.571429	0.619048	0.5	0.545455	0.6	0.416667
chr13:95991134	-	0	0.272727	0.533333	0.571429	0.615385	0.583333	0.533333	0.4	0.666667	0.375	0.444444	0.26087	0.269231	0.272727	0.5	0.307692	0.588235	0.4	0.7	0.294118	0.529412	0.5	0.6	0.384615	0.642857	0.478261	0.230769	0.357143	0.368421	0.6875	0.583333	0.6	0.333333	0.416667	0.5	0.444444	0.666667	0.764706	0.25	0.785714	0.5	0.571429	0.37931	0.461538	0.416667	0.533333	0.357143	0.363636
chr13:95991241	-	0	0.516129	0.697674	0.642857	0.444444	0.5	0.714286	0.777778	0.857143	0.625	0.470588	0.625	0.641026	0.75	0.741935	0.444444	0.818182	0.625	0.758621	0.321429	0.842105	0.705882	0.5625	0.666667	0.647059	0.666667	0.727273	0.76	0.615385	0.6875	0.692308	0.555556	0.692308	0.6	0.807692	0.647059	0.75	0.944444	0.7	0.6	0.941176	0.68	0.633333	0.628571	0.666667	0.857143	0.692308	0.578947
chr13:95992960	-	0	0.533333	0.722222	0.4	0.823529	0.333333	0.583333	0.692308	0.5	0.85	0.8	0.727273	0.631579	0.545455	0.75	0.923077	0.444444	0.888889	0.5	0.636364	0.909091	0.6875	0.8	0.5	0.6	0.461538	0.75	0.333333	0.75	0.777778	0.615385	0.666667	0	0.555556	0.5	0.75	0	0.6	0.8	0.5	0.166667	0.5	0.764706	0.571429	0.714286	0.6	0.181818	0.5
chr13:99318237	+	1	0.9375	0.8125	0.833333	0.785714	0.75	0.75	0.833333	0.692308	0.9	0.8	0.857143	0.791667	0.714286	0.615385	0.846154	0.785714	0.25	0.777778	0.884615	0.8125	0.647059	0.75	0.666667	0.8	0.846154	0.909091	0.933333	0.857143	0.833333	0.73913	0.75	0.6	0.75	0.714286	0.85	0.9	0.9	0.666667	0.857143	0.888889	0.857143	0.666667	0.833333	0.875	0.666667	0.75	0.5
chr14:100854638	+	0	0.925926	0.77551	0.857143	0.930556	0.920635	0.87931	0.793103	0.875	0.967742	0.9	0.918367	0.94898	0.833333	0.949153	0.946429	0.927273	0.904762	0.97479	0.93865	0.947368	0.892086	0.91791	0.963415	0.901961	0.940594	0.859589	0.935484	0.924528	0.939394	0.951613	0.944681	0.934783	0.97619	0.951613	0.934783	0.931034	0.901961	0.916129	0.959184	0.894737	0.897106	0.826087	0.903846	0.928571	0.916667	0.761905	0.85
chr14:102347433	-	1	0.307692	0.615385	0.625	0.642857	0.222222	0.428571	0.47619	0.285714	0.333333	0.714286	0.615385	0.352941	0.736842	0.448276	0.5	0.5	0.1	0.4375	0.272727	0.333333	0.333333	0.6	0.25	0.470588	0.571429	0.428571	0.692308	0.5	0.466667	0.444444	0.357143	0.526316	0.153846	0.461538	0.588235	0.666667	0	0.666667	0.615385	0.529412	0.7	0.409091	0.777778	0.461538	0.428571	0.583333	0.5
chr14:20451002	-	1	0.5	0.8125	0.7	0.909091	0.666667	0.75	0.625	0.75	0.692308	0.666667	0.571429	0.833333	0.818182	0.923077	0.75	0.714286	0.875	0.75	0.777778	0.833333	0.75	0.888889	0.923077	0.75	0.857143	0.5	0.6	0.818182	0.909091	0.625	0.75	0.833333	0.833333	0.888889	0.75	0.777778	0.928571	0.9	0.666667	0.833333	0.6	0.4	0.888889	0.666667	0.714286	0.714286	0.833333
chr14:20451378	-	1	0.458333	0.357143	0.375	0.592593	0.631579	0.833333	0.307692	0.714286	0.4	0.578947	0.666667	0.416667	0.5	0.28	0.5	0.526316	0.6875	0.461538	0.555556	0.5	0.590909	0.538462	0.5625	0.722222	0.65	0.526316	0.454545	0.5	0.576923	0.291667	0.478261	0.464286	0.36	0.35	0.26087	0.65	0.434783	0.321429	0.75	0.15	0.655172	0.205128	0.666667	0.615385	0.454545	0.434783	0.333333
chr14:20451389	-	1	0.307692	0.325581	0.3125	0.607143	0.590909	0.8	0.461538	0.714286	0.590909	0.8	0.666667	0.56	0.666667	0.222222	0.5	0.65	0.705882	0.733333	0.6	0.565217	0.772727	0.645161	0.647059	0.75	0.695652	0.454545	0.75	0.526316	0.68	0.695652	0.5	0.448276	0.576923	0.625	0.5	0.772727	0.551724	0.366667	0.789474	0.52381	0.6	0.272727	0.416667	0.571429	0.5	0.56	0.461538
chr14:20451399	-	1	0.444444	0.318182	0.375	0.419355	0.409091	0.636364	0.533333	0.666667	0.391304	0.571429	0.625	0.37931	0.666667	0.214286	0.1875	0.45	0.4375	0.411765	0.633333	0.296296	0.714286	0.542857	0.421053	0.333333	0.73913	0.681818	0.4	0.3	0.346154	0.576923	0.483871	0.333333	0.413793	0.461538	0.12	0.653846	0.352941	0.222222	0.8	0.363636	0.533333	0.255319	0.5	0.529412	0.636364	0.333333	0.2
chr14:21246047	-	1	0.5	0.3125	0.571429	0.5	0.4375	0.352941	0.25	0.25	0.538462	0.357143	0.5	0.3	0.25	0.391304	0.6	0.285714	0.2	0.315789	0.5	0.6875	0.266667	0.666667	0.25	0.352941	0.434783	0.294118	0.7	0.766667	0.846154	0.642857	0.533333	0.714286	0.583333	0.5	0.625	0.384615	0.5	0.6	0.888889	0.2	0.3125	0.44	0.666667	0.5	0.583333	0.666667	0.5
chr14:21460342	-	1	0.0731707	0.141176	0.111111	0.3	0.0625	0.0555556	0.27907	0.214286	0.235294	0.191489	0.0882353	0.134615	0.166667	0.166667	0.170213	0.205128	0.206897	0.172414	0.142857	0.0784314	0.0196078	0.16129	0.181818	0.15625	0.0851064	0.212121	0.0967742	0.102041	0.225806	0.196078	0.1875	0.0930233	0.12766	0.0307692	0.0930233	0.0454545	0.245283	0.230769	0.194444	0.294118	0.173913	0.0873786	0.120879	0.466667	0.28	0.104167	0.0909091
chr14:21460463	-	1	0.363636	0.269231	0.130435	0.166667	0.380952	0.384615	0.241379	0.35	0	0.1875	0.419355	0.423077	0.375	0.307692	0.241379	0.3	0.272727	0.439024	0.222222	0.318182	0.148148	0.478261	0.2	0.4	0.185185	0.166667	0.1875	0.448276	0.222222	0.190476	0.5625	0.264706	0.296296	0.416667	0.387097	0.285714	0.315789	0.314286	0.333333	0.115385	0.157895	0.2	0.333333	0.583333	0.0952381	0.244444	0.0833333
chr14:21460473	-	1	0.708333	0.673469	0.652174	0.6875	0.809524	0.833333	0.62069	0.714286	0.428571	0.666667	0.642857	0.673913	0.666667	0.805556	0.692308	0.925926	0.684211	0.837209	0.604651	0.761905	0.730769	0.545455	0.421053	0.652174	0.482759	0.611111	0.76	0.785714	0.625	0.769231	0.722222	0.677419	0.827586	0.888889	0.666667	0.333333	0.526316	0.714286	0.75	0.62963	0.473684	0.75	0.567568	0.8	0.5	0.711111	0.695652
chr14:21460499	-	1	0.206897	0.173077	0.0526316	0.238095	0.413793	0.333333	0.241379	0.4	0.333333	0.52381	0.344828	0.396226	0.346154	0.216216	0.3125	0.1875	0.428571	0.309524	0.325	0.172414	0.483871	0.266667	0.4	0.454545	0.129032	0.263158	0.466667	0.354839	0.428571	0.27451	0.304348	0.675	0.5625	0.225	0.321429	0.375	0.555556	0.35	0.434783	0.36	0.318182	0.191489	0.285714	0.586207	0.333333	0.121951	0.304348
chr14:21460522	-	1	0.454545	0.416667	0.333333	0.285714	0.45	0.166667	0.388889	0.4375	0	0.375	0.35	0.40625	0.647059	0.333333	0.421053	0.538462	0.25	0.576923	0.28	0.526316	0.578947	0.380952	0.25	0.357143	0.380952	0.5	0.357143	0.52381	0.529412	0.352941	0.388889	0.52	0.272727	0.535714	0.588235	0.666667	0.428571	0.347826	0.5	0.533333	0.117647	0.333333	0.366667	0.647059	0.692308	0.3	0.461538
chr14:21460687	-	1	0.341463	0.277778	0.166667	0.228571	0.0769231	0.28125	0.230769	0.384615	0.222222	0.375	0.0869565	0.206897	0.1875	0.340909	0.2	0.304348	0.2	0.375	0.27027	0.313725	0.297297	0.372093	0.416667	0.205128	0.26087	0.235294	0.305556	0.237288	0.275862	0.315789	0.185185	0.40625	0.142857	0.2	0.256757	0.4375	0.53125	0.363636	0.407407	0.166667	0.380952	0.271186	0.2	0.541667	0.419355	0.147059	0.0689655
chr14:21460692	-	1	0.6	0.835616	0.5	0.638889	0.76	0.818182	0.653846	0.692308	0.555556	0.75	0.708333	0.810345	0.647059	0.727273	0.685714	0.73913	0.8	0.705882	0.736842	0.673077	0.756757	0.790698	0.869565	0.675	0.680851	0.742857	0.868421	0.689655	0.833333	0.775	0.814815	0.857143	0.636364	0.553191	0.615385	0.75	0.870968	0.648148	0.740741	0.708333	0.75	0.55	0.673913	0.92	0.806452	0.571429	0.62069
chr14:21460751	-	1	0.5	0.712963	0.678571	0.5	0.594595	0.694444	0.530612	0.52	0.607143	0.666667	0.454545	0.705128	0.769231	0.68	0.528302	0.392857	0.722222	0.555556	0.66129	0.56	0.521739	0.519231	0.594595	0.686275	0.625	0.604167	0.652174	0.541667	0.555556	0.632353	0.48	0.541667	0.567568	0.527027	0.625	0.666667	0.714286	0.571429	0.744681	0.461538	0.653846	0.615385	0.66	0.843137	0.571429	0.433962	0.615385
chr14:21460752	-	1	0.380952	0.339623	0.296296	0.26087	0.277778	0.333333	0.34	0.375	0.37037	0.214286	0.393939	0.35	0.4	0.310811	0.442308	0.296296	0.5	0.436364	0.459016	0.324324	0.272727	0.27451	0.405405	0.28	0.211268	0.347826	0.454545	0.326087	0.409091	0.304348	0.375	0.347826	0.315789	0.356164	0.27027	0.222222	0.363636	0.344828	0.333333	0.230769	0.4	0.274725	0.326531	0.530612	0.4	0.283019	0.410256
chr14:21460839	-	1	0.378378	0.555556	0.565217	0.647059	0.708333	0.529412	0.727273	0.5	0.538462	0.578947	0.56	0.568627	0.666667	0.416667	0.5	0.730769	0.473684	0.363636	0.621622	0.577778	0.421053	0.565217	0.6	0.5	0.657143	0.512195	0.652174	0.648649	0.529412	0.423077	0.434783	0.703704	0.628571	0.595745	0.5	0.666667	0.653846	0.513514	0.592593	0.6	0.423077	0.4	0.54	0.657143	0.578947	0.625	0.551724
chr14:21460885	-	1	0.181818	0.3125	0.208333	0.380952	0.481481	0.55	0.423077	0.384615	0.454545	0.5	0.416667	0.418605	0.411765	0.384615	0.428571	0.586207	0.444444	0.32	0.344828	0.194444	0.52381	0.631579	0.391304	0.40625	0.125	0.317073	0.2	0.448276	0.235294	0.55	0.416667	0.409091	0.551724	0.5	0.444444	0.5	0.5	0.4	0.641026	0.315789	0.36	0.459459	0.468085	0.676471	0.470588	0.511111	0.5
chr14:23308165	+	0	0.989691	0.96875	0.977273	0.978261	0.965517	0.974359	0.952381	0.933333	0.956522	0.965517	0.95122	0.995392	0.970588	0.990909	0.989583	0.984615	0.956522	0.989583	0.990196	0.983871	0.978723	0.990566	0.987952	0.967213	0.989474	0.988764	0.966667	0.982759	0.987654	0.985294	0.986111	0.9875	0.971429	0.992701	0.979167	0.983871	0.983871	0.983871	0.97619	0.92	0.982456	0.989362	0.985915	0.987654	0.972222	0.964286	0.952381
chr14:31095494	+	1	0.722222	0.692308	0.923077	0.923077	0.571429	0.785714	0.85	0.888889	0.789474	0.777778	0.823529	0.951613	0.8125	0.896552	0.92	0.875	0.8125	0.95	0.823529	0.722222	0.823529	0.782609	0.833333	0.6	0.909091	0.894737	0.2	0.857143	0.884615	0.904762	0.75	0.85	0.769231	0.75	0.769231	0.692308	0.5	0.777778	0.916667	0.727273	0.727273	0.666667	0.909091	0.5	0.9	0.777778	0.75
chr14:31095882	+	1	0.333333	0.481481	0.571429	0.615385	0.5	0.5	0.444444	0	0.4375	0.8	0.617647	0.637931	0.608696	0.742857	0.416667	0.666667	0.578947	0.542857	0.53125	0.529412	0.513514	0.645161	0.527778	0.666667	0.852941	0.518519	0.666667	0.785714	0.666667	0.551724	0.5625	0.333333	0.764706	0.703704	0.583333	0.4375	0.466667	0.75	0.628571	0.625	0.542857	0.571429	0.454545	0.6875	0.5	0.583333	0.25
chr14:31095938	+	1	0.357143	0.545455	0.545455	0.642857	0.571429	0.6	0.777778	0.666667	0.714286	0.6	0.48	0.574074	0.631579	0.764706	0.555556	0.5	0.55	0.393939	0.294118	0.3	0.5	0.483871	0.708333	0.764706	0.62069	0.45	0.285714	0.7	0.583333	0.55	0.37037	0.608696	0.375	0.652174	0.55	0.214286	0.611111	0.666667	0.5625	0.416667	0.518519	0.466667	0.791667	0.461538	0.428571	0.294118	0.666667
chr14:31447258	-	1	0.470588	0.666667	0.5625	0.3	0.2	0.375	0.25	0.454545	0.5	0.125	0.4	0.454545	0.529412	0.956522	0.5	0.5	0	0.714286	0.681818	0.428571	0.5	0.857143	0.888889	0.52	0.571429	0.6	0.428571	0.545455	0.8	0.285714	0.4375	0.454545	0.411765	0.52381	0.666667	0.666667	0.4	0.5	0.411765	0.25	0.75	0.481481	0.575758	0.928571	0.5	0.6	0.289474
chr14:35544880	-	1	0.909091	0.777778	0.571429	0.833333	0.846154	0.833333	0.625	0.909091	0.4	0.666667	0.666667	0.4	0	0.8	0.666667	0.75	0	0.764706	0.857143	0.545455	0.866667	0.5	0.5	0.8	0.857143	0.8	0.75	0.636364	0.75	0.625	0.75	0.571429	0.875	0.875	0.928571	0.833333	0.666667	0.375	0.625	0.666667	0.5	0.578947	0.625	0	0.25	0.428571	0.875
chr14:35720808	-	1	0.9	0.666667	0.8	0.714286	0.846154	0.666667	0.625	0.5	0.857143	0.6	0.571429	0.5	0.5	0.733333	0.9	0.333333	0.333333	0.777778	0.625	0.666667	0.75	0.888889	0.909091	0.428571	0.833333	0.833333	0.857143	0.785714	0.75	0.647059	0.875	0.818182	0.888889	0.705882	0.8	0.5	0.727273	0.5	0.75	0.888889	0.727273	0.733333	0.818182	0.6	0.75	0.75	0.857143
chr14:45131386	-	1	0.52381	0.5	0	0.761905	0.8	0.266667	0.545455	0.666667	0.8	0.357143	0.4375	0.368421	0.454545	0.315789	0.722222	0.714286	0.611111	0.607143	0.692308	0.25	0.8125	0.411765	0.461538	0.5	0.652174	0.6	0.714286	0.4	0.7	0.44	0.692308	0.421053	0.444444	0.6875	0.428571	0.714286	0.555556	0.375	0.25	0.384615	0.875	0.277778	0.636364	0.727273	0.2	0.105263	0.444444
chr14:45131397	-	1	0.65	0.619048	0.2	0.85	0.826087	0.571429	0.625	0.444444	0.947368	0.666667	0.615385	0.631579	0.888889	0.764706	0.722222	0.538462	0.6	0.653846	0.692308	0.4375	0.75	0.777778	0.583333	0.625	0.636364	0.733333	0.714286	0.75	0.8	0.772727	0.875	0.722222	0.722222	0.529412	0.823529	0.733333	0.611111	0.75	0.5	0.5	0.888889	0.611111	0.833333	0.9	0.75	0.263158	0.666667
chr14:45131595	-	1	0.785714	0.6	0.4	0.666667	0.714286	0.75	0.666667	0.9	0.8	0.857143	0.875	0.947368	0.666667	0.75	0.5	0.777778	0.75	0.944444	0.571429	0.9	0.785714	0.6	0.8	0.833333	0.818182	0.625	0.857143	0.875	0.2	0.833333	0.642857	0.8	0.666667	0.909091	0.5	0.5	0.714286	0.75	0.75	0.454545	0.777778	0.857143	0.857143	0.8	0.666667	0.666667	0.5
chr14:45132463	-	1	0.684211	0.714286	0.875	0.75	0.666667	0.75	0.75	0.666667	0.666667	0.5	0.666667	0.769231	0.692308	0.5	0.615385	0.526316	0.555556	0.5	0.4	0.545455	0.4	0.625	0.75	0.545455	0.444444	0.428571	0.625	0.333333	0.444444	0.444444	0.5625	0.454545	0.25	0.76	0.461538	0.8	0.428571	0.333333	0.555556	0.636364	0.6	0.470588	0.625	0.181818	0.5	0.7	0.769231
chr14:49862575	-	0	0.014693	0.0132087	0.00897465	0.00702905	0.00603136	0.00732243	0.00493763	0.00401606	0.00807043	0.00655022	0.00730638	0.0201172	0.00492034	0.0191713	0.0117179	0.00621563	0.0127071	0.0120563	0.0124058	0.015963	0.00495786	0.0168577	0.00838524	0.00933053	0.0155642	0.0034662	0.00338219	0.00387297	0.00408998	0.0044915	0.00877835	0.00453752	0.0127265	0.0158004	0.0150287	0.00356718	0.00385694	0.00290135	0.0102454	0.00767939	0.00417944	0.00918803	0.0132704	0.0162199	0.00725486	0.00938086	0.00982362
chr14:50326985	+	1	0.541667	0.368421	0.5	0.227273	0.227273	0.5	0.230769	0.555556	0.333333	0.411765	0.578947	0.465116	0.4375	0.459459	0.25	0.25	0.363636	0.421053	0.615385	0.4	0.4	0.34375	0.571429	0.294118	0.444444	0.5625	0.230769	0.384615	0.588235	0.347826	0.333333	0.36	0.333333	0.380952	0.3	0.461538	0.636364	0.666667	0.444444	0.333333	0.363636	0.45614	0.388889	0.6	0.272727	0.413793	0.518519
chr14:50327535	+	1	0.611111	0.581395	0.391304	0.53125	0.208333	0.555556	0.321429	0.5	0.352941	0.413793	0.5	0.55814	0.35	0.4	0.433333	0.451613	0.25	0.413793	0.575758	0.458333	0.382353	0.612903	0.428571	0.529412	0.625	0.380952	0.466667	0.47619	0.285714	0.366667	0.454545	0.6	0.37037	0.382353	0.547619	0.571429	0.210526	0.533333	0.52	0.333333	0.526316	0.5	0.7	0.576923	0.4	0.404255	0.441176
chr14:50327590	+	1	0.16	0.338028	0.315789	0.209302	0.235294	0.291667	0.257143	0.375	0.217391	0.228571	0.363636	0.3125	0.484848	0.343434	0.25	0.363636	0.3	0.297297	0.311111	0.325	0.121951	0.297297	0.272727	0.310345	0.3125	0.185185	0.291667	0.258065	0.588235	0.170732	0.272727	0.15	0.325	0.220339	0.254902	0.0833333	0.26087	0.153846	0.176471	0.34375	0.5	0.296296	0.28125	0.352941	0.340909	0.306452	0.302326
chr14:50327604	+	1	0.567568	0.617647	0.586207	0.657895	0.548387	0.538462	0.34375	0.5	0.611111	0.678571	0.642857	0.578947	0.551724	0.573034	0.516129	0.689655	0.9	0.483871	0.744186	0.692308	0.648649	0.59375	0.631579	0.538462	0.72	0.36	0.73913	0.65625	0.764706	0.648649	0.727273	0.277778	0.5	0.679245	0.673469	0.727273	0.380952	0.75	0.642857	0.764706	0.5	0.517241	0.62963	0.896552	0.6	0.46	0.676471
chr14:50327645	+	1	0.68	0.677966	0.7	0.607143	0.652174	0.777778	0.75	0.5	0.538462	0.823529	0.636364	0.704545	0.666667	0.655738	0.681818	0.7	0.888889	0.789474	0.78125	0.733333	0.652174	0.708333	0.75	0.708333	0.75	0.333333	0.809524	0.916667	0.714286	0.733333	0.631579	0.5	0.714286	0.73913	0.848485	0.8	0.785714	0.619048	0.73913	0.931034	0.8	0.671642	0.725	0.785714	0.857143	0.722222	0.826087
chr14:50461242	-	1	0.8	0.6	0.5	0.666667	0.555556	0.571429	0.666667	0.6	0.8	0.666667	0.6	0.578947	0.6	0.666667	0.909091	0.333333	0.714286	0.933333	0.769231	0.894737	0.833333	0.833333	0.625	0.666667	0.923077	0.727273	0.875	0.733333	0.875	0.785714	0.8	0.75	0.5	0.846154	0.913043	0.5	0.888889	0.8	0.9	0.8	0.875	0.75	0.8	0.714286	0.6	0.571429	0.666667
chr14:50987281	-	0	0.956522	0.967742	0.933333	0.967742	0.958333	0.969697	0.923077	0.944444	0.944444	0.971429	0.969697	0.977273	0.923077	0.944444	0.964286	0.974359	0.9375	0.96	0.97561	0.9375	0.964286	0.967742	0.969697	0.966667	0.96875	0.96875	0.909091	0.958333	0.978261	0.970588	0.969697	0.95	0.973684	0.947368	0.833333	0.97561	0.961538	0.9375	0.95	0.941176	0.980769	0.964286	0.952381	0.909091	0.9375	0.96875	0.928571
chr14:50992490	-	1	0.785714	0.368421	0.529412	0.763158	0.538462	0.480769	0.666667	0.7	0.793103	0.545455	0.666667	0.666667	0.266667	0.52381	0.6	0.75	0.470588	0.675676	0.69697	0.608696	0.774194	0.857143	0.65	0.434783	0.62963	0.675676	0.56	0.59375	0.69697	0.603774	0.634146	0.512821	0.545455	0.5	0.6	0.421053	0.416667	0.380952	0.941176	0.619048	0.589744	0.69697	0.653846	0.666667	0.642857	0.418605	0.521739
chr14:50992491	-	1	0.62069	0.315789	0.529412	0.657895	0.444444	0.377358	0.666667	0.55	0.724138	0.409091	0.6	0.545455	0.4	0.428571	0.466667	0.697674	0.470588	0.542857	0.606061	0.565217	0.65625	0.642857	0.55	0.458333	0.481481	0.605263	0.5	0.75	0.515152	0.563636	0.404762	0.435897	0.545455	0.611111	0.466667	0.5	0.375	0.52381	0.764706	0.571429	0.564103	0.636364	0.36	0.666667	0.642857	0.395349	0.434783
chr14:50992510	-	1	0.166667	0.0454545	0.15	0.377778	0.2	0.267857	0.357143	0.333333	0.315789	0.166667	0.380952	0.567568	0.157895	0.25	0.315789	0.411765	0.304348	0.325	0.277778	0.321429	0.157895	0.322581	0.347826	0.3	0.290323	0.311111	0.172414	0.297297	0.439024	0.272727	0.367347	0.113636	0	0.333333	0.277778	0.333333	0.142857	0.24	0.3	0.111111	0.357143	0.0465116	0.16129	0.333333	0.294118	0.0784314	0.129032
chr14:50992566	-	1	0.761905	0.380952	0.615385	0.516129	0.375	0.333333	0.571429	0.592593	0.5	0.368421	0.666667	0.666667	0.545455	0.444444	0.272727	0.730769	0.5	0.625	0.625	0.5	0.464286	0.588235	0.55	0.4	0.333333	0.6	0.4375	0.692308	0.5	0.589744	0.5	0.473684	0.272727	0.357143	0.222222	0.461538	0.222222	0.277778	0.823529	0.571429	0.4	0.428571	0.65	0.25	0.642857	0.522727	0.32
chr14:50993497	-	1	0.5	0.378378	0.6	0.65	0.5	0.4	0.444444	0.25	0.65	0.375	0.555556	0.625	0.545455	0.3	0.7	0.7	0.444444	0.540541	0.5625	0.785714	0.8	0.714286	0.714286	0.764706	0.272727	0.347826	0.3	0.6	0.454545	0.478261	0.571429	0.533333	0.375	0.571429	0.7	0.625	0.642857	0.5625	0.6	0.769231	0.4	0.354839	0.608696	0	0.0909091	0.227273	0.470588
chr14:50993581	-	1	0.804878	0.613636	0.533333	0.724138	0.681818	0.481481	0.444444	0.722222	0.823529	0.466667	0.8	0.884615	0.8	0.5	0.464286	0.75	0.88	0.829268	0.702128	0.65	0.821429	0.9	0.8	0.65	0.75	0.581395	0.846154	0.742857	0.873016	0.641509	0.714286	0.727273	0.64	0.733333	0.75	0.685714	0.83871	0.741935	0.583333	0.615385	0.636364	0.615385	0.711111	0.833333	0.615385	0.53125	0.6
chr14:50994203	-	1	0.26087	0.0789474	0.1875	0.387097	0.5	0.272727	0	0.421053	0.35	0.272727	0.321429	0.3125	0.333333	0	0.473684	0.304348	0.25	0.317073	0.267857	0.1875	0.485714	0.404762	0.2	0.333333	0.452381	0.280702	0.0967742	0.341463	0.435484	0.333333	0.257143	0.268657	0.521739	0.25	0.421053	0.418605	0.193548	0.244898	0.285714	0.3	0.383562	0.108108	0.342857	0.125	0.285714	0.0769231	0.117647
chr14:50995133	-	1	0.461538	0.242424	0.411765	0.384615	0.433333	0.326531	0.222222	0.52	0.459459	0.384615	0.333333	0.6	0.583333	0.285714	0.64	0.641026	0.53125	0.456522	0.673913	0.482759	0.384615	0.388889	0.605263	0.448276	0.366667	0.490566	0.404762	0.441176	0.666667	0.442623	0.447368	0.541667	0.566667	0.681818	0.428571	0.6	0.470588	0.513514	0.5	0.454545	0.459459	0.4	0.208333	0.5	0.529412	0.292683	0.25
chr14:50995138	-	1	0.638889	0.15625	0.333333	0.7	0.75	0.6	0.444444	0.64	0.694444	0.695652	0.48	0.731707	0.538462	0.461538	0.625	0.783784	0.71875	0.666667	0.804348	0.666667	0.647059	0.625	0.8	0.642857	0.533333	0.5625	0.717949	0.806452	0.830189	0.796875	0.647059	0.6	0.821429	0.684211	0.6	0.702703	0.606061	0.78125	0.740741	0.636364	0.703704	0.552632	0.608696	0.625	0.5	0.512195	0.342105
chr14:52775636	-	1	0.612903	0.204545	0.227273	0.391304	0.333333	0.357143	0.545455	0.714286	0.368421	0.3	0.263158	0.462687	0.346154	0.390625	0.380952	0.590909	0.409091	0.4	0.611111	0.344828	0.421053	0.463415	0.4	0.466667	0.5	0.473684	0.333333	0.285714	0.583333	0.45	0.235294	0.363636	0.470588	0.690476	0.482759	0.454545	0.5	0.52	0.484848	0.214286	0.4	0.316667	0.666667	0.457143	0.388889	0.290323	0.583333
chr14:52776676	-	1	0.625	0.7	0.857143	0.8	0.75	0.769231	0.9	0.857143	0.714286	0.285714	0.777778	0.947368	0.909091	0.78125	0.823529	0.75	0.428571	0.928571	0.888889	0.75	0.857143	0.933333	0.809524	0.684211	0.647059	0.8	0.888889	0.916667	0.818182	0.818182	0.7	0.777778	0.615385	0.789474	0.666667	0.583333	0.8	0.545455	0.846154	0.8	0.823529	0.529412	0.777778	0.864407	0.909091	0.842105	0.642857
chr14:52862582	-	1	0.75	0.44186	0.3125	0.444444	0.416667	0.571429	0.5	0.181818	0.2	0.125	0.454545	0.36	0.75	0.318182	0.25	0.166667	0.5	0.533333	0.625	0.5	0.352941	0.545455	0.25	0.25	0.5	0.111111	0.533333	0.125	0.333333	0.52381	0.5	0.4	0.6	0.291667	0.75	0.625	0.666667	0.727273	0.222222	0.368421	0.333333	0.363636	0.304348	0.545455	0.5	0.272727	0.3125
chr14:52862585	-	1	0.647059	0.790698	0.75	0.777778	0.75	0.857143	0.916667	0.636364	0.8	0.25	0.636364	0.592593	0.75	0.73913	0.5	0.5	0.833333	0.8125	0.875	0.733333	0.666667	0.818182	0.75	0.5	0.833333	0.444444	0.9375	0.5	0.888889	0.809524	0.916667	0.533333	0.7	0.608696	0.875	0.555556	0.933333	0.9	0.888889	0.65	0.666667	0.878788	0.68	0.818182	0.571429	0.727273	0.75
chr14:55367486	-	1	0.727273	0.384615	0.411765	0.333333	0.545455	0.888889	0.55	0.454545	0.555556	0.5	0.3	0.589744	0.384615	0.322581	0.346154	0.5	0.333333	0.419355	0.548387	0.461538	0.304348	0.35	0.555556	0.272727	0.5	0.375	0.416667	0.428571	0.545455	0.444444	0.47619	0.35	0.294118	0.807692	0.382353	0.466667	0.52	0.6	0.5	0.777778	0.272727	0.684211	0.428571	0.333333	0.692308	0.454545	0.571429
chr14:55367492	-	1	0.818182	0.921053	0.75	0.777778	0.818182	0.888889	0.894737	0.818182	0.875	0.714286	0.8	0.897436	0.923077	0.83871	0.884615	0.785714	0.833333	0.83871	0.96875	0.730769	0.863636	0.95	0.888889	0.727273	0.769231	0.75	0.909091	0.928571	0.954545	0.888889	0.85	0.8	0.947368	0.961538	0.852941	0.8	0.72	0.888889	0.857143	0.777778	0.7	0.928571	0.892857	0.875	0.846154	0.818182	0.928571
chr14:55367498	-	1	0.636364	0.542857	0.2	0.666667	0.5	0.666667	0.45	0.4	0.5	0.0714286	0.333333	0.405405	0.307692	0.5	0.461538	0.5	0.5	0.387097	0.5	0.346154	0.272727	0.55	0.222222	0.181818	0.384615	0.285714	0.545455	0.285714	0.454545	0.5	0.235294	0.157895	0.368421	0.32	0.352941	0.266667	0.5	0.7	0.4	0.375	0.190476	0.473684	0.357143	0.3	0.615385	0.363636	0.428571
chr14:55367499	-	1	0.545455	0.416667	0.25	0.444444	0.8	0.666667	0.473684	0.4	0.125	0.428571	0.222222	0.473684	0.461538	0.633333	0.576923	0.384615	0.166667	0.387097	0.366667	0.4	0.272727	0.35	0.222222	0.545455	0.461538	0.142857	0.727273	0.428571	0.454545	0.388889	0.444444	0.166667	0.421053	0.48	0.515152	0.4	0.391304	0.6	0.5	0.444444	0.333333	0.418182	0.321429	0.625	0.384615	0.363636	0.428571
chr14:55367526	-	1	0.363636	0.333333	0.142857	0.555556	0.5	0.5	0.611111	0.5	0.375	0.461538	0.5	0.513514	0.363636	0.5	0.4	0.538462	0.5	0.551724	0.551724	0.32	0.35	0.444444	0.666667	0.222222	0.461538	0.333333	0.727273	0.615385	0.45	0.294118	0.5	0.421053	0.421053	0.608696	0.354839	0.285714	0.190476	0.6	0.666667	0.444444	0.294118	0.384615	0.461538	0.482759	0.272727	0.181818	0.363636
chr14:55367658	-	1	0.652174	0.394737	0.44	0.666667	0.571429	0.6875	0.617647	0.4	0.35	0.727273	0.727273	0.478261	0.384615	0.555556	0.235294	0.466667	0.333333	0.25	0.551724	0.708333	0.6875	0.466667	0.533333	0.6875	0.6	0.818182	0.75	0.4375	0.666667	0.625	0.285714	0.647059	0.615385	0.458333	0.521739	0.769231	0.583333	0.428571	0.647059	0.538462	0.7	0.526316	0.6	0.666667	0.5	0.458333	0.592593
chr14:55368487	-	1	0.538462	0.382353	0.181818	0.3125	0.583333	0.333333	0.333333	0.470588	0.5	0.538462	0.5	0.37931	0.571429	0.259259	0.266667	0.428571	0.8	0.5	0.368421	0.4375	0.1875	0.307692	0.388889	0.428571	0.142857	0.636364	0.142857	0.25	0.6	0.388889	0.25	0.333333	0.222222	0.411765	0.352941	0.222222	0.307692	0.2	0.3125	0.625	0.25	0.393939	0.333333	0.529412	0.222222	0.3125	0.363636
chr14:55368515	-	1	0.555556	0.136364	0.25	0.5	0.181818	0.5	0.555556	0.333333	0.666667	0.4	0.111111	0.272727	0.5	0.333333	0.285714	0.75	0.6	0.25	0.409091	0.333333	0.375	0.333333	0.333333	0.285714	0.454545	0.375	0.3	0.263158	0.5	0	0.333333	0.416667	0.3	0.352941	0.2	0.166667	0.230769	0.6	0.466667	0.4	0.181818	0.2	0.409091	0.666667	0.454545	0.333333	0.3
chr14:60924978	+	0	0.944444	0.962963	0.875	0.967742	0.857143	0.933333	0.9	0.888889	0.941176	0.928571	0.916667	0.954545	0.5	0.833333	0.941176	0.9375	0.75	0.8	0.95	0.923077	0.965517	0.941176	0.909091	0.75	0.875	0.909091	0.666667	0.5	0.9	0.952381	0.9375	0.928571	0.9	0.928571	0.857143	0.857143	0.928571	0.857143	0.909091	0.857143	0.923077	0.961538	0.947368	0.947368	0.916667	0.923077	0.933333
chr14:67008200	+	1	0.6	0.648649	0.416667	0.333333	0.25	0.375	0.333333	0.333333	0.375	0.25	0.428571	0.40625	0	0.333333	0.266667	0.4	0.6	0.375	0.575758	0.454545	0.705882	0.789474	0.47619	0.571429	0.428571	0.666667	0.454545	0.75	0.45	0.774194	0.5	0.315789	0.52381	0.6	0.5	0.541667	0.772727	0.461538	0.375	0.470588	0.5	0.323529	0.608696	0.619048	0.666667	0.5	0.3
chr14:67008657	+	1	0.769231	0.625	0.6875	0.5	0.727273	0.866667	0.571429	0.666667	0.75	0.6	0	0.657143	0.7	0.545455	0.583333	0.769231	0.833333	0.615385	0.685714	0.631579	0.769231	0.928571	0.714286	0.705882	0.5	0.9	0.833333	0.466667	0.894737	0.631579	0.545455	0.666667	0.65	0.7	0.7	0.857143	0.8	0.333333	0.833333	0.882353	0.625	0.6	0.875	0.7	0.571429	0.5	0
chr14:67009828	+	1	0.5	0.615385	0.769231	0.8	0.666667	0.857143	0	0.727273	0.727273	0.571429	0.625	0.705882	0.5	0.4	0.545455	0.428571	0.785714	0.647059	0.583333	0.5	0.571429	0.857143	0.666667	0.4	0.95	0.571429	0.636364	0.75	0.785714	0.666667	0.375	0.642857	0.777778	0.818182	0.6	0.6	0.785714	0.666667	0.916667	0.444444	0.727273	0.375	0.6	0.625	0.333333	0.571429	0.2
chr14:70369354	-	1	0.166667	0.311828	0.527778	0.259259	0.142857	0.380952	0.290323	0.478261	0.222222	0.615385	0.44	0.380952	0.35	0.271429	0.285714	0.16129	0.44	0.414634	0.4	0.30303	0.333333	0.292683	0.272727	0.355556	0.111111	0.291667	0.347826	0.382353	0.481481	0.380952	0.432432	0.35	0.306122	0.147059	0.255814	0.548387	0.282051	0.304348	0.26087	0.289474	0.307692	0.440476	0.387755	0.58	0.322581	0.238095	0.117647
chr14:74058069	-	1	0.108333	0.102128	0.106667	0.156522	0.134146	0.105263	0.102564	0.0925926	0.0612245	0.0941176	0.091954	0.0952381	0.0909091	0.114286	0.0592593	0.0902778	0.0869565	0.106557	0.0829016	0.0821918	0.164948	0.0842697	0.0827068	0.14876	0.104938	0.0519481	0.0821918	0.0722892	0.0825688	0.0775862	0.0882353	0.109756	0.110092	0.0862944	0.0985915	0.0615385	0.0592593	0.0285714	0.0759494	0.0746269	0.0689655	0.0947075	0.0545455	0.0645161	0.10929	0.0704225	0.0671642
chr14:74058071	-	1	0.801724	0.755365	0.782805	0.810345	0.75	0.818182	0.644737	0.754717	0.742268	0.821429	0.806818	0.785366	0.736364	0.883041	0.865672	0.727273	0.826087	0.85124	0.84456	0.731034	0.831579	0.840909	0.856061	0.731092	0.77707	0.689189	0.797101	0.7875	0.780952	0.763158	0.831683	0.785714	0.787037	0.798969	0.819905	0.870968	0.791045	0.828571	0.797386	0.823077	0.694118	0.809117	0.837963	0.762712	0.788889	0.676259	0.572519
chr14:74058083	-	1	0.395161	0.393939	0.43578	0.47541	0.487805	0.45679	0.350649	0.462963	0.485437	0.395349	0.579545	0.504808	0.376147	0.496855	0.57037	0.482759	0.447368	0.435484	0.452632	0.449664	0.402062	0.525714	0.538462	0.448819	0.432099	0.356164	0.464789	0.307692	0.444444	0.491228	0.483516	0.493671	0.527273	0.450262	0.495192	0.508197	0.536	0.542857	0.365385	0.44697	0.483516	0.45481	0.537383	0.559322	0.527919	0.430657	0.281481
chr14:74058084	-	1	0.401639	0.341991	0.515982	0.540984	0.433735	0.46988	0.307692	0.307692	0.514563	0.388235	0.456522	0.406699	0.416667	0.515924	0.474074	0.380952	0.391304	0.442623	0.402116	0.322148	0.367347	0.405714	0.443662	0.370079	0.503067	0.407895	0.485714	0.355263	0.35514	0.617391	0.385417	0.518987	0.40367	0.470899	0.38835	0.484375	0.550388	0.545455	0.314465	0.403101	0.428571	0.475362	0.514019	0.576271	0.482051	0.361702	0.357143
[truncated: 2,424 more rows]
[truncated: 35 more columns]
