# Supplementary material for: Genome-wide perturbations of Alu expression and Alu-associated post-transcriptional regulations distinguish oligodendroglioma from other gliomas
Source: Commun Biol. 2022 Jan 18;5:62. doi: 10.1038/s42003-022-03011-w (PMC8766575; doi:10.1038/s42003-022-03011-w)
Supplement: Supplementary file 5 — Supplementary Data 2 [file 42003_2022_3011_MOESM5_ESM.xlsx]

## Sheet: Sheet1
Pathology	Pos	Exonic	Alu	Diff	Padj
O2	chr1:16229111	0	1	-0.0458333	0.0429394
O2	chr1:155883460	1	1	0.0404648	0.0478505
O2	chr1:160142551	1	1	0.0139577	0.000129072
O2	chr1:160996644	1	1	0.541539	0.037458
O2	chr2:77248787	0	0	-0.139147	0.0403557
O2	chr2:159335011	0	1	-0.124828	0.0458235
O2	chr2:202813523	0	0	0.0791783	0.0459266
O2	chr2:206122546	0	1	0.000183166	0.0301844
O2	chr3:14944597	1	1	0.00980586	0.00442182
O2	chr4:30928193	0	1	-0.399734	0.0458578
O2	chr4:56347699	1	1	-0.103432	0.0471011
O2	chr4:56460916	1	1	0.185813	0.0458578
O2	chr4:157336727	1	0	-0.0198099	0.03003
O2	chr5:40829962	0	1	0.0395348	0.0414325
O2	chr5:131953522	1	1	-0.00510692	0.0267502
O2	chr5:134900528	1	1	0.0883778	0.0414325
O2	chr6:42888301	1	1	0.00230519	0.00660936
O2	chr6:42889240	1	1	0.0296571	0.0099438
O2	chr6:52995696	1	0	-0.000524681	0.00420714
O2	chr6:52995745	1	0	-0.00101707	0.0181639
O2	chr6:52995876	1	0	-0.000438783	0.00442182
O2	chr6:73518412	1	0	0.0011176	0.03003
O2	chr6:122444205	1	1	0.000745274	0.00207351
O2	chr7:44833344	0	1	0.0176687	0.0487604
O2	chr8:11842734	1	1	0.0482546	0.0396617
O2	chr8:11844000	1	1	0.0868856	0.0458235
O2	chr11:8687278	1	1	0.359024	0.0185256
O2	chr11:61800489	1	0	-0.00583897	0.0458235
O2	chr11:108365796	1	1	0.338599	0.03003
O2	chr12:50930701	1	1	0.00330642	0.00442182
O2	chr12:68843241	1	0	0.00921358	0.00442182
O2	chr12:68843267	1	0	-0.0040891	0.0429394
O2	chr12:123626024	0	1	0.0199762	0.033382
O2	chr13:19672889	1	1	-0.0329448	0.03003
O2	chr13:102269626	0	1	0.0587545	0.0458235
O2	chr13:107455058	0	0	0.057016	0.0301844
O2	chr14:45131595	0	1	0.232784	0.0458235
O2	chr14:74058069	1	1	-0.0425822	0.03003
O2	chr14:74059001	1	1	0.00907474	0.03003
O2	chr15:24982731	1	1	-0.009476	0.0403557
O2	chr15:24983232	1	1	-0.00133516	0.0458235
O2	chr15:24983514	1	1	0.0380554	0.0142374
O2	chr17:19188061	1	0	-0.0260109	0.0429394
O2	chr17:50964383	1	1	-0.00761198	0.00994865
O2	chr17:67338651	1	1	0.119508	0.0428379
O2	chr19:23258253	1	1	0.30754	0.0458235
O2	chr19:23359502	1	1	0.00421395	0.0206145
O2	chr20:5195158	1	0	0.0880141	0.03003
O2	chr20:17962853	1	0	-4.09344e-05	0.00660936
O2	chr21:33551799	1	0	0.0199278	0.0102927
O2	chr22:24573720	1	1	0.0017528	0.0459266
O2	chrX:74200119	0	0	-0.0172186	0.0398111
O2	chrX:77828484	1	1	0.0276974	0.0458235
O3	chr1:20756783	0	1	-0.254019	0.0401313
O3	chr1:30870536	1	0	0.00272181	0.00212697
O3	chr1:32682327	1	1	-0.0806756	0.0420354
O3	chr1:32683020	1	1	-0.0159684	0.0348802
O3	chr1:35602237	1	1	-0.125822	0.0342636
O3	chr1:35602583	1	1	-0.273204	0.00163012
O3	chr1:52823225	1	1	-0.235611	0.00674784
O3	chr1:52823252	1	1	-0.188003	0.00582221
O3	chr1:52825748	1	1	-0.190427	0.00155942
O3	chr1:145745519	0	1	-0.150023	0.0269718
O3	chr1:145745550	0	1	-0.141075	0.0330943
O3	chr1:145745595	0	1	-0.055617	0.012942
O3	chr1:145922155	1	1	-0.12919	0.00483415
O3	chr1:145923100	1	1	-0.0321314	0.00432965
O3	chr1:149197044	0	0	-0.0509341	0.0201245
O3	chr1:150309507	0	1	-0.0788413	0.0166051
O3	chr1:150620953	0	1	-0.0201075	0.030829
O3	chr1:155881822	1	1	-0.0161534	0.0141998
O3	chr1:155881829	1	1	-0.0104059	0.00933539
O3	chr1:155881938	1	1	-0.00280678	0.0075651
O3	chr1:160142550	1	1	0.0047142	0.00116799
O3	chr1:160142662	1	1	0.0130271	0.0362272
O3	chr1:160142676	1	1	-0.00364662	0.00056394
O3	chr1:160142694	1	1	0.00398793	0.003687
O3	chr1:160142726	1	1	0.00237747	0.0322924
O3	chr1:160332454	1	0	0.128438	0.0141998
O3	chr1:173864028	1	1	0.00144708	0.000423882
O3	chr1:173864055	1	1	-0.00536456	0.000642842
O3	chr1:179074965	1	1	-0.101249	0.0134178
O3	chr1:204555806	1	1	-0.150752	0.023089
O3	chr1:207768991	0	1	-0.133567	0.0201245
O3	chr1:211433752	0	1	-0.142634	0.0477724
O3	chr1:220058142	1	1	-0.158049	0.026402
O3	chr1:220058617	1	1	-0.0321613	0.0433586
O3	chr1:225786942	1	1	0.00360455	0.000146455
O3	chr1:225786960	1	1	-0.0219559	0.00279623
O3	chr1:225786982	1	1	-0.00410761	0.00212697
O3	chr2:1861811	0	0	-0.171555	0.0482813
O3	chr2:8722776	1	1	-0.31903	0.00250075
O3	chr2:8722799	1	1	-0.37265	0.00115674
O3	chr2:32307672	0	1	-0.0191513	0.00310624
O3	chr2:37100501	0	0	-0.205174	0.00295284
O3	chr2:37100515	0	0	-0.0917279	0.0194171
O3	chr2:37100932	0	0	-0.141744	0.0071659
O3	chr2:37100954	0	0	-0.15935	0.00576076
O3	chr2:37102171	0	1	-0.0677936	0.0131056
O3	chr2:37202483	1	1	-0.0245866	0.0132357
O3	chr2:50912444	0	0	-0.118722	0.00273118
O3	chr2:53849195	1	0	0.0385133	0.00332432
O3	chr2:61529066	0	1	-0.25292	0.00855616
O3	chr2:71386917	0	1	0.0788304	0.0160402
O3	chr2:75668196	0	0	-0.0678296	0.0451631
O3	chr2:75668202	0	0	0.0206009	0.0465508
O3	chr2:77171478	0	1	-0.069869	0.0153113
O3	chr2:77265622	0	0	-0.29237	0.00447788
O3	chr2:77354011	0	0	-0.250694	0.00631217
O3	chr2:77400109	0	0	-0.402825	0.0287531
O3	chr2:77434929	0	0	-0.157396	0.00918918
O3	chr2:77434940	0	0	-0.362768	0.00517266
O3	chr2:77434965	0	0	-0.174012	0.0260291
O3	chr2:77435760	0	0	-0.301032	0.000109822
O3	chr2:77435783	0	0	-0.224732	0.0142835
O3	chr2:77435788	0	0	-0.125937	0.0454883
O3	chr2:77435847	0	0	-0.165046	0.0105062
O3	chr2:94222423	0	0	0.00772411	0.00786622
O3	chr2:95830147	0	0	0.171481	0.0260291
O3	chr2:98622919	1	1	-0.295642	0.000736567
O3	chr2:99196002	1	1	-0.111932	0.0134178
O3	chr2:99196345	1	1	-0.118143	0.0175999
O3	chr2:99196354	1	1	-0.0494045	0.018642
O3	chr2:99196394	1	1	-0.0928236	0.0221856
O3	chr2:99196557	1	1	-0.231864	0.0481304
O3	chr2:148041048	0	1	-0.188002	0.0433586
O3	chr2:200909670	0	1	-0.0844396	0.00706286
O3	chr2:200978587	1	1	-0.19249	0.00414897
O3	chr2:206117094	0	1	-0.115509	0.00881753
O3	chr2:206117132	0	1	-0.0713417	0.000109822
O3	chr2:206117623	0	1	-0.177735	0.0465508
O3	chr2:206119005	0	1	-0.162699	0.0340047
O3	chr2:206119574	0	1	-0.181006	0.0330872
O3	chr2:206122221	0	1	-0.214317	0.0424992
O3	chr2:206122412	0	1	-0.0875083	0.0309518
O3	chr2:206122417	0	1	-0.0880542	0.019476
O3	chr2:206122529	0	1	-0.0962969	0.0270237
O3	chr2:206122546	0	1	-0.143233	0.039168
O3	chr2:206122616	0	1	-0.115976	0.0195922
O3	chr2:206122837	0	1	-0.0849655	0.0129759
O3	chr2:207754755	1	1	0.205678	0.0222012
O3	chr2:216208018	0	1	-0.029558	0.0119506
O3	chr2:216208953	0	1	-0.181184	0.0141998
O3	chr2:216501804	0	1	-0.0207489	0.00657545
O3	chr2:216501811	0	1	-0.0245779	0.0216862
O3	chr2:216502071	0	1	-0.103574	0.0409314
O3	chr2:216502242	0	1	-0.160069	0.0141998
O3	chr2:227539915	0	1	-0.275689	0.0363605
O3	chr2:233288843	1	0	-0.0211303	0.000109822
O3	chr3:14944597	1	1	-0.0869431	0.0270943
O3	chr3:15072292	1	1	-0.0080324	0.0499264
O3	chr3:15072894	1	1	0.0638091	0.00631217
O3	chr3:33550296	0	1	0.142755	0.00483415
O3	chr3:33618086	0	1	-0.201151	0.026402
O3	chr3:33618087	0	1	-0.204366	0.0175999
O3	chr3:44750077	1	1	-0.0672036	0.0346028
O3	chr3:49359890	1	0	-0.0125662	0.00701281
O3	chr3:62438132	1	0	0.201522	0.0363064
O3	chr3:85076505	0	1	0.120543	0.0214173
O3	chr3:85259683	0	0	-0.177635	0.0113043
O3	chr3:85414049	0	1	-0.237659	0.0459501
O3	chr3:85573373	0	1	-0.171498	0.0409595
O3	chr3:85658007	0	0	0.0988114	0.0174425
O3	chr3:101768580	1	1	-0.0208503	0.026441
O3	chr3:116271372	0	0	-0.0529839	0.00438923
O3	chr3:116271782	0	0	-0.123142	0.0114576
O3	chr3:117539116	0	0	-0.192533	0.000785968
O3	chr3:155943111	0	1	0.113083	0.0346028
O3	chr3:156540416	1	1	-0.0227151	0.0158071
O3	chr3:156540494	1	1	0.0149725	0.0322924
O3	chr3:156541542	1	1	0.0104581	0.0166051
O3	chr3:173840537	0	0	0.0276609	0.0132115
O3	chr3:174070922	0	1	0.0195492	0.0326397
O3	chr3:179398270	1	1	-0.134614	0.0330872
O3	chr3:192705460	0	0	-0.360311	0.0182987
O3	chr3:192705999	0	0	-0.496637	0.00415438
O3	chr4:17801914	1	1	0.00154465	0.00517266
O3	chr4:17802050	1	1	-0.130853	0.038373
O3	chr4:55416057	0	1	0.0340372	0.0415706
O3	chr4:56459960	1	1	-0.148721	0.0178402
O3	chr4:56459993	1	1	-0.0879969	0.00669543
O3	chr4:56460147	1	1	-0.120535	0.0409595
O3	chr4:56460713	1	1	-0.121694	0.0288831
O3	chr4:56460892	1	1	-0.108971	0.0328472
O3	chr4:76943076	0	1	-0.31369	0.0344704
O3	chr4:77048532	1	0	-0.00534401	0.000423882
O3	chr4:88258465	1	1	-0.0484942	0.0365615
O3	chr4:118714776	0	1	-0.0711084	0.0409314
O3	chr4:157336985	0	0	-0.313255	0.00115242
O3	chr4:157336986	0	0	-0.116475	0.0150679
O3	chr4:157337091	0	0	-0.080008	0.0110304
O3	chr4:157360142	1	0	-0.254178	0.00278902
O3	chr4:168990942	0	1	-0.306117	0.00273406
O3	chr4:168990971	0	1	-0.15277	0.0224659
O3	chr5:37290390	0	1	0.00614072	0.0419225
O3	chr5:40825843	1	1	0.0573319	0.00957234
O3	chr5:40831163	0	1	-0.0351273	0.0321772
O3	chr5:44815573	0	1	-0.0822368	0.0432074
O3	chr5:44815731	0	1	-0.0359433	0.0227635
O3	chr5:44815737	0	1	-0.0691894	0.0153803
O3	chr5:65668353	1	1	-0.157778	0.00692263
O3	chr5:65668839	1	1	-0.207826	0.00279339
O3	chr5:80627474	1	1	-0.11569	0.0132178
O3	chr5:109335497	1	0	-0.00579546	0.00122468
O3	chr5:109699731	0	0	0.0390967	0.0346028
O3	chr5:118837897	1	1	0.0175944	0.0190485
O3	chr5:126625476	1	1	-0.0651018	0.00258871
O3	chr5:126625477	1	1	-0.0238344	0.0358355
O3	chr5:131201694	1	1	-0.178283	0.0307436
O3	chr5:131951854	1	1	-0.103927	0.0057976
O3	chr5:131953357	1	1	-0.166376	0.00576076
O3	chr5:131953498	1	1	-0.0462247	0.0395369
O3	chr5:131953522	1	1	-0.0144929	0.00681691
O3	chr5:131953543	1	1	-0.0375711	0.0216862
O3	chr5:151268415	1	1	-0.0128374	0.00115242
O3	chr5:157309800	1	0	-0.419557	0.000244875
O3	chr6:28977560	0	0	-0.131629	0.0178402
O3	chr6:28977610	0	0	-0.0238544	0.0307436
O3	chr6:28977729	0	0	-0.0042007	0.0153084
O3	chr6:42887444	1	1	-0.0238543	0.0433586
O3	chr6:42888234	1	1	-0.0335172	0.00248083
O3	chr6:42888241	1	1	-0.102978	0.00509274
O3	chr6:42888301	1	1	-0.0227963	0.0280175
O3	chr6:42888313	1	1	-0.143062	0.014224
O3	chr6:42888318	1	1	0.00422796	0.00201715
O3	chr6:42888372	1	1	-0.0260737	0.012942
O3	chr6:42889199	1	1	-0.0560582	0.000695669
O3	chr6:42889245	1	1	-0.11948	0.0177689
O3	chr6:42889290	1	1	-0.0242935	4.23518e-05
O3	chr6:68689009	0	0	-0.162864	0.0416814
O3	chr6:70588942	0	1	0.0406361	0.0280175
O3	chr6:70589266	0	1	0.0355013	0.0409595
O3	chr6:70589270	0	1	-0.075755	0.0147787
O3	chr6:70589363	0	1	-0.00967231	0.0107691
O3	chr6:75644584	0	1	-0.218478	0.027663
O3	chr6:79555649	0	1	0.205056	0.0247065
O3	chr6:101470238	0	0	-0.177747	0.0444146
O3	chr6:101889827	1	0	-0.375885	0.00295284
O3	chr6:101924714	1	0	-0.359768	0.0018638
O3	chr6:101924755	0	0	-0.126204	0.00918918
O3	chr6:101926684	0	0	-0.0755379	0.00751812
O3	chr6:101926741	0	0	-0.296692	0.00140303
O3	chr6:101926759	0	0	-0.2181	0.00248932
O3	chr6:101926768	0	0	-0.18615	0.0221594
O3	chr6:170359272	0	1	0.0386685	0.0321353
O3	chr7:7635935	0	1	-0.218505	0.0133968
O3	chr7:7636034	0	1	-0.178533	0.0282595
O3	chr7:7636436	0	1	-0.150387	0.0164181
O3	chr7:17345194	1	1	0.152066	0.0268224
O3	chr7:23187858	0	1	-0.146117	0.0237348
O3	chr7:25121818	1	1	-0.160107	0.0435388
O3	chr7:38723468	0	1	-0.190101	0.0174425
O3	chr7:38723648	0	1	-0.224287	0.00116799
O3	chr7:38724686	1	1	-0.21253	0.027932
O3	chr7:38724705	1	1	-0.176937	0.00114994
O3	chr7:38724732	1	1	-0.138119	0.0205763
O3	chr7:38724859	1	1	-0.0745002	0.0486741
O3	chr7:44577512	0	1	0.260789	0.026402
O3	chr7:44830948	0	1	-0.0350033	0.0147787
O3	chr7:44832684	0	1	-0.00934505	0.00189183
O3	chr7:44832692	0	1	-0.00258469	0.0121125
O3	chr7:44832701	0	1	-0.104109	0.0480585
O3	chr7:44832705	0	1	-0.0258621	0.0022882
O3	chr7:44832731	0	1	-0.00144288	0.00855616
O3	chr7:44832777	0	1	-0.0263955	0.00593243
O3	chr7:44832810	0	1	-0.0219721	0.00178594
O3	chr7:44832822	0	1	-0.0672292	0.00770915
O3	chr7:44832893	0	1	-0.01391	0.0130076
O3	chr7:44833305	0	1	0.0166311	0.0178216
O3	chr7:64859178	0	1	-0.263364	0.014388
O3	chr7:66154269	1	1	-0.0786735	0.0358355
O3	chr7:66740094	1	1	0.00111204	0.01815
O3	chr7:70139916	0	1	-0.0661496	0.0372011
O3	chr7:88169181	0	0	-0.206587	0.000833112
O3	chr7:88169198	0	0	-0.132714	0.047211
O3	chr7:97969479	0	1	0.265048	0.027932
O3	chr7:102637153	1	1	-0.092892	0.00279339
O3	chr7:128504760	0	1	-0.165684	0.0467724
O3	chr7:130944866	1	0	0.00884039	0.0420354
O3	chr7:146132069	0	0	-0.243495	0.0409314
O3	chr7:146151354	0	0	-0.379151	0.0307398
O3	chr8:10451928	0	0	-0.275651	0.00310624
O3	chr8:11106767	0	1	0.286065	0.0419225
O3	chr8:11842734	1	1	0.0189129	0.0129759
O3	chr8:30186186	0	1	-0.173444	0.0272725
O3	chr8:30186256	0	1	-0.239036	0.0260291
O3	chr8:30678561	1	1	-0.071027	0.0433586
O3	chr8:30679086	1	1	-0.15049	0.00116799
O3	chr8:30679089	1	1	-0.0888379	0.0201245
O3	chr8:38972256	1	1	-0.148861	0.00887295
O3	chr8:38972320	1	1	-0.131952	0.0348802
O3	chr8:42534203	0	1	0.24823	0.0282595
O3	chr8:47977073	1	1	-0.164686	0.0126481
O3	chr8:56068438	1	1	-0.0977151	0.0218741
O3	chr8:56069404	0	1	-0.0208852	0.00279623
O3	chr8:66675203	0	1	-0.0495784	0.0307436
O3	chr8:94792745	1	1	-0.15747	0.0231181
O3	chr8:102829408	1	0	0.0198282	0.0231181
O3	chr8:104118430	0	1	-0.276536	0.028561
O3	chr8:144974357	1	1	-0.219759	0.0158745
O3	chr9:40873743	0	0	-0.00854269	0.0307436
O3	chr9:62816471	0	0	-0.268475	0.0201245
O3	chr9:83682952	1	0	-0.00325352	0.0466302
O3	chr9:89012071	1	0	-0.070793	0.000146455
O3	chr9:109135536	1	1	-0.12382	0.00366728
O3	chr9:112685238	1	1	-0.19869	0.0466302
O3	chr9:123103997	1	0	0.0236799	0.0227635
O3	chr9:128613422	1	0	-2.41632e-05	0.00855616
O3	chr10:15075744	1	1	-0.014217	0.0470834
O3	chr10:15076749	1	1	-0.0152485	0.0466302
O3	chr10:15077279	1	0	-0.0215028	0.0340476
O3	chr10:17686651	0	1	0.14196	0.0389963
O3	chr10:28525726	0	1	-0.0488721	0.0309701
O3	chr10:68752629	0	1	-0.0515552	0.0162734
O3	chr10:73249115	1	1	-0.043495	0.0141998
O3	chr10:73249821	1	1	0.0130252	0.0057976
O3	chr10:78037967	1	0	0.505065	0.00233495
O3	chr10:78037971	1	0	0.502262	0.00581671
O3	chr10:80432379	1	1	0.00172797	0.000164603
O3	chr10:80432385	1	1	0.00211842	0.00187148
O3	chr10:80432530	1	1	0.00416715	0.000695669
O3	chr10:87047344	0	1	-0.177751	0.0231181
O3	chr10:100232524	1	1	-0.218595	0.0100342
O3	chr10:100232541	1	1	-0.14876	0.00669543
O3	chr10:100232545	1	1	-0.0920102	0.0307436
O3	chr10:100232550	1	1	-0.0158002	0.030829
O3	chr10:100361844	1	0	-0.115818	0.027932
O3	chr10:103178598	0	1	0.342702	0.0155294
O3	chr10:115100072	0	1	-0.205355	0.0231181
O3	chr10:115114240	0	0	0.0333836	0.000963464
O3	chr10:115114385	0	0	-0.110297	0.0330872
O3	chr10:115114394	0	0	0.0925014	0.0422961
O3	chr10:115114432	0	0	0.0227151	0.00056394
O3	chr10:115114451	0	0	0.0384299	0.0132178
O3	chr11:778153	1	1	0.046048	0.0470569
O3	chr11:31431610	1	1	-0.119797	0.0363605
O3	chr11:46428890	0	0	-0.0254363	0.0194171
O3	chr11:46915611	0	1	-0.109879	0.0307398
O3	chr11:61800305	1	1	0.0138737	0.019306
O3	chr11:73405003	1	0	-0.0562745	0.00681691
O3	chr11:78069071	1	1	0.014451	0.0105062
O3	chr11:93735605	0	1	-0.13282	0.0389963
O3	chr11:105933968	1	0	-0.171451	0.00701281
O3	chr11:105945402	0	0	-0.14201	0.0134178
O3	chr11:108285063	0	1	0.0421793	0.0435638
O3	chr11:108365742	1	1	0.0296324	0.0479719
O3	chr11:113071903	0	1	0.163775	0.025435
O3	chr12:8206460	0	0	-0.1322	0.0141998
O3	chr12:50930397	1	1	-0.00130427	0.00115242
O3	chr12:50930406	1	1	-0.00713427	0.000164603
O3	chr12:50930441	1	1	-0.00148491	6.88365e-05
O3	chr12:50930530	1	1	-0.0419135	0.0141998
O3	chr12:50930670	1	1	0.000330045	0.0386585
O3	chr12:50930683	1	1	-0.0151443	0.000833112
O3	chr12:50930701	1	1	-0.0155592	0.0148895
O3	chr12:50930762	1	1	-0.0262399	0.0404426
O3	chr12:50930843	1	1	-0.00728882	0.000244875
O3	chr12:50930844	1	1	-0.013352	0.00712489
O3	chr12:50931454	1	1	-0.0863896	0.0208914
O3	chr12:50931652	1	1	-0.0206009	0.000217294
O3	chr12:50931657	1	1	-0.0396729	0.00115242
O3	chr12:50931754	1	1	-0.0733163	0.0126481
O3	chr12:51510193	1	1	-0.27496	0.0395657
O3	chr12:51511641	1	1	-0.134299	0.0346028
O3	chr12:56308377	0	1	0.305904	0.0143906
O3	chr12:57585977	1	0	-0.0838541	0.00483415
O3	chr12:62518163	0	0	-0.189395	0.0174425
O3	chr12:64450281	1	1	-0.114284	0.0150568
O3	chr12:64450354	1	1	-0.119266	0.027932
O3	chr12:64450358	1	1	-0.0215952	0.010327
O3	chr12:64450370	1	1	-0.10669	0.00401522
O3	chr12:67318064	0	1	-0.0909009	0.0348802
O3	chr12:68843239	1	0	-0.00770932	1.94747e-05
O3	chr12:68843241	1	0	-0.00866961	0.000666243
O3	chr12:68843267	1	0	-0.0173165	0.0223504
O3	chr12:68843273	1	0	-0.0628009	0.0309701
O3	chr12:68843277	1	0	-0.0256038	0.00194194
O3	chr12:68843739	1	0	0.0186918	0.0221856
O3	chr12:98549046	1	1	-0.178955	0.0216728
O3	chr12:98604977	0	1	-0.159276	0.0490432
O3	chr12:98605178	0	1	-0.177911	0.00125034
O3	chr12:98605880	0	1	-0.0225307	0.0119485
O3	chr12:98606008	0	1	-0.123607	0.0470834
O3	chr12:111840388	1	1	-0.0479251	0.0348802
O3	chr12:116851301	0	1	-0.233114	0.00845551
O3	chr12:120461208	1	1	0.000201051	0.0116256
O3	chr12:121335262	0	1	0.17555	0.0346028
O3	chr12:123661548	1	1	-0.191932	0.0182987
O3	chr12:132721535	1	1	-0.138776	0.0365615
O3	chr12:132721669	1	1	-0.182271	0.00517266
O3	chr13:19672219	1	1	-0.0349317	0.0147787
O3	chr13:21374899	1	1	-0.17249	0.0237165
O3	chr13:21374916	1	1	-0.151614	0.00194194
O3	chr13:21375010	1	1	-0.00771622	0.00328828
O3	chr13:32538620	1	0	-0.0348159	0.0261629
O3	chr13:67185847	0	1	0.00920366	0.0498492
O3	chr13:102134963	0	1	-0.261169	0.00517266
O3	chr13:102181830	0	0	0.0463791	0.035822
O3	chr13:102181840	0	0	-0.193301	0.0182987
O3	chr13:107577198	0	0	-0.371979	0.000164603
O3	chr13:107660210	0	1	-0.410553	0.0358355
O3	chr13:107693097	0	0	-0.263294	0.0338822
O3	chr13:107838535	0	0	-0.150906	0.0136505
O3	chr13:110900008	0	1	-0.153106	0.0214173
O3	chr13:110900009	0	1	0.133461	0.0197551
O3	chr14:21460855	1	1	-0.188377	0.00407264
O3	chr14:47423950	0	1	-0.173765	0.0330872
O3	chr14:50327535	0	1	0.0115332	0.0457683
O3	chr14:50327604	0	1	0.0579904	0.0361892
O3	chr14:50992510	0	1	-0.219598	0.00407456
O3	chr14:50994202	0	1	-0.188346	0.0150679
O3	chr14:50995124	0	1	-0.186067	0.00115242
O3	chr14:74058083	1	1	-0.0982716	0.00676783
O3	chr14:74058840	1	1	-0.0674181	0.0231181
O3	chr14:74059451	1	1	-0.0590794	0.00172685
O3	chr14:74060242	1	1	-0.0969332	0.0208914
O3	chr14:74060273	1	1	-0.140323	0.0389963
O3	chr14:74735670	1	1	-0.0145217	0.0208914
O3	chr14:76205039	1	1	-0.0469284	0.0498492
O3	chr14:92059564	1	1	-0.144895	0.0231781
O3	chr14:100854638	0	0	-0.255007	0.0373075
O3	chr15:24964419	0	1	-0.218357	0.0282595
O3	chr15:24982626	1	1	0.0194951	0.047366
O3	chr15:24982664	1	1	0.00739441	0.00581976
O3	chr15:24982669	1	1	-0.161567	0.00056394
O3	chr15:24982676	1	1	-0.069229	0.0022882
O3	chr15:24982689	1	1	-0.0425491	0.0213316
O3	chr15:24982702	1	1	-0.0873721	0.000645434
O3	chr15:24982714	1	1	-0.101295	0.0386315
O3	chr15:24982719	1	1	-0.114914	0.0231181
O3	chr15:24982731	1	1	-0.0198581	0.00517266
O3	chr15:24982795	1	1	-0.161235	0.0148895
O3	chr15:24983182	1	1	-0.041237	0.033144
O3	chr15:24983236	1	1	0.0081347	0.0201245
O3	chr15:24983278	1	1	-0.0961948	0.0330872
O3	chr15:24983281	1	1	-0.0980133	0.0409305
O3	chr15:24983285	1	1	-0.0747338	0.000109822
O3	chr15:24983294	1	1	-0.0165266	0.00116799
O3	chr15:24983545	1	1	0.107785	0.0442281
O3	chr15:24983613	1	1	-0.193496	0.000954564
O3	chr15:24983668	1	1	-0.140207	0.0424336
O3	chr15:24983677	1	1	-0.122823	0.00272594
O3	chr15:24983681	1	1	-0.10503	0.01815
O3	chr15:24983709	1	1	-0.115537	0.0182987
O3	chr15:24985429	1	1	0.0109906	0.00260326
O3	chr15:24985480	1	1	-0.0177366	0.0130076
O3	chr15:24985493	1	1	0.0104051	0.0129759
O3	chr15:24985588	1	1	0.00478813	0.00278902
O3	chr15:24995248	0	1	0.0170423	0.0330872
O3	chr15:25031829	0	1	-0.0678504	0.0411598
O3	chr15:34147940	0	1	-0.100607	0.0342636
O3	chr15:41298640	1	1	-0.0225821	0.000423882
O3	chr15:41298641	1	1	-0.0221966	0.00115242
O3	chr15:41298663	1	1	-0.0850051	0.00212697
O3	chr15:41298780	1	1	-0.0376929	0.00114994
O3	chr15:41298801	1	1	-0.0383189	0.027663
O3	chr15:41298807	1	1	-0.0368026	0.0201245
O3	chr15:41299199	1	1	-0.0347197	0.00056394
O3	chr15:41299237	1	1	-0.0821474	0.0158071
O3	chr15:41299245	1	1	-0.0152922	0.00279623
O3	chr15:41299253	1	1	-0.123646	0.000757406
O3	chr15:41301070	1	1	-0.0673993	0.0498492
O3	chr15:41302238	1	1	-0.111816	0.0280175
O3	chr15:41302332	1	1	-0.012147	0.00067369
O3	chr15:41302347	1	1	-0.098326	0.000109822
O3	chr15:41302373	1	1	-0.0257063	0.0322924
O3	chr15:41302387	1	1	-0.0990969	0.000642842
O3	chr15:41302414	1	1	-0.0301695	0.000225552
O3	chr15:41305286	1	1	-0.0332267	0.00248932
O3	chr15:41305325	1	1	-0.0523738	0.00328828
O3	chr15:64154824	1	1	-0.017065	0.00786622
O3	chr15:64154873	1	1	-0.0286662	0.0186872
O3	chr15:64155442	1	1	0.0916218	0.0346028
O3	chr15:65149773	1	1	-0.099409	0.019476
O3	chr15:65150138	1	1	-0.108228	0.0424043
O3	chr15:65150145	1	1	-0.04182	0.0442281
O3	chr15:89901476	1	1	0.110484	0.019476
O3	chr16:4750599	1	1	-0.216771	0.0153084
O3	chr16:9106454	0	1	0.0170809	0.00775922
O3	chr16:31123286	0	1	-0.21854	0.0198421
O3	chr16:48353291	1	1	-0.0113893	0.0401313
O3	chr16:48354472	0	1	-0.0686232	0.0325901
O3	chr17:19188056	1	0	-0.0321575	1.94747e-05
O3	chr17:20314533	1	1	-0.0391576	0.0411598
O3	chr17:31534537	1	1	-0.0923983	0.0365474
O3	chr17:31535190	1	1	-0.178384	0.0026641
O3	chr17:37517003	1	1	-0.0327011	0.0231181
O3	chr17:50964885	1	1	-0.00487955	0.0347348
O3	chr17:67338751	1	1	-0.0821723	0.0280084
O3	chr17:75944825	1	1	-0.0699384	0.0153084
O3	chr18:58752732	0	1	-0.273769	0.0293955
O3	chr19:19791117	0	1	-0.0503434	0.0476846
O3	chr19:20540593	1	1	0.247435	0.0380605
O3	chr19:21120287	1	1	-0.20193	0.00397639
O3	chr19:23359496	1	1	-0.0343264	0.000989235
O3	chr19:23361334	1	0	-0.0147908	0.0227866
O3	chr19:23371289	0	1	0.289712	0.0311791
O3	chr19:37324798	1	1	0.279966	0.0411598
O3	chr19:40031350	1	1	0.136416	0.0375245
O3	chr19:52618646	0	1	0.061744	0.041512
O3	chr19:58584115	1	1	-0.159808	0.0445154
O3	chr20:3872182	1	1	-0.0973034	0.0346028
O3	chr20:8527472	0	0	-0.429644	0.00115674
O3	chr20:17962784	1	0	-0.00901825	0.000110706
O3	chr20:36892574	1	1	-0.0717461	0.010077
O3	chr20:45078306	1	1	-0.00947559	0.0201245
O3	chr20:45078309	1	1	-0.0980508	0.012942
O3	chr21:42911187	0	1	0.0016354	0.04369
O3	chr21:46268922	0	1	-0.0251208	0.0180501
O3	chr22:22276077	0	1	0.0296513	0.0201245
O3	chr22:24572667	1	1	-0.0171914	0.0214173
O3	chr22:24573119	1	1	-0.0541187	0.0420354
O3	chr22:24573191	1	1	-0.0429674	0.0216862
O3	chr22:24573617	1	1	-0.016645	0.00855616
O3	chr22:24573734	1	1	-0.0372271	0.0313383
O3	chr22:24573787	1	1	-0.164259	0.0130076
O3	chr22:24574602	1	1	-0.0924005	0.00593243
O3	chr22:24574654	1	1	-0.154221	0.00753135
O3	chr22:24576351	0	1	-0.0328804	0.0224659
O3	chr22:25724990	1	1	-0.155458	0.0406793
O3	chr22:25725099	1	1	-0.320446	0.00181483
O3	chr22:25725118	1	1	-0.263393	0.00517266
O3	chrX:2906276	1	1	-0.0991928	0.0201245
O3	chrX:17148182	1	0	-0.119386	0.00943136
O3	chrX:17148268	1	0	-0.0552164	0.00332432
O3	chrX:46604571	1	1	-0.0878875	0.0222453
O3	chrX:46604581	1	1	-0.190518	0.00193067
O3	chrX:48577881	1	1	-0.00664806	0.038373
O3	chrX:48577960	1	1	-0.00235374	0.000230648
O3	chrX:74197207	0	0	-0.0890633	0.0411598
O3	chrX:74225196	0	1	-0.22773	0.00645978
O3	chrX:74274998	0	0	-0.160713	0.0307398
O3	chrX:74280102	0	0	-0.0930598	0.0101071
O3	chrX:74280130	0	0	-0.061836	0.00273406
O3	chrX:77828120	1	1	-0.126831	0.00613034
O3	chrX:77828331	1	1	-0.167355	0.0157722
O3	chrX:115937770	0	1	-0.235071	0.0234288
O3	chrX:115937809	0	1	-0.152579	0.0473514
O3	chrX:115938032	0	1	0.0154252	0.0416814
O3	chrX:115947844	0	1	-0.339568	0.0212345
O3	chrX:119538678	1	1	-0.140561	0.0358355
O3	chrX:119539306	1	1	-0.123345	0.00918918
O3	chrX:120437958	1	1	0.0175916	0.00155942
O3	chrX:123465111	1	0	-0.34224	0.00067369
O3	chrX:152189847	1	0	-0.435124	0.00067369
O3	chr6:70589332	0	1	0.0415016	0.0323281
O3	chr12:93509534	0	0	-0.15252	0.0150679
O3	chr22:25725008	1	1	-0.296517	0.0216862
O3	chr7:24691411	1	0	0.0214556	0.0383538
A2	chr1:20775406	0	0	-0.54127	0.0357716
A2	chr1:52825748	1	1	-0.194846	0.0328601
A2	chr1:155883428	1	1	0.161211	0.0430448
A2	chr2:37100501	0	0	-0.219209	0.0430448
A2	chr2:37102171	0	1	-0.122366	0.0485299
A2	chr2:50911172	0	0	-0.345042	0.0491997
A2	chr2:77267277	0	0	-0.388192	0.0473868
A2	chr2:77353989	0	0	-0.377711	0.0458305
A2	chr2:77434967	0	0	-0.417545	0.0491997
A2	chr2:80077001	0	1	-0.671621	0.0491997
A2	chr2:231047420	1	0	-0.147514	0.0491997
A2	chr3:85259683	0	0	-0.309382	0.0491997
A2	chr3:85412000	0	1	-0.319262	0.0485299
A2	chr3:173906783	0	1	-0.479989	0.0491997
A2	chr4:377963	1	1	-0.436806	0.0491997
A2	chr4:48857920	0	1	-0.629773	0.0462966
A2	chr4:157336723	1	0	-0.277277	0.00808823
A2	chr4:157336783	0	0	-0.362933	0.00585404
A2	chr4:157336984	0	0	-0.341113	0.0125896
A2	chr4:157336985	0	0	-0.517479	0.00585404
A2	chr4:157360142	1	0	-0.328685	0.00585404
A2	chr5:157309800	1	0	-0.420495	0.00585404
A2	chr6:42888313	1	1	-0.159215	0.0357716
A2	chr6:68763926	0	1	-0.337727	0.0491997
A2	chr7:38724732	1	1	-0.320912	0.0357716
A2	chr7:97960783	0	0	-0.552652	0.0491997
A2	chr10:48422112	0	1	-0.426434	0.0491997
A2	chr10:78037967	1	0	0.657651	0.00585404
A2	chr10:78037971	1	0	0.669164	0.00808823
A2	chr11:93734920	0	1	-0.459173	0.0499717
A2	chr11:105933968	1	0	-0.467789	0.00585404
A2	chr12:19273024	0	1	-0.492472	0.0125896
A2	chr12:22462830	0	1	-0.546322	0.0491997
A2	chr12:50930684	1	1	-0.0307278	0.0357716
A2	chr12:62518152	0	0	-0.436355	0.0458305
A2	chr12:62518171	0	0	-0.514275	0.0357716
A2	chr13:107660210	0	1	-0.67338	0.0473868
A2	chr13:107791921	0	1	-0.561664	0.0485299
A2	chr13:110900008	0	1	-0.317041	0.0357716
A2	chr15:24982719	1	1	-0.183249	0.0491997
A2	chr15:24983613	1	1	-0.190508	0.0190364
A2	chr15:24985444	1	1	0.140077	0.0363263
A2	chr15:34147940	0	1	-0.737132	0.0458305
A2	chr17:19188056	1	0	-0.0585756	0.0491997
A2	chr17:30794102	0	1	-0.552911	0.0491997
A2	chr17:67338609	1	1	0.234163	0.0485299
A2	chr17:67338610	1	1	0.256265	0.0357716
A2	chrX:74275046	0	0	-0.413755	0.0249505
A2	chrX:74280130	0	0	-0.235036	0.0458305
A2	chr3:138498791	0	1	-0.455222	0.0485299
A2	chr14:20451372	0	1	-0.363431	0.0458305
A3	chr1:1430086	0	1	-0.0646372	0.0237628
A3	chr1:8614653	1	0	-0.10696	0.0458856
A3	chr1:9928037	1	1	0.0210924	0.0308749
A3	chr1:10460658	1	1	-0.317641	0.0363396
A3	chr1:19216137	1	1	-0.169567	0.0406506
A3	chr1:19216185	1	1	-0.191255	0.045989
A3	chr1:20756783	0	1	-0.470018	0.0218131
A3	chr1:32682341	1	1	0.00418039	0.0493105
A3	chr1:52825748	1	1	-0.201915	0.0171579
A3	chr1:58686883	0	1	-0.274141	0.0110647
A3	chr1:71566787	0	0	-0.424361	0.022519
A3	chr1:71566790	0	0	-0.585674	0.00425537
A3	chr1:72168279	0	1	-0.435931	0.0258413
A3	chr1:85256124	0	0	-0.181098	0.0480949
A3	chr1:101075597	1	0	-0.630195	0.012038
A3	chr1:108932947	1	1	-0.224855	0.0224419
A3	chr1:145740906	0	1	-0.39315	0.0349939
A3	chr1:145745394	0	1	-0.313853	0.0318017
A3	chr1:145745550	0	1	-0.208899	0.0458341
A3	chr1:145923130	1	1	0.0293765	0.0360308
A3	chr1:150613214	0	1	-0.321245	0.0171579
A3	chr1:155660794	1	0	-0.087616	0.028441
A3	chr1:155777687	1	0	-0.135116	0.0147864
A3	chr1:155881846	1	1	0.0574479	0.0368059
A3	chr1:155881938	1	1	0.0683613	0.0459115
A3	chr1:155883460	1	1	0.0942683	0.0418865
A3	chr1:160142551	1	1	0.0245777	0.00893642
A3	chr1:193095423	0	1	0.220942	0.0473725
A3	chr1:204557576	1	1	0.236346	0.0308749
A3	chr1:204649444	0	0	0.0773762	0.0308749
A3	chr1:220057988	1	1	0.0117531	0.0480949
A3	chr1:235127979	0	1	-0.327771	0.039763
A3	chr1:241290134	0	0	-0.607504	0.0458856
A3	chr1:243158980	0	1	-0.438858	0.0129919
A3	chr1:246316895	0	1	0.48524	0.0368059
A3	chr2:8722799	1	1	-0.258773	0.0458856
A3	chr2:20271487	0	1	-0.41062	0.0465324
A3	chr2:32307673	0	1	0.0194222	0.00870818
A3	chr2:32308593	0	1	0.265218	0.0460068
A3	chr2:37100515	0	0	-0.110995	0.0357171
A3	chr2:37100954	0	0	-0.214777	0.0323804
A3	chr2:37104028	0	1	0.366825	0.0277676
A3	chr2:37202485	1	1	0.0325589	0.0308749
A3	chr2:44223079	0	1	-0.326252	0.0458856
A3	chr2:50862118	0	1	-0.289004	0.0308749
A3	chr2:50911172	0	0	-0.289951	0.00774148
A3	chr2:50912444	0	0	-0.230954	0.0171579
A3	chr2:50912457	0	0	-0.128713	0.0469234
A3	chr2:50912551	0	0	0.212447	0.0299467
A3	chr2:50997870	0	0	-0.344408	0.0308749
A3	chr2:55571805	0	1	0.331265	0.0457267
A3	chr2:61529066	0	1	-0.294079	0.0282642
A3	chr2:77171334	0	1	-0.157168	0.0137356
A3	chr2:77354006	0	0	-0.316882	0.0218194
A3	chr2:77354011	0	0	-0.471305	0.0104184
A3	chr2:77434940	0	0	-0.291349	0.0308749
A3	chr2:77434954	0	0	-0.241293	0.0415084
A3	chr2:77434965	0	0	-0.337915	0.022519
A3	chr2:77435760	0	0	-0.313832	0.00899728
A3	chr2:77435814	0	0	-0.111974	0.039763
A3	chr2:77490128	0	1	-0.346373	0.048493
A3	chr2:77490150	0	1	-0.274903	0.0437547
A3	chr2:79979322	0	1	-0.291275	0.0475359
A3	chr2:95825428	1	0	-0.143716	0.0359172
A3	chr2:97158345	0	1	-0.260238	0.0475359
A3	chr2:99195873	1	1	-0.118794	0.0347125
A3	chr2:99196440	1	1	-0.249644	0.012038
A3	chr2:113708606	1	1	-0.0322893	0.0418865
A3	chr2:115178572	0	0	0.552223	0.0458856
A3	chr2:127843852	0	1	-0.0811534	0.0156476
A3	chr2:141708939	0	0	-0.446111	0.022519
A3	chr2:141709900	0	0	-0.340149	0.0406506
A3	chr2:182922951	0	1	-0.333968	0.0217892
A3	chr2:185972766	0	0	0.0873016	0.0452084
A3	chr2:200978656	1	1	0.0658842	0.0477368
A3	chr2:202813542	0	0	-0.364885	0.0330346
A3	chr2:202867349	0	0	-0.516404	0.0465324
A3	chr2:206117533	0	1	-0.0163779	0.0438771
A3	chr2:206118808	0	1	-0.221271	0.0431788
A3	chr2:206122547	0	1	0.0958314	0.0248298
A3	chr2:206122913	0	1	0.225565	0.0459115
A3	chr2:209970889	1	0	-0.106352	0.0204939
A3	chr2:216501792	0	1	0.132941	0.0458856
A3	chr3:15072209	1	1	0.0603411	0.0376545
A3	chr3:15072986	1	1	0.0438197	0.0215276
A3	chr3:20131753	0	1	0.357143	0.042249
A3	chr3:28335039	0	0	0.208516	0.0458856
A3	chr3:33618603	0	1	-0.254454	0.0308749
A3	chr3:38540244	0	1	-0.375354	0.0308749
A3	chr3:49423961	1	1	-0.17223	0.0170203
A3	chr3:58156064	1	0	-0.1773	0.0308749
A3	chr3:62428915	0	0	-0.521176	0.00870818
A3	chr3:62438132	1	0	0.228622	0.0470597
A3	chr3:85019424	0	1	-0.25188	0.0375029
A3	chr3:85125471	0	1	-0.365025	0.0220279
A3	chr3:85259683	0	0	-0.27953	0.0200373
A3	chr3:86070777	1	0	0.0615092	0.0242064
A3	chr3:86073485	1	0	0.101098	0.0238064
A3	chr3:94059360	1	1	-0.197062	0.0440217
A3	chr3:105443028	0	1	-0.304468	0.0458856
A3	chr3:116271336	0	0	-0.282604	0.0147864
A3	chr3:116271355	0	0	-0.183726	0.0288899
A3	chr3:116271372	0	0	-0.198553	0.0282642
A3	chr3:116271382	0	0	-0.254729	0.045685
A3	chr3:116271724	0	0	-0.165177	0.0346387
A3	chr3:116271741	0	0	-0.214519	0.0171579
A3	chr3:117413864	0	0	-0.597222	0.0282642
A3	chr3:117538250	0	0	-0.326775	0.0171579
A3	chr3:117538290	0	0	-0.228269	0.0238064
A3	chr3:117539096	0	0	-0.297855	0.0247519
A3	chr3:117559352	0	1	-0.300967	0.0357171
A3	chr3:117559783	0	1	-0.288847	0.0450224
A3	chr3:117951725	0	0	-0.388068	0.0346387
A3	chr3:138500003	1	1	-0.23333	0.0235979
A3	chr3:173484724	0	0	0.559048	0.0371803
A3	chr3:179397839	1	1	-0.00223192	0.028441
A3	chr3:192705460	0	0	-0.457489	0.003062
A3	chr3:192705490	0	0	-0.366192	0.00647053
A3	chr4:21464714	1	0	-0.516351	0.0248197
A3	chr4:21494545	0	1	-0.7443	0.022519
A3	chr4:21621559	0	1	-0.371766	0.0285221
A3	chr4:21630383	0	1	-0.369308	0.0313438
A3	chr4:21761194	0	1	-0.501279	0.0299467
A3	chr4:21909225	0	0	-0.381789	0.0278354
A3	chr4:39549095	1	1	0.0455204	0.0308749
A3	chr4:39549137	1	1	0.066203	0.0254529
A3	chr4:56460163	1	1	0.100364	0.0308749
A3	chr4:61599543	0	1	-0.448442	0.022519
A3	chr4:67453905	0	0	-0.247266	0.0262384
A3	chr4:76943076	0	1	-0.317727	0.0429857
A3	chr4:102811230	0	1	-0.263294	0.0458716
A3	chr4:128037472	1	1	0.213924	0.0362528
A3	chr4:157336723	1	0	-0.333388	0.0308749
A3	chr4:157336727	1	0	-0.0522046	0.000702308
A3	chr4:157336783	0	0	-0.4464	0.000702308
A3	chr4:157336984	0	0	-0.349818	0.0217892
A3	chr4:157336985	0	0	-0.578296	0.000267097
A3	chr4:157336986	0	0	-0.163943	0.0218194
A3	chr4:157348283	0	1	-0.189226	0.0308749
A3	chr4:157360142	1	0	-0.357581	0.00893642
A3	chr5:44815566	0	1	0.10817	0.0318017
A3	chr5:44816469	0	1	0.144221	0.0347125
A3	chr5:126625348	1	1	-0.0562429	0.02168
A3	chr5:134900439	1	1	0.294488	0.0329331
A3	chr5:134900596	1	1	0.115588	0.0427588
A3	chr5:139303663	0	1	-0.324191	0.0265674
A3	chr5:141191030	1	1	-0.313679	0.0330346
A3	chr5:147769764	0	0	-0.383896	0.0419214
A3	chr5:155862589	0	1	-0.802381	0.0278354
A3	chr5:157309800	1	0	-0.514362	6.3139e-05
A3	chr6:28977560	0	0	-0.0976172	0.0110647
A3	chr6:28977632	0	0	-0.00258769	0.0171579
A3	chr6:28977737	0	0	-0.0102385	0.0122265
A3	chr6:36974021	0	0	0.256623	0.0447012
A3	chr6:42888241	1	1	-0.168112	0.00241871
A3	chr6:42888313	1	1	-0.201454	0.00870818
A3	chr6:42888318	1	1	0.0105775	0.0207034
A3	chr6:42888393	1	1	-0.0079231	0.00285621
A3	chr6:42888432	1	1	0.0185127	0.0330346
A3	chr6:42889179	1	1	0.00985185	0.022519
A3	chr6:43013391	0	0	0.43117	0.0394695
A3	chr6:52995696	1	0	-0.00104523	0.022519
A3	chr6:52995783	1	0	-0.00100097	0.048837
A3	chr6:68677630	0	1	-0.177704	0.0464151
A3	chr6:68689008	0	0	-0.143216	0.0345991
A3	chr6:68763926	0	1	-0.253924	0.0434622
A3	chr6:68763966	0	1	-0.248309	0.0493105
A3	chr6:72844092	0	0	-0.652778	0.0122265
A3	chr6:98873710	0	1	-0.443147	0.027171
A3	chr6:98921627	0	0	-0.378081	0.0346387
A3	chr6:99535371	0	1	-0.405	0.0371803
A3	chr6:99535390	0	1	-0.335466	0.0218194
A3	chr6:101889814	1	0	-0.309844	0.00870818
A3	chr6:101889827	1	0	-0.581826	0.012038
A3	chr6:101924714	1	0	-0.586953	0.00154552
A3	chr6:101924755	0	0	-0.211749	0.0210838
A3	chr6:101925040	0	0	-0.21682	0.0362402
A3	chr6:101926684	0	0	-0.150759	0.0308749
A3	chr6:101926697	0	0	-0.361458	0.00154552
A3	chr6:101926741	0	0	-0.458757	0.00146672
A3	chr6:101926759	0	0	-0.31895	0.003062
A3	chr6:101926768	0	0	-0.525054	0.00241871
A3	chr6:101991009	0	0	0.320934	0.0345016
A3	chr6:101991016	0	0	0.266256	0.0430543
A3	chr6:124062568	0	1	-0.501876	0.0299467
A3	chr6:159679850	1	1	0.0571941	0.022519
A3	chr7:5622561	1	0	-0.310781	0.0175347
A3	chr7:38724686	1	1	-0.242616	0.0330346
A3	chr7:38724705	1	1	-0.163414	0.0171579
A3	chr7:38724732	1	1	-0.25945	0.00241871
A3	chr7:44831045	0	1	-0.121999	0.0217892
A3	chr7:44832684	0	1	0.00622944	0.0437547
A3	chr7:44832705	0	1	0.0149369	0.00154552
A3	chr7:44832826	0	1	-0.00358193	0.0362402
A3	chr7:44832863	0	1	0.00878586	0.0190559
A3	chr7:44833300	0	1	-0.0377328	0.028441
A3	chr7:88169181	0	0	-0.287273	0.012038
A3	chr7:88169448	0	0	-0.238545	0.022519
A3	chr7:102637153	1	1	-0.0589216	0.0184098
A3	chr7:117175667	0	0	-0.521789	0.0217892
A3	chr7:128659234	1	1	-0.35956	0.0363981
A3	chr7:130945233	1	0	-0.2054	0.0331294
A3	chr7:139285278	0	1	-0.542857	0.0169171
A3	chr7:146132069	0	0	-0.415401	0.0147864
A3	chr7:146151354	0	0	-0.333165	0.00893642
A3	chr7:146152268	0	0	-0.454054	0.0238692
A3	chr7:146156720	0	1	-0.635119	0.0171579
A3	chr7:146170126	0	1	-0.403086	0.0220279
A3	chr7:146562064	0	1	-0.261331	0.0347125
A3	chr8:3927589	0	1	-0.209128	0.0458856
A3	chr8:3927602	0	1	-0.191477	0.022519
A3	chr8:10451928	0	0	-0.460869	0.00273446
A3	chr8:11843910	1	1	-0.110619	0.00231108
A3	chr8:11843949	1	1	0.126768	0.045246
A3	chr8:11843970	1	1	0.0952918	0.0220911
A3	chr8:11843995	1	1	0.0741207	0.0457267
A3	chr8:30189682	0	1	-0.179754	0.0475359
A3	chr8:30194141	0	1	-0.591766	0.0371803
A3	chr8:31019426	0	1	-0.313233	0.0318017
A3	chr8:52710051	0	0	-0.588788	0.0495701
A3	chr8:56070628	0	1	-0.0877378	0.0155927
A3	chr8:61653667	0	0	-0.442848	0.022519
A3	chr8:73815197	0	1	-0.353564	0.0281807
A3	chr8:74418341	0	0	-0.243835	0.0202297
A3	chr8:74418357	0	0	-0.319967	0.0397102
A3	chr8:74420000	0	0	-0.450635	0.0477248
A3	chr8:81440671	1	0	0.00388929	0.0014468
A3	chr8:81700705	0	1	-0.37145	0.022519
A3	chr8:101176387	0	0	-0.323887	0.0208271
A3	chr8:104128000	0	0	-0.611362	0.0299467
A3	chr8:130167533	0	0	-0.510575	0.0171579
A3	chr8:132462401	0	1	-0.442482	0.0147864
A3	chr8:134827106	0	1	-0.291694	0.0418865
A3	chr9:37775605	0	1	-0.408709	0.0346387
A3	chr9:40868095	0	0	-0.0584259	0.0409397
A3	chr9:40988578	0	0	-0.226947	0.0301814
A3	chr9:41230562	0	0	0	0.0495701
A3	chr9:77894995	0	1	0.158333	0.039763
A3	chr9:78272048	1	1	-0.394364	0.0385694
A3	chr9:95812952	1	1	0.414199	0.022519
A3	chr10:15076770	1	1	0.00539846	0.0331936
A3	chr10:27195817	1	0	0	0.0475359
A3	chr10:28525735	0	1	-0.122707	0.0217892
A3	chr10:70013855	0	1	-0.726957	0.0171579
A3	chr10:76983645	0	1	-0.214232	0.0238692
A3	chr10:76984383	0	1	-0.499221	0.027171
A3	chr10:77637540	1	0	-0.311608	0.022519
A3	chr10:78037967	1	0	0.68071	1.42249e-06
A3	chr10:78037971	1	0	0.66949	3.46573e-06
A3	chr10:81910909	0	1	-0.480821	0.0458856
A3	chr10:82084032	0	1	-0.476461	0.022519
A3	chr10:82183570	0	0	-0.543545	0.0458856
A3	chr10:82535080	0	1	-0.221213	0.0418865
A3	chr10:86926333	0	1	0.315848	0.0478726
A3	chr10:115107276	0	0	-0.342827	0.0308749
A3	chr10:116898292	0	1	0.0535218	0.0212874
A3	chr11:6492809	0	1	-0.270797	0.0212874
A3	chr11:31431131	1	1	-0.0540857	0.0218194
A3	chr11:32604263	0	1	0.316115	0.048493
A3	chr11:66787177	0	1	-0.448211	0.0347125
A3	chr11:68460112	0	0	0	0.0343124
A3	chr11:83503242	0	0	0.494621	0.0278354
A3	chr11:93734995	0	1	-0.127174	0.0343124
A3	chr11:93735478	0	1	-0.326709	0.0467132
A3	chr11:105933968	1	0	-0.334375	0.0144782
A3	chr11:117077040	0	1	0.365282	0.0375029
A3	chr11:119010129	0	1	-0.241537	0.0458856
A3	chr12:4692475	0	0	-0.313901	0.00978353
A3	chr12:6510268	1	0	-0.012685	0.0360308
A3	chr12:10441431	0	0	-0.223904	0.0343054
A3	chr12:19271398	0	1	-0.339835	0.0494614
A3	chr12:19273011	0	1	-0.292278	0.0458856
A3	chr12:40720751	0	1	-0.329151	0.0232027
A3	chr12:50930661	1	1	0.0239436	0.00077719
A3	chr12:50930713	1	1	0.0688533	0.0480533
A3	chr12:50930843	1	1	0.00847745	0.0485856
A3	chr12:50931454	1	1	-0.0041919	0.028441
A3	chr12:51510320	1	1	0.354764	0.0308749
A3	chr12:51511641	1	1	-0.129376	0.0447012
A3	chr12:57405558	0	1	-0.546967	0.0331294
A3	chr12:57585977	1	0	-0.137512	0.0189179
A3	chr12:62518152	0	0	-0.406699	0.0171579
A3	chr12:62518171	0	0	-0.520265	0.0189179
A3	chr12:62572539	0	1	-0.206021	0.0275165
A3	chr12:62575051	0	1	-0.297316	0.0466651
A3	chr12:67318265	0	1	0.26556	0.0232027
A3	chr12:68843241	1	0	0.0283641	0.00232052
A3	chr12:68843244	1	0	-0.0446756	0.022519
A3	chr12:68843276	1	0	-0.0918759	0.0254128
A3	chr12:68843754	1	0	-0.0343574	0.0459115
A3	chr12:76076821	0	0	-0.230567	0.00863505
A3	chr12:76076828	0	0	-0.188817	0.0458856
A3	chr12:76076844	0	0	-0.413388	0.0181371
A3	chr12:76079384	0	1	-0.227125	0.0202297
A3	chr12:76079808	0	1	-0.515238	0.0316302
A3	chr12:97465725	1	0	-0.428115	0.022519
A3	chr12:98605770	0	1	-0.0391644	0.022519
A3	chr12:122981715	1	0	-0.0336672	0.0308749
A3	chr12:132783120	0	1	-0.476825	0.022519
A3	chr13:32524860	0	1	0.127086	0.0459115
A3	chr13:32538620	1	0	-0.0642986	0.0427588
A3	chr13:34954166	0	0	-0.474325	0.0118096
A3	chr13:44514773	0	1	-0.56742	0.0171579
A3	chr13:44514774	0	1	-0.339188	0.0399445
A3	chr13:44514797	0	1	-0.302081	0.028441
A3	chr13:45516236	1	0	0.160436	0.028441
A3	chr13:87692642	0	1	-0.295675	0.022519
A3	chr13:95991317	0	0	-0.254921	0.0308749
A3	chr13:101376454	0	1	-0.39381	0.029243
A3	chr13:102126340	0	0	0.203468	0.0191825
A3	chr13:102134996	0	1	-0.236805	0.045685
A3	chr13:102135095	0	1	-0.431994	0.0248197
A3	chr13:102181815	0	0	-0.281774	0.0313438
A3	chr13:102269631	0	1	-0.221056	0.0282642
A3	chr13:107577198	0	0	-0.389357	0.0223074
A3	chr13:107693097	0	0	-0.297208	0.048493
A3	chr13:107759337	0	1	-0.390719	0.0271291
A3	chr13:107791921	0	1	-0.126036	0.0468562
A3	chr13:107791924	0	1	-0.303046	0.0370851
A3	chr13:107837115	0	0	-0.480742	0.0218445
A3	chr13:107838535	0	0	-0.355315	0.0155867
A3	chr13:110900008	0	1	-0.290142	0.0149345
A3	chr13:111207238	0	1	-0.173882	0.0475359
A3	chr14:45131553	0	1	-0.431202	0.0308749
A3	chr14:45131566	0	1	-0.37465	0.0474795
A3	chr14:47423969	0	1	-0.379368	0.0171579
A3	chr14:50461111	0	1	-0.372088	0.0330346
A3	chr14:50992486	0	1	-0.141933	0.0493105
A3	chr14:50992504	0	1	-0.191258	0.0308749
A3	chr14:50992510	0	1	-0.224567	0.0283189
A3	chr14:50993465	0	1	-0.483825	0.0204953
A3	chr14:50993497	0	1	-0.476276	0.0155927
A3	chr14:50994158	0	1	-0.175651	0.0269772
A3	chr14:50994203	0	1	-0.251709	0.0329576
A3	chr14:50995138	0	1	-0.260055	0.0493105
A3	chr14:55368479	1	1	-0.126053	0.0308749
A3	chr14:61078888	1	1	-0.227229	0.0217892
A3	chr14:61078897	1	1	-0.22103	0.00863505
A3	chr14:61078914	1	1	-0.185725	0.0183092
A3	chr14:61083613	1	0	-0.111309	0.0171579
A3	chr14:61083618	1	0	-0.147981	0.0465324
A3	chr14:61083625	1	0	-0.260759	0.0171579
A3	chr14:61083638	1	0	-0.149892	0.0459115
A3	chr15:24964410	0	1	-0.268374	0.0156476
A3	chr15:24964566	0	1	-0.331082	0.0171579
A3	chr15:24970442	0	1	-0.22228	0.0458856
A3	chr15:24970505	0	1	-0.27599	0.0110647
A3	chr15:24982664	1	1	0.013192	0.0220279
A3	chr15:24982702	1	1	-0.0922932	0.0335206
A3	chr15:24982714	1	1	-0.102171	0.0254529
A3	chr15:24982719	1	1	-0.19716	0.0122265
A3	chr15:24982729	1	1	-0.0148757	0.0231131
A3	chr15:24982795	1	1	-0.281034	0.0238064
A3	chr15:24983216	1	1	0.0999245	0.022519
A3	chr15:24983232	1	1	0.0506633	0.00863505
A3	chr15:24983281	1	1	-0.0919284	0.00647053
A3	chr15:24983545	1	1	0.174686	0.0397102
A3	chr15:24983613	1	1	-0.234911	0.00146672
A3	chr15:24983628	1	1	0.0325742	0.0147864
A3	chr15:24983668	1	1	-0.118544	0.0266351
A3	chr15:24983681	1	1	-0.0503804	0.0458856
A3	chr15:24983729	1	1	0.114764	0.0122265
A3	chr15:24985456	1	1	-0.000857239	0.0308749
A3	chr15:25007202	0	1	-0.212856	0.0278354
A3	chr15:25013593	0	0	-0.217635	0.0458856
A3	chr15:25028165	0	1	-0.107086	0.0320509
A3	chr15:25148006	0	1	-0.212543	0.0301814
A3	chr15:41298823	1	1	-0.103575	0.0308749
A3	chr15:41302285	1	1	0.00873569	0.00232052
A3	chr15:64154929	1	1	-0.277675	0.0235979
A3	chr15:65149760	1	1	-0.0321205	0.0360194
A3	chr15:84569805	1	1	-0.289286	0.039763
A3	chr15:89834673	1	1	0.0676176	0.0308749
A3	chr15:89897864	1	1	0.251389	0.0299467
A3	chr16:2101391	0	1	-0.474457	0.0347125
A3	chr16:7346312	0	0	-0.370975	0.0495701
A3	chr16:11837488	1	1	0.0140051	0.00552657
A3	chr16:23673329	1	1	-0.171854	0.047745
A3	chr17:2671837	0	1	-0.242511	0.0458856
A3	chr17:2671877	0	1	-0.27061	0.0457171
A3	chr17:19188056	1	0	-0.0589557	0.0363981
A3	chr17:19188061	1	0	-0.125532	0.00408451
A3	chr17:28608422	1	1	-0.328141	0.04924
A3	chr17:30733915	0	1	-0.188897	0.022519
A3	chr17:32226527	0	1	-0.486667	0.0458856
A3	chr17:44443789	0	1	-0.321558	0.0399445
A3	chr17:50964405	1	1	0.0347684	0.0299191
A3	chr17:50964855	1	1	0.127919	0.0494614
A3	chr17:57972468	1	0	-0.0828856	0.022519
A3	chr17:75944150	1	1	0.202048	0.0429857
A3	chr18:36166126	0	1	-0.504673	0.0308749
A3	chr18:44769890	0	0	-0.355081	0.0427519
A3	chr19:8264345	0	1	0.29597	0.0458856
A3	chr19:9333614	0	1	-0.165873	0.045989
A3	chr19:19789944	0	1	-0.15382	0.0467132
A3	chr19:21120146	1	1	-0.358261	0.0171579
A3	chr19:21806237	1	1	-0.188828	0.0441786
A3	chr19:23359495	1	1	-0.0474097	0.0125883
A3	chr19:23359502	1	1	-0.0416737	0.00870818
A3	chr19:23361395	1	0	0.00180252	0.0460068
A3	chr19:44238554	0	1	-0.479394	0.012038
A3	chr19:52031741	1	1	-0.0920791	0.0372545
A3	chr19:57303986	0	1	0.0595081	0.028441
A3	chr20:8527472	0	0	-0.43556	0.0206075
A3	chr20:17962784	1	0	-0.00601057	0.000702308
A3	chr20:35713270	0	1	-0.22486	0.0217892
A3	chr22:24312022	0	1	-0.310749	0.0393331
A3	chr22:24312038	0	1	-0.309414	0.0403118
A3	chr22:24573787	1	1	-0.177378	0.0183092
A3	chr22:24573801	1	1	-0.0172345	0.0238692
A3	chr22:24576354	0	1	-0.21191	0.0458856
A3	chr22:25725000	1	1	-0.362677	0.0109721
A3	chr22:25725099	1	1	-0.350781	0.022519
A3	chr22:25725118	1	1	-0.190858	0.045246
A3	chr22:29506470	0	1	-0.46	0.033308
A3	chr22:35661237	1	1	0.391777	0.0447397
A3	chrX:2906302	1	1	-0.342489	0.0308749
A3	chrX:13772547	1	0	0.0024047	0.022519
A3	chrX:17148182	1	0	-0.160386	0.028441
A3	chrX:24077208	1	1	-0.163177	0.0254529
A3	chrX:46604571	1	1	-0.160972	0.0360194
A3	chrX:54564814	1	1	-0.535714	0.0308749
A3	chrX:68517739	0	1	-0.77381	0.0331294
A3	chrX:74192066	0	0	-0.304741	0.0171579
A3	chrX:74200125	0	0	0.0431954	0.039763
A3	chrX:74201912	0	0	-0.188416	0.0347125
A3	chrX:74214438	0	1	-0.188185	0.0266351
A3	chrX:74225196	0	1	-0.390515	0.0183092
A3	chrX:74225204	0	1	-0.295433	0.0210032
A3	chrX:74225656	0	1	-0.195734	0.0301814
A3	chrX:74228448	0	1	-0.211024	0.028441
A3	chrX:74237612	0	1	-0.287126	0.0215276
A3	chrX:74243429	0	1	-0.187439	0.041267
A3	chrX:74261528	0	1	-0.198624	0.0458835
A3	chrX:74266463	0	1	-0.166069	0.0373429
A3	chrX:74266484	0	1	-0.210662	0.0345991
A3	chrX:74274999	0	0	-0.312355	0.0171579
A3	chrX:74275046	0	0	-0.324737	0.00817172
A3	chrX:74275058	0	0	-0.192522	0.0254128
A3	chrX:74276434	0	1	-0.268177	0.0373753
A3	chrX:74276484	0	1	-0.171321	0.0480949
A3	chrX:74276556	0	1	-0.356464	0.00647053
A3	chrX:74277839	0	1	-0.174401	0.039763
A3	chrX:101343049	0	1	0.153333	0.0435304
A3	chrX:101632651	0	1	-0.587009	0.0236941
A3	chrX:115938214	0	1	-0.397997	0.0319225
A3	chrX:115947844	0	1	-0.427473	0.048948
A3	chrX:120437994	1	1	0.0522921	0.00923673
A3	chrX:123465111	1	0	-0.380216	0.0111441
A3	chrX:123911555	1	1	-0.0229924	0.0440413
A3	chrX:123912741	1	1	0.309621	0.0282642
A3	chrX:123913276	1	1	-0.136038	0.0171579
A3	chrX:140783158	0	0	0.0370049	0.0459844
A3	chrX:150767753	1	0	-0.0135812	0.0308749
A3	chrX:152189847	1	0	-0.629294	0.0220911
A3	chrX:154351582	1	0	-0.149593	0.0279261
A3	chr1:145740905	0	1	-0.337226	0.0217892
A3	chr2:171698503	0	1	-0.466089	0.0459115
A3	chr3:119826352	1	0	-0.233449	0.0175327
A3	chr4:106290783	0	0	-0.561905	0.0372451
A3	chr6:149502014	0	1	-0.208712	0.0397251
A3	chr12:4692851	0	0	-0.353155	0.012038
A3	chr20:8526621	0	0	-0.269196	0.0171579
A3	chr22:25725008	1	1	-0.438276	0.00150938
A3	chr3:179371278	0	1	-0.171504	0.0346387
A3	chr14:52775770	1	1	-0.168738	0.0278354
A3	chr14:52776688	1	1	-0.372967	0.0181211
A3	chr3:192706008	0	0	-0.368474	0.0458856
A3	chr8:10451920	0	0	-0.247012	0.0171579
A3	chr13:107577197	0	0	-0.173831	0.0392164
A3	chrX:74263380	0	1	-0.154902	0.028441
A3	chr8:10439204	0	0	-0.357381	0.0393331
A3	chr1:72235023	0	0	-0.478615	0.045685
GBM	chr1:1428813	0	1	-0.123795	0.0212511
GBM	chr1:1430086	0	1	-0.0948793	0.0318035
GBM	chr1:1430110	0	1	-0.0699008	0.0102198
GBM	chr1:9928049	1	1	-0.0153395	0.00777247
GBM	chr1:10457995	0	1	-0.107825	0.00488924
GBM	chr1:20651958	1	1	0.0554473	0.0337297
GBM	chr1:22661465	1	0	0	0.0199188
GBM	chr1:28499269	1	1	0.0862405	0.0449576
GBM	chr1:32683772	1	1	0.00299339	0.0371704
GBM	chr1:32683895	1	1	-0.011485	0.0403448
GBM	chr1:32683907	1	1	-0.0710193	0.00405986
GBM	chr1:45610970	0	1	-0.0296691	0.0388738
GBM	chr1:45611734	0	1	-0.158847	0.0100686
GBM	chr1:45697714	0	1	0.050065	0.0127001
GBM	chr1:46227196	0	1	1.3378e-05	0.0196755
GBM	chr1:52824220	1	1	-0.0229589	0.0405791
GBM	chr1:52825748	1	1	-0.120343	0.0113033
GBM	chr1:52825762	1	1	0.0173262	0.0256868
GBM	chr1:66120085	0	0	0	0.0136994
GBM	chr1:108933010	1	1	-0.0372783	0.0405791
GBM	chr1:120472063	0	1	-0.292406	0.0102198
GBM	chr1:143904542	1	0	-0.00631921	0.023098
GBM	chr1:144421989	1	0	-0.119562	0.0405791
GBM	chr1:145922076	1	1	-0.00430536	0.0473282
GBM	chr1:146995095	1	0	-0.0126984	0.034356
GBM	chr1:149555763	1	0	-0.165676	0.042346
GBM	chr1:150620953	0	1	-0.0378511	0.00366749
GBM	chr1:150620954	0	1	-0.0892323	0.0341349
GBM	chr1:151447575	0	1	-0.132233	0.0267168
GBM	chr1:154602344	1	0	0	0.00097439
GBM	chr1:155883372	1	1	0.0778292	0.0136994
GBM	chr1:160142642	1	1	0.00132438	0.0327815
GBM	chr1:160142651	1	1	-0.00365374	0.00276645
GBM	chr1:160142676	1	1	-0.00277522	0.00343878
GBM	chr1:160142711	1	1	-0.00126999	0.0125592
GBM	chr1:160142726	1	1	0.00272373	0.00276645
GBM	chr1:168249284	0	1	0.0522846	0.0476711
GBM	chr1:168251251	0	1	-0.0165185	0.0223691
GBM	chr1:180884931	1	0	0	0.0290998
GBM	chr1:204551146	1	1	-0.0446321	0.0101132
GBM	chr1:204555678	1	1	-0.127419	0.0167793
GBM	chr1:204556451	1	1	-0.0735593	0.0371704
GBM	chr1:204556465	1	1	0.028213	0.00492891
GBM	chr1:204557467	1	1	-0.0945446	0.0133119
GBM	chr1:207768998	0	1	0.0115119	0.0339911
GBM	chr1:207769842	0	1	-0.0534611	0.0254853
GBM	chr1:220058113	1	1	-0.143853	0.00738594
GBM	chr1:225786879	1	1	-0.00630704	0.00366749
GBM	chr1:243769559	0	0	-0.191955	0.0286442
GBM	chr2:20272047	0	1	-0.119569	0.0355758
GBM	chr2:32508892	0	1	-0.197159	0.0423327
GBM	chr2:37100932	0	0	-0.165351	0.0302025
GBM	chr2:37102140	0	1	-0.0159818	0.00329617
GBM	chr2:37102209	0	1	-0.0384657	0.0153317
GBM	chr2:37103471	0	1	-0.0878412	0.0350091
GBM	chr2:40232099	0	0	-0.1405	0.0340081
GBM	chr2:44227255	0	1	-0.190884	0.00488924
GBM	chr2:50911116	0	0	0.0762406	0.0466838
GBM	chr2:54476378	0	0	-0.168479	0.0447443
GBM	chr2:55330268	0	1	-0.357606	0.00366749
GBM	chr2:75704851	0	1	-0.0205886	0.0337231
GBM	chr2:75704858	0	1	0.147138	0.0485892
GBM	chr2:77267277	0	0	-0.231833	0.0411525
GBM	chr2:77267301	0	0	-0.292895	0.0280755
GBM	chr2:77353989	0	0	-0.329525	0.0165901
GBM	chr2:77354011	0	0	-0.247126	0.00809357
GBM	chr2:80105483	0	1	-0.00995477	0.0216178
GBM	chr2:80131162	0	1	-0.0157051	0.0135541
GBM	chr2:95825172	1	0	-0.152051	0.0351274
GBM	chr2:95829750	0	0	0.0402954	0.0252055
GBM	chr2:95830111	0	0	-0.102423	0.00702215
GBM	chr2:95830116	0	0	0.0114206	0.0131624
GBM	chr2:95830152	0	0	0.0438598	0.0253764
GBM	chr2:95831282	0	0	0.0762006	0.0160061
GBM	chr2:95849162	0	1	-0.216133	0.0223691
GBM	chr2:99195873	1	1	-0.112715	0.0339911
GBM	chr2:99195987	1	1	-0.0942941	0.0223691
GBM	chr2:99196002	1	1	-0.0301968	0.0371704
GBM	chr2:99196345	1	1	-0.0858977	0.0125592
GBM	chr2:99196380	1	1	0.0621256	0.0329358
GBM	chr2:113710053	1	1	-0.110082	0.033983
GBM	chr2:127844774	0	1	-0.0997413	0.0413647
GBM	chr2:135721359	0	1	-0.134228	0.015587
GBM	chr2:135760161	0	1	-0.214132	0.0449576
GBM	chr2:141476921	0	1	-0.250975	0.0136994
GBM	chr2:144409837	0	1	-0.324475	0.0277995
GBM	chr2:171002706	0	1	-0.0681454	0.0190971
GBM	chr2:172987195	0	1	-0.281947	0.0123982
GBM	chr2:175926454	1	0	-0.131417	0.0469588
GBM	chr2:186454114	0	1	-0.109043	0.0374743
GBM	chr2:200909962	0	1	-0.0466667	0.0455734
GBM	chr2:200977711	1	1	0.121531	0.0136673
GBM	chr2:201164010	1	1	-0.0424717	0.00702215
GBM	chr2:206117107	0	1	-0.00597896	0.00335298
GBM	chr2:206117150	0	1	-0.0759889	0.00342447
GBM	chr2:206117532	0	1	-0.0257259	0.00488924
GBM	chr2:206117572	0	1	-0.0581235	0.00809357
GBM	chr2:206121509	0	1	-0.0148019	0.0448813
GBM	chr2:206122412	0	1	-0.0487635	0.0190333
GBM	chr2:206122529	0	1	-0.0300316	0.032845
GBM	chr2:206122903	0	1	-0.00208052	0.0458452
GBM	chr2:206122923	0	1	-0.0911582	0.0492648
GBM	chr2:206123001	0	1	0.0182309	0.0328858
GBM	chr2:210003098	0	0	-0.240218	0.0136994
GBM	chr2:216208017	0	1	-0.0944369	0.0120587
GBM	chr2:216208948	0	1	-0.0435589	0.0158667
GBM	chr2:216501857	0	1	-0.0186275	0.0406905
GBM	chr2:216501867	0	1	-0.116215	0.00488924
GBM	chr2:216502206	0	1	-0.106881	0.00342447
GBM	chr2:216502207	0	1	0.00638829	0.0327815
GBM	chr2:229831489	0	1	-0.111062	0.0300531
GBM	chr2:231047420	1	0	-0.179424	0.033818
GBM	chr2:231049976	0	1	0.12553	0.0473371
GBM	chr3:10152593	1	1	0.0841008	0.0295483
GBM	chr3:10153386	1	1	-0.0397735	0.033818
GBM	chr3:15072852	1	1	0.0302952	0.0237352
GBM	chr3:33618087	0	1	-0.0898049	0.046504
GBM	chr3:45680425	1	1	-0.0491123	0.0327815
GBM	chr3:48749558	1	1	-0.0949446	0.00586142
GBM	chr3:58430811	1	0	0.000865801	0.0211544
GBM	chr3:62438132	1	0	0.20839	0.0135541
GBM	chr3:85411967	0	1	-0.0275084	0.0377651
GBM	chr3:100368844	0	1	-0.269414	0.0223691
GBM	chr3:116250825	0	1	-0.0715993	0.0475879
GBM	chr3:116271372	0	0	-0.18286	0.0426014
GBM	chr3:116271376	0	0	-0.100192	0.0453026
GBM	chr3:116377595	0	0	0.116035	0.0349039
GBM	chr3:117538290	0	0	-0.0349687	0.0236616
GBM	chr3:117539107	0	0	-0.0907273	0.0151454
GBM	chr3:128071406	1	0	-0.158041	0.00582717
GBM	chr3:129167123	0	1	-0.119017	0.0303641
GBM	chr3:142184720	1	1	-0.131533	0.0467573
GBM	chr3:160515032	1	0	-0.00576877	0.000804291
GBM	chr3:173850876	0	1	-0.137417	0.0136505
GBM	chr3:177181314	0	1	-0.00859695	0.0183322
GBM	chr3:192705460	0	0	-0.305936	0.0135558
GBM	chr3:193436544	0	1	-0.00996501	0.0245042
GBM	chr4:17629112	0	1	-0.103528	0.0358103
GBM	chr4:17801204	1	1	0.054405	0.0223691
GBM	chr4:17801386	1	1	0.0552482	0.0449576
GBM	chr4:21120573	0	0	-0.182352	0.00835506
GBM	chr4:21464714	1	0	-0.318059	0.00582717
GBM	chr4:21761194	0	1	-0.376934	0.00809357
GBM	chr4:21784064	0	0	-0.107137	0.0404189
GBM	chr4:39548944	1	1	-0.0940413	0.00270153
GBM	chr4:39548992	1	1	-0.138648	0.00488924
GBM	chr4:54295350	1	0	0	0.00488924
GBM	chr4:55371732	1	1	-0.183437	0.0135541
GBM	chr4:55413516	0	1	-0.0637805	0.00749042
GBM	chr4:56460125	1	1	-0.0669278	0.0406446
GBM	chr4:56460892	1	1	-0.0891514	0.0111764
GBM	chr4:57110068	1	0	-0.0964856	0.0233659
GBM	chr4:61691109	0	0	0	0.0329358
GBM	chr4:77048532	1	0	-0.00727279	0.0337297
GBM	chr4:77058527	1	0	-0.151272	0.000804291
GBM	chr4:84961027	0	1	-0.0961396	0.0177099
GBM	chr4:87892031	0	0	-0.00512821	0.042346
GBM	chr4:88259230	1	1	-0.12877	0.0232559
GBM	chr4:128037472	1	1	0.229292	0.0168983
GBM	chr4:153278167	0	1	-0.0118643	0.0317462
GBM	chr4:157336723	1	0	-0.194118	0.0350091
GBM	chr4:157336783	0	0	-0.182892	0.0236616
GBM	chr4:157336985	0	0	-0.358415	0.0102198
GBM	chr4:157347915	0	1	-0.185204	0.0131624
GBM	chr4:157360142	1	0	-0.249801	0.00276645
GBM	chr5:15659091	0	0	0.0486165	0.0327815
GBM	chr5:15710961	0	0	0.150253	0.00611541
GBM	chr5:15710962	0	0	0.198621	0.0335169
GBM	chr5:15862353	0	0	0.131714	0.0324099
GBM	chr5:36645455	0	1	-0.0203543	0.0199188
GBM	chr5:36645522	0	1	0.0321175	0.0350091
GBM	chr5:37290365	0	1	-0.000808407	0.0294407
GBM	chr5:65668799	1	1	0.165957	0.0433634
GBM	chr5:80142356	1	1	0	0.00097439
GBM	chr5:80627474	1	1	-0.164523	0.0466838
GBM	chr5:81415723	1	1	-0.192831	0.0386026
GBM	chr5:126494637	0	1	-0.0840403	0.0422246
GBM	chr5:131201462	1	1	0.118528	0.0249281
GBM	chr5:131202275	1	1	-0.00596783	0.010986
GBM	chr5:131202409	1	1	-0.0993035	0.0371704
GBM	chr5:134900417	1	1	0.0974119	0.0255058
GBM	chr5:134900512	1	1	0.0607802	0.0386026
GBM	chr5:147769764	0	0	-0.245129	0.00545128
GBM	chr5:151271819	0	1	-0.024096	0.0113033
GBM	chr5:157309800	1	0	-0.35682	0.00405986
GBM	chr6:28977729	0	0	-0.0370891	0.0483466
GBM	chr6:33301511	1	1	-0.067905	0.0146312
GBM	chr6:38121277	0	1	-0.162182	0.0135541
GBM	chr6:42888216	1	1	-0.0847902	0.0440897
GBM	chr6:42888224	1	1	-0.105732	0.00366749
GBM	chr6:42888241	1	1	-0.109287	0.00511162
GBM	chr6:42888362	1	1	0.00298513	0.0131982
GBM	chr6:42889185	1	1	0.00442856	0.0236616
GBM	chr6:42889240	1	1	0.0264963	0.013152
GBM	chr6:42889293	1	1	0.00369269	0.0363242
GBM	chr6:43029689	0	1	-0.0698326	0.00488924
GBM	chr6:43029840	0	1	-0.093631	0.0363242
GBM	chr6:52995836	1	0	-0.000519923	0.044488
GBM	chr6:70589019	0	1	0.0113017	0.00488924
GBM	chr6:70589283	0	1	-0.0429832	0.0103485
GBM	chr6:75637961	0	1	-0.151189	0.0371959
GBM	chr6:79555375	0	1	-0.137876	0.0214166
GBM	chr6:89634886	1	1	-0.188917	0.0238519
GBM	chr6:101889814	1	0	-0.320378	0.00345356
GBM	chr6:101924714	1	0	-0.474534	0.0111764
GBM	chr6:101926697	0	0	-0.317988	0.00586142
GBM	chr6:101926741	0	0	-0.458838	0.00702215
GBM	chr6:101926768	0	0	-0.353124	0.0254853
GBM	chr6:109464706	1	1	-0.0607472	0.0286117
GBM	chr6:149502660	0	1	0.109918	0.0181794
GBM	chr6:149724619	1	1	0.045783	0.0290411
GBM	chr6:159680691	1	1	0.0549856	0.00335298
GBM	chr6:159680692	1	1	0.028757	0.00545128
GBM	chr6:163509032	0	1	0.0182734	0.0483466
GBM	chr7:17345150	1	1	0.0410871	0.0171211
GBM	chr7:17345156	1	1	0.0201486	0.0430637
GBM	chr7:22158853	0	1	0.0405309	0.0480811
GBM	chr7:25119415	1	1	-0.1414	0.0242141
GBM	chr7:25120908	1	1	-0.0704586	0.0440368
GBM	chr7:25120962	1	1	0.0161578	0.0190971
GBM	chr7:25121672	1	1	-0.0929953	0.0404281
GBM	chr7:25121864	1	1	-0.0799725	0.0480811
GBM	chr7:38723551	0	1	0.0130617	0.0245042
GBM	chr7:44832704	0	1	-0.00129477	0.0327815
GBM	chr7:44832777	0	1	-0.038398	0.0233565
GBM	chr7:44832881	0	1	-0.0933432	0.00735577
GBM	chr7:44832912	0	1	-0.0858865	0.0115532
GBM	chr7:44833305	0	1	-0.0327622	0.0133119
GBM	chr7:44833460	0	1	-0.11206	0.0136994
GBM	chr7:56052927	0	1	-0.252232	0.0122035
GBM	chr7:78458063	0	1	-0.0656689	0.00738594
GBM	chr7:92492210	0	1	-0.0430675	0.00561634
GBM	chr7:99566790	0	1	-0.0427917	0.0340081
GBM	chr7:102545578	0	1	-0.105374	0.0147094
GBM	chr7:102637154	1	1	-0.0257156	0.0404281
GBM	chr7:116956643	1	0	0	0.0225029
GBM	chr7:117790277	0	0	-0.0992905	0.00488924
GBM	chr7:122075146	1	1	-0.0593783	0.00844584
GBM	chr7:122075147	1	1	-0.0539606	0.0350091
GBM	chr7:128653262	1	0	0.0748708	0.0363242
GBM	chr7:128659359	1	1	-0.17263	0.0102198
GBM	chr7:128659607	1	1	-0.134679	0.0136994
GBM	chr7:130944866	1	0	-0.0560251	0.00501119
GBM	chr7:133552623	0	0	0	0.0355213
GBM	chr7:152219908	0	1	-0.138869	0.0394459
GBM	chr8:10439224	0	0	-0.313523	0.00545128
GBM	chr8:10451928	0	0	-0.312749	0.00738594
GBM	chr8:11106614	0	1	-0.0475622	0.0377651
GBM	chr8:11128641	0	0	-0.253116	0.00541548
GBM	chr8:11842722	1	1	0.0793683	0.0201752
GBM	chr8:11843168	1	1	-0.00116118	0.0327815
GBM	chr8:11843774	1	1	-0.0069974	0.0327815
GBM	chr8:11843910	1	1	-0.0723285	0.0204055
GBM	chr8:11843920	1	1	0.0308329	0.0120587
GBM	chr8:11843971	1	1	0.0430496	0.0173491
GBM	chr8:27290590	0	0	-0.123365	0.0365622
GBM	chr8:29063918	0	0	-0.0690668	0.0442404
GBM	chr8:38972320	1	1	-0.194548	0.0337231
GBM	chr8:38973038	1	1	-0.160515	0.00545128
GBM	chr8:43020955	1	1	0.0214041	0.0455734
GBM	chr8:43020981	1	1	-0.0853599	0.0473282
GBM	chr8:43021403	1	1	-0.0126084	0.0151454
GBM	chr8:43021407	1	1	-0.0746281	0.0282585
GBM	chr8:43023708	1	1	-0.243109	0.0109703
GBM	chr8:47977073	1	1	-0.261265	0.00270153
GBM	chr8:56069384	0	1	-0.0577399	0.0377651
GBM	chr8:73815189	0	1	-0.22373	0.0177099
GBM	chr8:89739012	0	0	0	0.019795
GBM	chr8:101187785	0	1	-0.0999078	0.00545128
GBM	chr8:132333898	0	1	-0.0499274	0.0223691
GBM	chr8:135534042	0	0	-0.308205	0.0125592
GBM	chr8:140782385	0	1	-0.239343	0.00959504
GBM	chr9:40912371	0	0	-0.0920163	0.0290411
GBM	chr9:89012071	1	0	-0.0711391	0.0485892
GBM	chr9:128330317	0	1	0.0248514	0.0350091
GBM	chr9:130705092	0	1	-0.0486887	0.0327815
GBM	chr9:133362696	1	0	-0.172768	0.0283866
GBM	chr10:7243031	0	0	0	0.0312866
GBM	chr10:15075874	1	1	0.0701133	0.0327726
GBM	chr10:15078269	1	0	-0.0241154	0.0355213
GBM	chr10:15078320	1	0	0.00635074	0.0254853
GBM	chr10:78037967	1	0	0.415872	0.00496514
GBM	chr10:78037971	1	0	0.414563	0.0060611
GBM	chr10:80432385	1	1	-0.0081033	0.0256761
GBM	chr10:80432562	1	1	-0.00967906	0.0196437
GBM	chr10:82535080	0	1	-0.188224	0.0343762
GBM	chr10:87047820	0	1	-0.0148407	0.000804291
GBM	chr10:101810918	0	1	0.0082068	0.0358103
GBM	chr10:115114436	0	0	-0.101907	0.0459701
GBM	chr11:769459	1	1	0.00385792	0.0238519
GBM	chr11:769491	1	1	0.0343817	0.00393071
GBM	chr11:778153	1	1	-0.0194547	0.00097439
GBM	chr11:19591584	0	0	-0.195316	0.0202174
GBM	chr11:31431137	1	1	-0.0252663	0.00545128
GBM	chr11:32604372	0	1	-0.00903575	0.0111764
GBM	chr11:32934698	1	0	0.000740741	0.0223691
GBM	chr11:46677677	1	1	0	0.00501573
GBM	chr11:46681370	1	0	0.000617284	0.00097439
GBM	chr11:47480265	0	1	0.0812387	0.0139301
GBM	chr11:66704803	1	0	0	0.033818
GBM	chr11:68085340	0	1	-0.0302759	0.00855773
GBM	chr11:68093217	0	1	-0.0522072	0.0293563
GBM	chr11:68093266	0	1	-0.102222	0.0377927
GBM	chr11:68095157	0	1	-0.147245	0.00423419
GBM	chr11:89028520	0	1	0.0222167	0.0350091
GBM	chr11:93734995	0	1	-0.0761442	0.0249281
GBM	chr11:93735605	0	1	-0.107488	0.0190879
GBM	chr11:131981827	0	1	-0.0075057	0.0482403
GBM	chr12:49764502	1	0	0.00206009	0.00905688
GBM	chr12:50930539	1	1	0.0247628	0.00749042
GBM	chr12:50930653	1	1	-0.00372496	0.00113263
GBM	chr12:50930684	1	1	0.0330987	0.0133119
GBM	chr12:50930723	1	1	0.0416513	0.00749042
GBM	chr12:50930856	1	1	0.0678056	0.0359817
GBM	chr12:53174559	0	1	-0.205155	0.015587
GBM	chr12:62518152	0	0	-0.288091	0.00650901
GBM	chr12:62518162	0	0	-0.11865	0.0329358
GBM	chr12:62518163	0	0	-0.241193	0.012553
GBM	chr12:64448989	1	1	-0.101256	0.0407191
GBM	chr12:64449084	1	1	-0.0793143	0.0490756
GBM	chr12:64450354	1	1	-0.0652587	0.0145474
GBM	chr12:68843218	1	0	0.00436721	0.0374743
GBM	chr12:68843224	1	0	-0.0138846	0.00928094
GBM	chr12:68843234	1	0	0.0407624	0.0490756
GBM	chr12:68843730	1	0	0.0498149	0.0166096
GBM	chr12:71702457	1	1	0.0291956	0.0485892
GBM	chr12:76079384	0	1	-0.14174	0.0437157
GBM	chr12:98606012	0	1	-0.0503229	0.0327815
GBM	chr12:118116811	0	1	-0.11611	0.0404189
GBM	chr12:120461213	1	1	-0.0115651	0.0404281
GBM	chr12:125027527	0	1	0.289423	0.0237352
GBM	chr12:125589641	0	0	-0.0478017	0.00809357
GBM	chr12:132721318	1	1	-0.136233	0.0327815
GBM	chr13:21374971	1	1	-0.0115962	0.0245042
GBM	chr13:32524847	0	1	-0.106211	0.00945359
GBM	chr13:41322154	0	1	-0.301038	0.008926
GBM	chr13:45030449	0	1	-0.172551	0.0256868
GBM	chr13:45516236	1	0	0.119954	0.0339911
GBM	chr13:52691217	0	1	-0.0104952	0.0153
GBM	chr13:52691226	0	1	-0.0530068	0.0327815
GBM	chr13:66939574	0	1	0.0872843	0.0480811
GBM	chr13:66955990	0	1	-0.0578332	0.0177099
GBM	chr13:66955992	0	1	-0.0731002	0.019795
GBM	chr13:67141403	0	1	-0.0976081	0.0154589
GBM	chr13:67154373	0	1	-0.0042718	0.0495108
GBM	chr13:67184494	0	1	-0.0733777	0.0329358
GBM	chr13:67184669	0	1	0.0502694	0.0252055
GBM	chr13:67184674	0	1	0.107484	0.0371704
GBM	chr13:67206370	0	1	-0.0424601	0.0204484
GBM	chr13:102135148	0	1	0.0477933	0.00456344
GBM	chr13:102135788	0	1	-0.261687	0.0118562
GBM	chr13:102176293	0	0	-0.0437471	0.00809357
GBM	chr13:107577198	0	0	-0.347073	0.0119968
GBM	chr13:107791924	0	1	-0.201716	0.0129836
GBM	chr13:114284122	1	1	-0.0190296	0.0339911
GBM	chr14:33453873	0	1	0.128038	0.0107563
GBM	chr14:49862575	1	0	-6.22e-05	0.0275797
GBM	chr14:50990071	0	1	-0.11289	0.044175
GBM	chr14:50993497	0	1	-0.280125	0.0119968
GBM	chr14:50993594	0	1	-0.0888528	0.0327815
GBM	chr14:50994203	0	1	-0.20152	0.00366749
GBM	chr14:50994480	0	0	-0.133252	0.0256868
GBM	chr14:50995133	0	1	-0.170231	0.0401774
GBM	chr14:71358698	0	0	-0.331848	0.0432414
GBM	chr14:71358707	0	0	-0.182665	0.035681
GBM	chr14:74058138	1	1	-0.100367	0.00545128
GBM	chr14:74060273	1	1	0.0370016	0.0295483
GBM	chr14:100852474	1	0	-0.141738	0.0227985
GBM	chr14:100854636	0	0	-0.0645419	0.00501119
GBM	chr15:24970442	0	1	-0.233216	0.00277411
GBM	chr15:24970505	0	1	-0.203081	0.00112655
GBM	chr15:24972042	0	1	-0.242083	0.00693752
GBM	chr15:24982618	1	1	-0.0906641	0.00582717
GBM	chr15:24982626	1	1	-0.00175086	0.0239647
GBM	chr15:24982664	1	1	-6.13106e-05	0.0249937
GBM	chr15:24982676	1	1	-0.0625872	0.00713764
GBM	chr15:24982690	1	1	-0.0886445	0.00366749
GBM	chr15:24982702	1	1	-0.126544	0.000804291
GBM	chr15:24983206	1	1	-0.0385759	0.0483466
GBM	chr15:24983245	1	1	-0.0721003	0.0327815
GBM	chr15:24983293	1	1	-0.0875305	0.0327815
GBM	chr15:24983585	1	1	-0.0275465	0.000804291
GBM	chr15:24983613	1	1	-0.199258	0.00393071
GBM	chr15:24983703	1	1	-0.0904933	0.0374743
GBM	chr15:24983709	1	1	-0.144811	0.0318344
GBM	chr15:24985493	1	1	-0.0488875	0.0128527
GBM	chr15:25028165	0	1	-0.0811713	0.00561634
GBM	chr15:41298663	1	1	-0.0816098	0.0135541
GBM	chr15:41298775	1	1	0.0191387	0.0311479
GBM	chr15:41299253	1	1	-0.173257	0.0327726
GBM	chr15:41302238	1	1	-0.0723859	0.0225029
GBM	chr15:41302454	1	1	-0.00379178	0.0135541
GBM	chr15:56645826	0	1	-0.063663	0.0110503
GBM	chr15:67593499	0	0	0	0.0317462
GBM	chr15:89901461	1	1	0.0153389	0.017427
GBM	chr15:92890756	0	1	-0.0458826	0.00888389
GBM	chr16:9106490	0	1	-0.0650028	0.00097439
GBM	chr16:28830990	1	0	0	0.0223691
GBM	chr16:30769507	1	0	0	0.00097439
GBM	chr16:31123786	0	1	-0.0686546	0.0234683
GBM	chr16:48352514	1	1	-0.00478487	0.0149703
GBM	chr16:48354472	0	1	-0.0634522	0.0129836
GBM	chr16:70249868	0	1	-0.00925049	0.0422228
GBM	chr16:75445576	1	1	-0.00732592	0.0339734
GBM	chr16:75474969	1	1	0.136275	0.0292854
GBM	chr16:76554976	1	0	-0.0454593	0.034356
GBM	chr17:2671656	0	1	-0.0354124	0.0177099
GBM	chr17:5423269	0	1	-0.0272125	0.0236616
GBM	chr17:17186598	1	1	-0.0300626	0.0440592
GBM	chr17:17186612	1	1	-0.0547222	0.0311479
GBM	chr17:20314506	1	1	0.0123957	0.0113033
GBM	chr17:30778268	0	1	-0.0210868	0.0141019
GBM	chr17:31534385	1	1	-0.143907	0.00561634
GBM	chr17:31535190	1	1	-0.193005	0.00335298
GBM	chr17:37517052	1	1	-0.0892631	0.0386026
GBM	chr17:38849240	0	0	0	0.0405791
GBM	chr17:40283494	0	1	-0.0805677	0.0250328
GBM	chr17:42501644	0	1	0.0602803	0.0358103
GBM	chr17:45638974	1	1	-0.178803	0.0129836
GBM	chr17:49811490	1	0	-0.000732601	0.00488924
GBM	chr17:50964425	1	1	-0.0847593	0.0480811
GBM	chr17:50964488	1	1	-0.0394373	0.0399516
GBM	chr17:50964845	1	1	0.010122	0.0186308
GBM	chr17:50964885	1	1	0.0668782	0.0327815
GBM	chr17:57972468	1	0	-0.10379	0.0138446
GBM	chr17:61203259	0	1	0.038017	0.0473282
GBM	chr17:67338609	1	1	0.0651172	0.0324099
GBM	chr17:75943131	1	1	-0.031096	0.0282585
GBM	chr17:75943188	1	1	-0.0767194	0.0115967
GBM	chr17:75944028	1	1	0.0301538	0.0237352
GBM	chr17:81561243	0	1	-0.104683	0.0252055
GBM	chr18:13474330	0	0	-0.113431	0.0102198
GBM	chr18:35248659	0	1	-0.12854	0.00423419
GBM	chr18:62886407	0	1	-0.214758	0.0131624
GBM	chr18:67507252	1	1	0.0767595	0.0122035
GBM	chr19:1577610	1	0	-0.00034188	0.00488924
GBM	chr19:7085399	1	1	-0.0801911	0.0337297
GBM	chr19:12246208	0	0	0.000420583	0.0317462
GBM	chr19:16635111	0	1	-0.209367	0.0412298
GBM	chr19:16642313	0	1	-0.0785024	0.0374743
GBM	chr19:19789727	0	1	-0.0715415	0.0175863
GBM	chr19:21185671	1	1	-0.184852	0.034356
GBM	chr19:21287095	0	1	-0.0732128	0.0342603
GBM	chr19:21291821	1	1	-0.0201248	0.0344082
GBM	chr19:21292139	1	1	-0.0325057	0.0459701
GBM	chr19:23255734	1	1	-0.0454779	0.00545128
GBM	chr19:23359502	1	1	-0.0529321	0.00137252
GBM	chr19:24127648	1	0	2.7201e-05	0.0303641
GBM	chr19:37485522	1	1	-0.0388775	0.0122035
GBM	chr19:53986670	1	1	0.0475014	0.0327815
GBM	chr19:56379238	1	1	-0.136453	0.0355213
GBM	chr19:57305648	0	1	-0.133091	0.0161354
GBM	chr19:57305754	0	1	-0.0479981	0.00270153
GBM	chr19:57307409	0	1	-0.0123169	0.033983
GBM	chr19:57905393	0	1	-0.156255	0.0303641
GBM	chr19:57906573	1	1	-0.141639	0.0272171
GBM	chr19:57907086	1	1	-0.086591	0.0374743
GBM	chr19:58297084	0	1	-0.0651862	0.0463029
GBM	chr20:3867545	1	1	0.0268821	0.0440368
GBM	chr20:3869130	1	1	0.116341	0.0171048
GBM	chr20:3870545	1	1	-0.0043926	0.0191799
GBM	chr20:3870904	1	1	0.0313302	0.0328858
GBM	chr20:3870981	1	1	-0.0124355	0.0407831
GBM	chr20:3872331	1	1	-0.0512178	0.0318274
GBM	chr20:17962784	1	0	-0.0246117	0.00373333
GBM	chr20:18487867	1	1	-0.0438077	0.00809357
GBM	chr20:28558803	0	0	-0.0477584	0.0381771
GBM	chr20:35713770	0	1	-0.133837	0.00824548
GBM	chr20:35736736	0	1	-0.0428081	0.0293563
GBM	chr20:48643736	0	1	0.138673	0.00702215
GBM	chr21:9129684	1	0	0.00699301	0.0294205
GBM	chr21:33357771	1	1	0.0527159	0.00456344
GBM	chr22:17113332	1	1	0.139011	0.0350091
GBM	chr22:24573617	1	1	-0.0405746	0.0282585
GBM	chr22:24573660	1	1	-0.0607166	0.0422246
GBM	chr22:24573787	1	1	-0.165174	0.00310539
GBM	chr22:24574654	1	1	-0.194286	0.00345356
GBM	chr22:41143793	0	1	-0.110077	0.0374743
GBM	chrX:13923059	0	1	-0.0252882	0.0339911
GBM	chrX:46604581	1	1	-0.206802	0.00702215
GBM	chrX:53534126	1	0	0.000740741	0.00405986
GBM	chrX:74173668	0	1	-0.326029	0.00618402
GBM	chrX:74197207	0	0	-0.125101	0.0113033
GBM	chrX:74197224	0	0	-0.0633201	0.0339911
GBM	chrX:74225612	0	1	0.0576327	0.0307021
GBM	chrX:74261720	0	1	-0.145305	0.0406269
GBM	chrX:74264533	0	1	-0.19827	0.0174261
GBM	chrX:74265349	0	1	-0.161571	0.00488924
GBM	chrX:74265484	0	1	-0.0528757	0.0140222
GBM	chrX:74265502	0	1	-0.108825	0.00345356
GBM	chrX:74274999	0	0	-0.126669	0.0191851
GBM	chrX:74275000	0	0	-0.178328	0.0185186
GBM	chrX:74275058	0	0	-0.150208	0.0358103
GBM	chrX:74276048	0	1	-0.0772383	0.00488924
GBM	chrX:74276149	0	1	-0.176978	0.00456344
GBM	chrX:74276477	0	1	-0.146663	0.00809357
GBM	chrX:74276500	0	1	-0.0556968	0.00738594
GBM	chrX:74276501	0	1	-0.0738983	0.0282585
GBM	chrX:74276561	0	1	-0.0624835	0.000454508
GBM	chrX:77828120	1	1	-0.0836635	0.0389224
GBM	chrX:104124486	1	1	-0.069279	0.0223691
GBM	chrX:115926750	0	0	-0.20585	0.00867115
GBM	chrX:115938215	0	1	-0.268788	0.0358351
GBM	chrX:123465111	1	0	-0.244698	0.0386026
GBM	chrX:123913315	1	1	0.00437638	0.012387
GBM	chrX:152189847	1	0	-0.474226	0.00501119
GBM	chr4:21210106	0	0	-0.274729	0.0080678
