# Supplementary material for: Genome-wide perturbations of Alu expression and Alu-associated post-transcriptional regulations distinguish oligodendroglioma from other gliomas
Source: Commun Biol. 2022 Jan 18;5:62. doi: 10.1038/s42003-022-03011-w (PMC8766575; doi:10.1038/s42003-022-03011-w)
Supplement: Supplementary file 6 — Supplementary Data 3 [file 42003_2022_3011_MOESM6_ESM.xlsx]

## Sheet: Sheet1
Gene_id	Gene_name	Pathology	CircMedian	JReadMedian	RateTumor	RateNormal	Padj
ENSG00000001629.9	ANKIB1	O2	106	1890.5	0.0427505	0.0724955	0.0040711
ENSG00000002746.14	HECW1	O2	26	469	0.0468451	0.0611931	0.0199811
ENSG00000003147.17	ICA1	O2	25	328	0.0666475	0.10085	0.00638074
ENSG00000004534.14	RBM6	O2	23.5	886.5	0.0221245	0.0299768	0.0179915
ENSG00000004897.11	CDC27	O2	7.5	1101	0.00576088	0.00995296	0.00921306
ENSG00000005339.14	CREBBP	O2	19	741.5	0.0218686	0.039143	0.00872226
ENSG00000005810.17	MYCBP2	O2	45.5	4900	0.00835185	0.0107282	0.0282786
ENSG00000006459.10	KDM7A	O2	8	427	0.0179823	0.0265024	0.04014
ENSG00000006530.15	AGK	O2	13.5	437.5	0.0203192	0.036721	0.0147142
ENSG00000007047.14	MARK4	O2	18	285.5	0.0710743	0.0594667	0.00303912
ENSG00000009954.10	BAZ1B	O2	20.5	1096	0.0160447	0.0244021	0.040267
ENSG00000020922.12	MRE11	O2	6	321.5	0.0181401	0.0376701	0.0266337
ENSG00000029153.14	ARNTL2	O2	8.5	149	0.051153	0.0702729	0.0148868
ENSG00000029725.16	RABEP1	O2	18.5	1383.5	0.013958	0.0138242	0.000504708
ENSG00000033800.13	PIAS1	O2	20	624	0.0217832	0.0462139	0.000176864
ENSG00000033867.16	SLC4A7	O2	32	1046	0.0268155	0.0287428	0.0243197
ENSG00000042317.16	SPATA7	O2	21	395	0.0535502	0.0533362	0.000954574
ENSG00000047365.11	ARAP2	O2	46.5	3374	0.0141694	0.0160743	0.0374092
ENSG00000048649.13	RSF1	O2	44.5	594.5	0.0581563	0.08021	0.0186433
ENSG00000048707.13	VPS13D	O2	17	2661.5	0.00582122	0.0055544	0.04014
ENSG00000049759.17	NEDD4L	O2	9.5	624	0.0134316	0.0221336	0.0295982
ENSG00000050748.17	MAPK9	O2	24	524	0.0482643	0.0577202	0.000462918
ENSG00000054267.21	ARID4B	O2	12	748.5	0.0121332	0.0212495	0.00342803
ENSG00000060749.14	QSER1	O2	11	314.5	0.0272939	0.0397325	0.00149627
ENSG00000061676.14	NCKAP1	O2	26.5	6555.5	0.00289986	0.00589279	0.00593853
ENSG00000062194.15	GPBP1	O2	39.5	1316	0.0261366	0.0312586	0.00495058
ENSG00000064115.10	TM7SF3	O2	16	565.5	0.0233177	0.0439969	0.000543119
ENSG00000064313.11	TAF2	O2	13	732	0.0139555	0.0264744	0.00912015
ENSG00000064933.17	PMS1	O2	18	458	0.0329352	0.0357689	0.00149627
ENSG00000065559.14	MAP2K4	O2	50	615.5	0.0671379	0.083815	0.00303912
ENSG00000066651.18	TRMT11	O2	8	622.5	0.0121968	0.0235963	0.000727859
ENSG00000066933.15	MYO9A	O2	53	1997	0.0251892	0.0378201	0.000394955
ENSG00000069248.11	NUP133	O2	17.5	1293	0.010844	0.0181586	0.000128148
ENSG00000070367.15	EXOC5	O2	9.5	1214	0.0063519	0.0115758	8.21214e-07
ENSG00000071205.11	ARHGAP10	O2	54.5	414.5	0.0883711	0.115193	0.00100777
ENSG00000072657.8	TRHDE	O2	13.5	311	0.0473781	0.0585024	0.0173133
ENSG00000075539.14	FRYL	O2	18	2839	0.0052254	0.00509823	0.000335612
ENSG00000075568.16	TMEM131	O2	18.5	1133.5	0.0163962	0.0181449	0.0173441
ENSG00000075785.12	RAB7A	O2	8	374.5	0.0136748	0.0283201	0.00110033
ENSG00000077264.14	PAK3	O2	70.5	747	0.0881761	0.0888171	0.000601065
ENSG00000078124.11	ACER3	O2	10.5	274.5	0.0318141	0.0427805	0.014258
ENSG00000078369.17	GNB1	O2	9.5	1476	0.00779304	0.00575347	0.0116003
ENSG00000079819.18	EPB41L2	O2	11	1497	0.00547866	0.00979314	0.00590481
ENSG00000079841.18	RIMS1	O2	378	1184	0.226699	0.209411	0.0248352
ENSG00000081913.13	PHLPP1	O2	9.5	1679	0.00619361	0.00801733	0.0155613
ENSG00000082996.19	RNF13	O2	50.5	1573	0.026089	0.0470935	0.008548
ENSG00000083290.19	ULK2	O2	6.5	919.5	0.00824633	0.0082029	5.51124e-05
ENSG00000084676.15	NCOA1	O2	25	1680.5	0.0160685	0.0156419	0.000180117
ENSG00000086200.16	IPO11	O2	20	632	0.0209729	0.046895	0.00314199
ENSG00000088179.8	PTPN4	O2	45.5	1266.5	0.0348252	0.041447	0.0406118
ENSG00000088854.12	C20orf194	O2	12.5	1158.5	0.011242	0.0109631	0.0384305
ENSG00000088930.7	XRN2	O2	31	1539	0.0156992	0.0299233	0.000692958
ENSG00000092108.20	SCFD1	O2	23.5	1535	0.0136627	0.0223194	0.0173899
ENSG00000094975.13	SUCO	O2	11.5	859.5	0.0156634	0.0181456	0.0179915
ENSG00000095637.21	SORBS1	O2	27.5	2788	0.012052	0.0117383	0.0243113
ENSG00000099783.11	HNRNPM	O2	17	652	0.0220987	0.026244	9.36693e-05
ENSG00000100154.14	TTC28	O2	17.5	267	0.0409929	0.0857308	0.0364111
ENSG00000100225.17	FBXO7	O2	43	728	0.0379766	0.0608354	0.00148052
ENSG00000100462.15	PRMT5	O2	7.5	748.5	0.0132512	0.0184653	0.040267
ENSG00000100485.11	SOS2	O2	43.5	1074	0.0324647	0.0343044	0.00398614
ENSG00000100629.16	CEP128	O2	9	116.5	0.0551078	0.0914794	0.00122431
ENSG00000100731.15	PCNX1	O2	31.5	1465.5	0.0191951	0.0244631	0.0122094
ENSG00000100815.12	TRIP11	O2	9	470	0.0208167	0.0225334	0.0018069
ENSG00000100941.8	PNN	O2	11	325	0.0333787	0.0481739	0.000809168
ENSG00000101040.19	ZMYND8	O2	32	724.5	0.0349822	0.0441024	0.0476879
ENSG00000101182.14	PSMA7	O2	20	792.5	0.0170469	0.0329498	0.000101815
ENSG00000101350.7	KIF3B	O2	8	312.5	0.024207	0.0278467	0.0047543
ENSG00000101639.18	CEP192	O2	46	1548.5	0.0253764	0.0346963	0.0492395
ENSG00000101751.10	POLI	O2	46.5	365.5	0.104728	0.114962	0.0184296
ENSG00000101752.11	MIB1	O2	97	1862	0.0394953	0.0647956	0.00113118
ENSG00000102595.19	UGGT2	O2	49.5	1316.5	0.0295614	0.0438301	5.6343e-05
ENSG00000102781.13	KATNAL1	O2	11.5	440	0.0277476	0.0319664	0.00122431
ENSG00000104043.14	ATP8B4	O2	9.5	247.5	0.040822	0.0563531	0.00590481
ENSG00000104412.7	EMC2	O2	26.5	862.5	0.0268797	0.0337846	0.00303912
ENSG00000104517.12	UBR5	O2	35	3859.5	0.0094192	0.016408	0.000423394
ENSG00000104723.20	TUSC3	O2	13.5	577.5	0.0225344	0.0536134	0.00993052
ENSG00000106049.8	HIBADH	O2	13	387	0.035109	0.0501934	0.000504708
ENSG00000106462.10	EZH2	O2	5.5	99.5	0.0438887	0.141979	0.00318113
ENSG00000106771.12	TMEM245	O2	39	1151.5	0.0250111	0.0426679	0.0298006
ENSG00000106868.16	SUSD1	O2	11.5	210	0.0323736	0.0862044	0.0122094
ENSG00000107669.17	ATE1	O2	51	668	0.0630926	0.0778276	0.000180117
ENSG00000107829.13	FBXW4	O2	28	457.5	0.0499857	0.0635557	0.00677575
ENSG00000107854.5	TNKS2	O2	7.5	1943.5	0.00484968	0.00641605	0.00592835
ENSG00000107890.16	ANKRD26	O2	15	634	0.025001	0.0247028	0.00381788
ENSG00000108094.14	CUL2	O2	12.5	706.5	0.014578	0.0249793	0.00362533
ENSG00000108239.8	TBC1D12	O2	23	731	0.023311	0.0362141	0.00377607
ENSG00000108306.11	FBXL20	O2	10.5	314	0.0319931	0.0362986	0.000941387
ENSG00000108424.9	KPNB1	O2	19	2498.5	0.00771473	0.0115889	0.000817017
ENSG00000108587.15	GOSR1	O2	11.5	327.5	0.0349963	0.0431673	0.00122431
ENSG00000109381.19	ELF2	O2	47	503.5	0.0700359	0.0794627	0.00418426
ENSG00000109466.13	KLHL2	O2	25	828	0.0234035	0.033196	1.11632e-05
ENSG00000109756.8	RAPGEF2	O2	14.5	2010	0.00758663	0.00810302	8.19217e-07
ENSG00000109762.15	SNX25	O2	13.5	347	0.0352062	0.0322706	0.00198629
ENSG00000110427.14	KIAA1549L	O2	13.5	504	0.0184473	0.0321776	0.0248352
ENSG00000111371.15	SLC38A1	O2	49	2452	0.022038	0.0352326	0.00643164
ENSG00000112305.14	SMAP1	O2	9.5	490.5	0.0175227	0.0344548	2.75325e-05
ENSG00000112624.12	BICRAL	O2	11	198.5	0.0402202	0.0642084	0.0261326
ENSG00000113643.8	RARS	O2	81	777	0.0893098	0.113091	8.21214e-07
ENSG00000114450.9	GNB4	O2	9	365.5	0.0330979	0.0302681	0.00342803
ENSG00000114796.15	KLHL24	O2	148	1404	0.0902987	0.13315	0.0423268
ENSG00000115084.13	SLC35F5	O2	9	648	0.0145109	0.0217901	0.00845851
ENSG00000115109.13	EPB41L5	O2	10.5	1153.5	0.00921712	0.0100803	0.000941387
ENSG00000115459.17	ELMOD3	O2	14	163.5	0.074571	0.0777866	0.00338867
ENSG00000116731.22	PRDM2	O2	12	137.5	0.103142	0.115427	0.000879323
ENSG00000116984.12	MTR	O2	16	915.5	0.013749	0.0205133	0.0155726
ENSG00000117020.16	AKT3	O2	503	4601	0.08764	0.0899784	0.00201684
ENSG00000117054.13	ACADM	O2	17	598.5	0.0240198	0.0410334	0.000127185
ENSG00000118420.16	UBE3D	O2	10.5	128	0.0600678	0.107577	0.000285695
ENSG00000118690.12	ARMC2	O2	23	169	0.106977	0.124079	0.00495058
ENSG00000119912.15	IDE	O2	12.5	507	0.015733	0.039244	0.0398273
ENSG00000120071.13	KANSL1	O2	19	294	0.0482092	0.0782809	0.00582081
ENSG00000120137.6	PANK3	O2	9.5	439	0.0177383	0.031501	0.0489904
ENSG00000121989.14	ACVR2A	O2	33	281	0.0897881	0.115137	0.000276099
ENSG00000122779.17	TRIM24	O2	16.5	638.5	0.0132628	0.0341748	0.0419088
ENSG00000124126.13	PREX1	O2	10	2920	0.00456518	0.00365071	0.028309
ENSG00000124198.8	ARFGEF2	O2	18.5	1233.5	0.014143	0.0206061	0.00856692
ENSG00000124571.17	XPO5	O2	11	624	0.012832	0.0303497	0.0406118
ENSG00000124795.14	DEK	O2	33.5	1059	0.0285794	0.0423588	0.000423459
ENSG00000126261.12	UBA2	O2	58.5	1203.5	0.0372431	0.0494705	0.00163487
ENSG00000126777.17	KTN1	O2	15	4852.5	0.00309023	0.00538524	0.0126646
ENSG00000127947.15	PTPN12	O2	39	705.5	0.0410346	0.0516361	0.0461597
ENSG00000128708.12	HAT1	O2	11.5	427	0.0294316	0.0366423	0.00122431
ENSG00000128872.9	TMOD2	O2	18.5	2112	0.00816323	0.0119962	0.00148052
ENSG00000128881.16	TTBK2	O2	42.5	535	0.0655919	0.0841841	0.00189119
ENSG00000128908.15	INO80	O2	16	540.5	0.027967	0.03332	0.00917925
ENSG00000129493.14	HEATR5A	O2	13.5	376	0.027258	0.0399637	0.0259871
ENSG00000130414.11	NDUFA10	O2	15.5	934.5	0.0154787	0.0118398	0.015539
ENSG00000130449.5	ZSWIM6	O2	14	353	0.0392169	0.0308975	0.0202278
ENSG00000130779.19	CLIP1	O2	28	836	0.028728	0.0237648	0.00266451
ENSG00000130856.15	ZNF236	O2	58.5	527.5	0.09447	0.0966204	0.0188557
ENSG00000130956.13	HABP4	O2	22.5	642.5	0.0358045	0.0350209	0.00541691
ENSG00000130958.11	SLC35D2	O2	7	164.5	0.0257277	0.0504478	0.0199811
ENSG00000130997.16	POLN	O2	6.5	98	0.0762052	0.0619057	0.0199811
ENSG00000132680.10	KIAA0907	O2	13.5	325.5	0.0400502	0.0456515	0.000462918
ENSG00000132932.16	ATP8A2	O2	22	634	0.0304839	0.0384457	0.000176864
ENSG00000134278.15	SPIRE1	O2	11.5	1431.5	0.00668706	0.0179683	0.00489525
ENSG00000134851.12	TMEM165	O2	49	722.5	0.0628833	0.0752412	0.0018069
ENSG00000134900.11	TPP2	O2	11	1498	0.00616499	0.00988906	0.0419088
ENSG00000135090.13	TAOK3	O2	9.5	1009	0.00896472	0.015456	0.0182268
ENSG00000135365.15	PHF21A	O2	153	640.5	0.187154	0.22427	0.0219329
ENSG00000135766.8	EGLN1	O2	10	384.5	0.0160632	0.0300862	2.75325e-05
ENSG00000135823.13	STX6	O2	43	402	0.0859894	0.134409	0.0034559
ENSG00000135945.9	REV1	O2	22.5	603.5	0.033274	0.0368404	0.00350607
ENSG00000136636.12	KCTD3	O2	8.5	1848	0.00518412	0.0115205	0.0195895
ENSG00000137075.17	RNF38	O2	10.5	271	0.0216372	0.0514594	0.00149627
ENSG00000137513.9	NARS2	O2	11	216.5	0.0515069	0.066416	0.000941387
ENSG00000137764.19	MAP2K5	O2	46	396.5	0.095232	0.114275	0.00677112
ENSG00000137941.16	TTLL7	O2	20	1939	0.012514	0.015456	0.000504708
ENSG00000138134.11	STAMBPL1	O2	10	298	0.0279553	0.0375826	0.0234474
ENSG00000138399.17	FASTKD1	O2	32	414.5	0.0676007	0.0727181	0.0135715
ENSG00000138439.11	FAM117B	O2	6.5	102.5	0.0474996	0.0924557	0.00303912
ENSG00000138696.10	BMPR1B	O2	10.5	369.5	0.0241251	0.0323561	0.00826092
ENSG00000138738.10	PRDM5	O2	17	266.5	0.0731854	0.0803794	0.00328112
ENSG00000139370.11	SLC15A4	O2	6	126.5	0.041253	0.0522457	0.0489904
ENSG00000140374.15	ETFA	O2	30.5	1110	0.0204698	0.0396061	0.00242314
ENSG00000140396.12	NCOA2	O2	24	1165	0.0202609	0.0278731	0.00912015
ENSG00000140479.16	PCSK6	O2	12	816	0.0171065	0.012383	0.000941387
ENSG00000140694.16	PARN	O2	33.5	739.5	0.0406834	0.0519133	0.0232551
ENSG00000140740.10	UQCRC2	O2	8.5	2100.5	0.00407046	0.00629561	0.046726
ENSG00000141425.17	RPRD1A	O2	12.5	687.5	0.0125531	0.0220801	0.0122094
ENSG00000141556.20	TBCD	O2	18.5	732	0.0228199	0.0316522	0.00667044
ENSG00000141627.13	DYM	O2	34	662.5	0.0507301	0.0619188	0.0124626
ENSG00000142599.17	RERE	O2	195	1396	0.133532	0.143131	0.000941387
ENSG00000143776.18	CDC42BPA	O2	39	2519.5	0.0150706	0.0155047	0.00670277
ENSG00000144406.18	UNC80	O2	13	2031	0.00669598	0.00730723	0.0416256
ENSG00000144559.10	TAMM41	O2	13	123.5	0.0898269	0.148751	0.00219459
ENSG00000144909.7	OSBPL11	O2	19	758	0.0308855	0.0375885	0.00495058
ENSG00000145332.13	KLHL8	O2	42.5	209	0.164676	0.191196	0.0375985
ENSG00000145687.16	SSBP2	O2	21.5	572	0.0230081	0.0368285	0.0173899
ENSG00000146147.14	MLIP	O2	52	208.5	0.188428	0.183073	0.0121206
ENSG00000146433.8	TMEM181	O2	52.5	639	0.0642122	0.090773	0.00366258
ENSG00000146463.11	ZMYM4	O2	92.5	1123.5	0.0663194	0.0901851	0.00328112
ENSG00000146963.17	LUC7L2	O2	11.5	10	0.430853	0.612815	0.0492395
ENSG00000147251.15	DOCK11	O2	9	1172	0.00920983	0.017283	0.0202283
ENSG00000147471.11	PLPBP	O2	29.5	262	0.097063	0.119794	0.00801433
ENSG00000147649.9	MTDH	O2	16.5	873.5	0.0147138	0.0224511	0.00912015
ENSG00000147905.17	ZCCHC7	O2	13.5	224	0.0522576	0.0812939	0.00676319
ENSG00000148053.15	NTRK2	O2	151.5	8413	0.0150132	0.0207831	0.0237579
ENSG00000148516.21	ZEB1	O2	28.5	1494	0.0194594	0.0243924	0.0489904
ENSG00000149269.9	PAK1	O2	19.5	843.5	0.0237834	0.0226662	0.0013071
ENSG00000149483.11	TMEM138	O2	17	61	0.18889	0.287936	0.0374092
ENSG00000151150.21	ANK3	O2	18	3351.5	0.00658212	0.00867681	0.000809168
ENSG00000151322.18	NPAS3	O2	50	554	0.0822044	0.113798	0.00921306
ENSG00000151572.16	ANO4	O2	38	385	0.0618552	0.0836351	0.00344107
ENSG00000151893.14	CACUL1	O2	10	381.5	0.0246558	0.0288142	0.000276099
ENSG00000152620.12	NADK2	O2	8	853.5	0.00573372	0.0126832	0.0120105
ENSG00000152683.14	SLC30A6	O2	28	254	0.0800974	0.118083	0.0296819
ENSG00000154114.12	TBCEL	O2	29.5	428	0.0615309	0.0659876	0.000335612
ENSG00000154229.11	PRKCA	O2	8.5	1105.5	0.00628698	0.0113308	0.00421262
ENSG00000154240.16	CEP112	O2	14	194.5	0.0724065	0.078837	0.0324801
ENSG00000154845.15	PPP4R1	O2	40.5	982.5	0.0386908	0.0631578	0.000335612
ENSG00000155313.15	USP25	O2	28.5	915.5	0.027793	0.0323254	0.00408303
ENSG00000155511.17	GRIA1	O2	7.5	642	0.00879522	0.0212591	0.00801433
ENSG00000155816.19	FMN2	O2	66	1054	0.0565131	0.0741674	0.0021846
ENSG00000156011.16	PSD3	O2	38	1344	0.034074	0.0357198	0.00266451
ENSG00000156475.18	PPP2R2B	O2	8	1224.5	0.0073822	0.00625946	0.00244748
ENSG00000157106.16	SMG1	O2	21	2040.5	0.00910233	0.010312	0.0283233
ENSG00000157764.12	BRAF	O2	35	942	0.032039	0.0391445	1.66127e-05
ENSG00000157800.17	SLC37A3	O2	17	345	0.0446397	0.0770001	0.00883857
ENSG00000157837.15	SPPL3	O2	32.5	335	0.0829613	0.122312	0.000103896
ENSG00000159322.17	ADPGK	O2	9	123.5	0.0498333	0.0975174	0.0013722
ENSG00000160551.11	TAOK1	O2	20	2122	0.00961016	0.0141928	0.00112691
ENSG00000161040.16	FBXL13	O2	14	99	0.120327	0.14288	0.0251579
ENSG00000162669.15	HFM1	O2	11	239.5	0.0423863	0.0440956	0.00122431
ENSG00000162929.13	KIAA1841	O2	23.5	248	0.104763	0.102571	0.0027837
ENSG00000163468.14	CCT3	O2	11.5	3277.5	0.00311391	0.00803614	0.00568551
ENSG00000163635.17	ATXN7	O2	16	128.5	0.0898487	0.108091	0.00182436
ENSG00000163681.14	SLMAP	O2	28.5	613	0.0351364	0.045599	0.00593853
ENSG00000163738.18	MTHFD2L	O2	18.5	235.5	0.0708946	0.070279	0.00243598
ENSG00000163848.19	ZNF148	O2	23	506	0.040459	0.079101	0.0027993
ENSG00000163939.18	PBRM1	O2	10.5	942	0.00873555	0.0105689	0.0259331
ENSG00000164190.17	NIPBL	O2	30	1843.5	0.0134195	0.0183246	0.00119559
ENSG00000164199.16	ADGRV1	O2	86.5	4482.5	0.0109122	0.0136001	0.0113196
ENSG00000165209.18	STRBP	O2	9	666.5	0.0090613	0.017939	0.0324801
ENSG00000168234.12	TTC39C	O2	23.5	181	0.10823	0.130495	0.0210547
ENSG00000168803.14	ADAL	O2	9	193.5	0.0474975	0.0758087	0.018505
ENSG00000169359.13	SLC33A1	O2	14.5	160	0.096728	0.0890557	0.0339634
ENSG00000169621.9	APLF	O2	31.5	258.5	0.108334	0.101103	0.00342803
ENSG00000169855.19	ROBO1	O2	9.5	816.5	0.00589559	0.0152527	0.0480015
ENSG00000169862.18	CTNND2	O2	16.5	2467.5	0.00600014	0.00875191	0.0220465
ENSG00000170456.15	DENND5B	O2	55	800	0.0583306	0.0711464	0.010522
ENSG00000170832.12	USP32	O2	13.5	1716.5	0.00706933	0.00856591	0.000379928
ENSG00000171456.16	ASXL1	O2	33	245	0.101826	0.156051	0.00799315
ENSG00000172765.16	TMCC1	O2	25.5	165	0.110914	0.193677	0.0047543
ENSG00000172869.14	DMXL1	O2	15.5	1744	0.00734484	0.0109381	1.66127e-05
ENSG00000173517.10	PEAK1	O2	19	250.5	0.059222	0.0779598	0.0190494
ENSG00000173852.14	DPY19L1	O2	25	847	0.0188837	0.0404658	0.000504708
ENSG00000173889.15	PHC3	O2	75.5	492	0.113867	0.105188	0.00137952
ENSG00000175216.14	CKAP5	O2	11	3375.5	0.00288505	0.00437905	0.000692958
ENSG00000175806.14	MSRA	O2	24	305.5	0.0504121	0.0823915	0.00775489
ENSG00000175893.11	ZDHHC21	O2	49	623	0.0815823	0.0794675	0.025559
ENSG00000176406.22	RIMS2	O2	103	1658.5	0.052781	0.0717411	0.00352168
ENSG00000180376.16	CCDC66	O2	23	304.5	0.0638556	0.0777283	0.0119279
ENSG00000181192.11	DHTKD1	O2	18	741	0.0229216	0.028334	0.00198629
ENSG00000181555.20	SETD2	O2	53.5	774.5	0.0636345	0.0631983	0.000176864
ENSG00000182973.18	CNOT10	O2	9	377	0.0204587	0.0293101	0.0337793
ENSG00000183023.18	SLC8A1	O2	274.5	469	0.37265	0.396974	0.0235504
ENSG00000183726.10	TMEM50A	O2	10	295	0.0307896	0.0353125	0.00389899
ENSG00000184014.7	DENND5A	O2	6	3670	0.00172968	0.00171268	0.0029582
ENSG00000186487.17	MYT1L	O2	21.5	735	0.0359936	0.0367102	0.00108484
ENSG00000186522.14	2021-09-10	O2	18.5	261	0.0584346	0.0705179	0.00221726
ENSG00000187672.12	ERC2	O2	98	698.5	0.109131	0.102636	0.00486316
ENSG00000188419.13	CHM	O2	7	368	0.016714	0.0278354	0.000809168
ENSG00000196628.15	TCF4	O2	11	2800	0.00310364	0.00747422	0.00701292
ENSG00000197386.10	HTT	O2	60	1928.5	0.029755	0.0365655	0.00593853
ENSG00000198586.13	TLK1	O2	25	775	0.0242119	0.0422079	0.00331811
ENSG00000198646.13	NCOA6	O2	6	218	0.025027	0.0368466	0.016308
ENSG00000198648.10	STK39	O2	131	1508.5	0.0882635	0.111291	0.00677112
ENSG00000198964.13	SGMS1	O2	47.5	641	0.0576038	0.0963987	0.00342803
ENSG00000213047.12	DENND1B	O2	30	336	0.0635925	0.108732	0.0118861
ENSG00000219626.8	FAM228B	O2	49	32	0.510674	0.630053	0.0337793
ENSG00000230092.7	AL669831.4	O2	12	43.5	0.219353	0.2461	0.0117561
ENSG00000233452.6	STXBP5-AS1	O2	27.5	122	0.143797	0.201664	0.0492395
ENSG00000250802.6	ZBED3-AS1	O2	10	67.5	0.124895	0.14243	0.0232988
ENSG00000278540.4	ACACA	O2	18.5	2254	0.0070797	0.00918196	0.00912015
ENSG00000281508.1	CDR1	O2	366.5	69.5	0.821336	0.802096	0.028309
ENSG00000001629.9	ANKIB1	O3	160	2087.5	0.0464819	0.0928193	3.1252e-05
ENSG00000001631.15	KRIT1	O3	29.5	1143.5	0.0232012	0.0288191	0.00241075
ENSG00000002746.14	HECW1	O3	21	540	0.0439981	0.0551779	0.000595282
ENSG00000003393.14	ALS2	O3	12.5	534.5	0.0200981	0.0257803	0.00483052
ENSG00000004487.15	KDM1A	O3	62	1416.5	0.0324507	0.064473	1.29968e-05
ENSG00000004534.14	RBM6	O3	25	1056.5	0.0180828	0.033235	3.5854e-06
ENSG00000004897.11	CDC27	O3	11.5	1375	0.00708467	0.01051	0.00692987
ENSG00000005339.14	CREBBP	O3	19	711	0.0235188	0.0362769	0.000649969
ENSG00000005483.20	KMT2E	O3	92.5	1879	0.0366486	0.0569082	8.9828e-06
ENSG00000005700.14	IBTK	O3	51.5	1452.5	0.0308073	0.0559279	7.65015e-05
ENSG00000006530.15	AGK	O3	12.5	522.5	0.026551	0.0226607	5.71779e-05
ENSG00000006607.13	FARP2	O3	24	405.5	0.0494401	0.0606754	0.000112051
ENSG00000007047.14	MARK4	O3	17.5	198	0.077639	0.0890638	0.000322248
ENSG00000007341.18	ST7L	O3	28	309	0.0779668	0.0994418	0.00986174
ENSG00000008018.8	PSMB1	O3	52	1040	0.030118	0.125563	0.000530757
ENSG00000008277.14	ADAM22	O3	20	2443.5	0.0125964	0.0139642	0.0483374
ENSG00000008311.14	AASS	O3	20	953	0.0184815	0.0257605	8.84002e-06
ENSG00000009335.17	UBE3C	O3	17	933	0.0136204	0.0222418	0.0129727
ENSG00000009413.15	REV3L	O3	36.5	2000.5	0.0216794	0.0232767	3.5854e-06
ENSG00000010017.12	RANBP9	O3	66.5	986.5	0.0563569	0.0551042	0.00797087
ENSG00000010803.16	SCMH1	O3	40.5	198.5	0.132426	0.196642	0.00512815
ENSG00000011275.18	RNF216	O3	18	804.5	0.0217129	0.0300791	6.58165e-07
ENSG00000011566.14	MAP4K3	O3	36	1538.5	0.0185499	0.0312589	0.000530757
ENSG00000015153.14	YAF2	O3	25.5	189.5	0.0971379	0.202978	0.0455773
ENSG00000015171.19	ZMYND11	O3	19.5	1802.5	0.00776301	0.0168122	0.00048864
ENSG00000017260.19	ATP2C1	O3	13	2178	0.00473007	0.00976645	0.00876101
ENSG00000020426.10	MNAT1	O3	32.5	422.5	0.0544756	0.105526	0.0114835
ENSG00000020577.13	SAMD4A	O3	21	285.5	0.0525067	0.0925364	0.000931804
ENSG00000020922.12	MRE11	O3	7	413.5	0.0130041	0.0330883	0.00962477
ENSG00000022840.15	RNF10	O3	13	785	0.0153946	0.0211905	0.0419836
ENSG00000024048.10	UBR2	O3	56	1921.5	0.0194218	0.0380085	0.022669
ENSG00000025039.14	RRAGD	O3	9	568.5	0.0143787	0.0343039	0.000232026
ENSG00000025293.16	PHF20	O3	28.5	438	0.0475199	0.0803682	6.81469e-05
ENSG00000025796.13	SEC63	O3	19	670.5	0.0249374	0.0306761	0.000139974
ENSG00000028203.17	VEZT	O3	21	747.5	0.0203053	0.0381554	0.000828709
ENSG00000032742.17	IFT88	O3	12.5	705.5	0.0142285	0.0236795	0.0354823
ENSG00000033170.16	FUT8	O3	69	734.5	0.0609552	0.128763	0.000752347
ENSG00000035928.15	RFC1	O3	13.5	1297	0.00914407	0.0134281	9.10242e-05
ENSG00000036549.12	ZZZ3	O3	14	412	0.0237608	0.0495691	0.00351344
ENSG00000038532.14	CLEC16A	O3	27.5	525.5	0.0435061	0.066195	0.0142813
ENSG00000039319.16	ZFYVE16	O3	27	2097.5	0.0145613	0.0163778	0.00571795
ENSG00000040341.17	STAU2	O3	32.5	765	0.0335965	0.0480163	0.00141293
ENSG00000042317.16	SPATA7	O3	22	453	0.0407797	0.0546174	0.00172221
ENSG00000046889.18	PREX2	O3	62.5	2418.5	0.0247675	0.0263005	0.000112051
ENSG00000047644.18	WWC3	O3	24	301.5	0.0555631	0.0943871	0.0137148
ENSG00000048052.21	HDAC9	O3	17.5	421	0.0189428	0.0582776	0.0147573
ENSG00000048828.16	FAM120A	O3	54	910	0.0405501	0.079784	0.0485415
ENSG00000050748.17	MAPK9	O3	30.5	514	0.0533792	0.0659656	0.0127483
ENSG00000051825.14	MPHOSPH9	O3	28.5	817	0.0318652	0.0384112	0.000862849
ENSG00000053524.12	MCF2L2	O3	48.5	1162	0.0492887	0.0462045	0.000512195
ENSG00000054267.21	ARID4B	O3	13	766	0.0115299	0.0244521	0.0187331
ENSG00000054282.15	SDCCAG8	O3	58	975.5	0.0556161	0.0817599	0.0229905
ENSG00000054793.13	ATP9A	O3	53.5	3625	0.0109509	0.0195635	0.0270895
ENSG00000055163.19	CYFIP2	O3	12.5	2748.5	0.00436412	0.00715327	0.00744494
ENSG00000056097.15	ZFR	O3	14.5	3095	0.00390924	0.00636356	0.00151128
ENSG00000058272.16	PPP1R12A	O3	23.5	1788	0.0114053	0.0182952	0.0421728
ENSG00000060749.14	QSER1	O3	11	424.5	0.0296903	0.0547652	0.00192478
ENSG00000061794.12	MRPS35	O3	51	615	0.0562401	0.125683	0.00163411
ENSG00000062716.12	VMP1	O3	73.5	909.5	0.0528129	0.109638	0.000967467
ENSG00000064393.15	HIPK2	O3	21.5	985.5	0.0291604	0.0279214	0.00183371
ENSG00000065243.19	PKN2	O3	21.5	728	0.0268956	0.0500416	0.00189149
ENSG00000065613.13	SLK	O3	8.5	981.5	0.0099519	0.00850913	0.00178624
ENSG00000066651.18	TRMT11	O3	8.5	713.5	0.0105688	0.0214152	0.00206895
ENSG00000066933.15	MYO9A	O3	73	2016	0.0291809	0.0485706	0.00106734
ENSG00000067798.14	NAV3	O3	16.5	792	0.0248722	0.0296097	1.78327e-08
ENSG00000067900.7	ROCK1	O3	31.5	1016.5	0.0169092	0.0464562	0.0051068
ENSG00000068615.17	REEP1	O3	10	213.5	0.035806	0.0817766	0.00121429
ENSG00000068784.12	SRBD1	O3	15.5	402.5	0.0417247	0.0412761	0.000170652
ENSG00000070214.15	SLC44A1	O3	10	2501	0.00466385	0.0056287	0.00846619
ENSG00000071205.11	ARHGAP10	O3	54.5	451	0.0775558	0.119354	0.0111681
ENSG00000072133.10	RPS6KA6	O3	11	285.5	0.0266488	0.0509206	4.00474e-05
ENSG00000072415.8	MPP5	O3	20.5	495	0.0333135	0.0486469	0.000354238
ENSG00000074603.18	DPP8	O3	32.5	1047.5	0.0281487	0.033903	3.59225e-06
ENSG00000074657.13	ZNF532	O3	38.5	674	0.0583462	0.0567525	1.95524e-05
ENSG00000075413.17	MARK3	O3	9	980.5	0.00911512	0.0109714	0.0440581
ENSG00000075711.20	DLG1	O3	87	2157	0.0308968	0.0449487	0.00251092
ENSG00000077254.14	USP33	O3	41	1674	0.0195946	0.0251007	0.00262009
ENSG00000077585.13	GPR137B	O3	12.5	280	0.0402064	0.0474874	6.4883e-05
ENSG00000078070.12	MCCC1	O3	14.5	676	0.0151103	0.0334351	2.67272e-06
ENSG00000078142.12	PIK3C3	O3	39.5	1565.5	0.019442	0.0273927	0.00371973
ENSG00000078687.17	TNRC6C	O3	18.5	330	0.0432816	0.06664	0.00828774
ENSG00000078699.21	CBFA2T2	O3	29.5	152.5	0.162414	0.194264	1.84407e-06
ENSG00000078808.16	SDF4	O3	12.5	256.5	0.0226588	0.0751786	0.00019231
ENSG00000079387.13	SENP1	O3	14	269	0.0497043	0.0618472	0.044553
ENSG00000079691.17	CARMIL1	O3	22	650	0.0297817	0.0427597	0.000922407
ENSG00000080493.15	SLC4A4	O3	30	2349.5	0.0124312	0.012834	0.00358271
ENSG00000080709.14	KCNN2	O3	193	174.5	0.395587	0.658099	0.00162329
ENSG00000080839.11	RBL1	O3	15.5	264.5	0.0513928	0.0781038	0.000440338
ENSG00000081377.16	CDC14B	O3	36	940.5	0.0360077	0.0428771	0.00121664
ENSG00000082212.12	ME2	O3	22.5	1084	0.0207707	0.0239963	0.00115983
ENSG00000082269.16	FAM135A	O3	29.5	1161.5	0.0229263	0.0344797	0.0086605
ENSG00000082701.14	GSK3B	O3	20.5	849	0.0234832	0.0325173	0.0127528
ENSG00000082996.19	RNF13	O3	67.5	1753.5	0.0267204	0.0515904	0.0103259
ENSG00000083168.9	KAT6A	O3	16.5	839	0.0198344	0.0350435	3.5854e-06
ENSG00000083223.17	ZCCHC6	O3	14.5	533	0.0250484	0.0294091	3.7623e-05
ENSG00000083312.17	TNPO1	O3	20.5	3209	0.00566017	0.0122701	0.0410976
ENSG00000083544.13	TDRD3	O3	40	535.5	0.0575026	0.0792131	0.000171812
ENSG00000083857.13	FAT1	O3	15.5	727.5	0.0179673	0.0326615	0.00143812
ENSG00000084676.15	NCOA1	O3	24.5	1524	0.0139212	0.0195503	0.0136026
ENSG00000085382.11	HACE1	O3	15.5	750	0.0225287	0.0242562	0.00369104
ENSG00000085832.16	EPS15	O3	20	1424.5	0.0120513	0.0168666	0.00686949
ENSG00000086102.18	NFX1	O3	12	455	0.0208731	0.0328846	3.59225e-06
ENSG00000086200.16	IPO11	O3	24	672.5	0.0242054	0.0465038	0.000380898
ENSG00000087206.16	UIMC1	O3	25	476	0.0376698	0.066883	0.0238282
ENSG00000087258.14	GNAO1	O3	13	470	0.0251058	0.0414405	0.0128125
ENSG00000087301.8	TXNDC16	O3	34.5	882.5	0.0312714	0.0591046	0.0314604
ENSG00000088179.8	PTPN4	O3	59	1395.5	0.0364704	0.040936	0.0471584
ENSG00000088538.12	DOCK3	O3	12	1440	0.0090181	0.00932419	0.00450889
ENSG00000088930.7	XRN2	O3	27.5	1975	0.0127985	0.024403	0.00016552
ENSG00000089234.15	BRAP	O3	12	464	0.0186525	0.042821	0.000236415
ENSG00000089916.17	GPATCH2L	O3	16	404	0.0282151	0.072708	1.95524e-05
ENSG00000091157.13	WDR7	O3	58.5	1127.5	0.0387815	0.0570376	0.0016161
ENSG00000092439.13	TRPM7	O3	51	1200.5	0.0289452	0.0507148	2.71744e-05
ENSG00000092964.17	DPYSL2	O3	49.5	7770	0.00419279	0.0107274	6.80757e-05
ENSG00000094975.13	SUCO	O3	16.5	977	0.0150539	0.024028	0.00336169
ENSG00000095015.5	MAP3K1	O3	21	488	0.0391065	0.0612165	0.000282734
ENSG00000096872.15	IFT74	O3	8	349	0.0231284	0.0216819	0.00562925
ENSG00000097033.14	SH3GLB1	O3	15.5	561.5	0.020063	0.0358595	9.7765e-07
ENSG00000099139.13	PCSK5	O3	11.5	182	0.0552845	0.102134	0.00852038
ENSG00000099783.11	HNRNPM	O3	19	637.5	0.0229177	0.038838	0.00106606
ENSG00000099942.12	CRKL	O3	45.5	170	0.15463	0.350096	0.0114745
ENSG00000100030.14	MAPK1	O3	27.5	1564	0.0161102	0.0230166	0.0129727
ENSG00000100225.17	FBXO7	O3	47	782	0.0390768	0.0686698	0.00455693
ENSG00000100239.15	PPP6R2	O3	53	1103.5	0.0474198	0.0552799	2.2358e-05
ENSG00000100330.15	MTMR3	O3	16	672	0.0205138	0.0302178	0.0113452
ENSG00000100354.20	TNRC6B	O3	14	598.5	0.0186613	0.0393722	1.62504e-05
ENSG00000100503.23	NIN	O3	13	1207	0.00664078	0.0147938	0.0287965
ENSG00000100749.7	VRK1	O3	12	342	0.0350033	0.0449182	3.5854e-06
ENSG00000100796.17	PPP4R3A	O3	33.5	699.5	0.0358904	0.0743007	0.0389593
ENSG00000100852.12	ARHGAP5	O3	76	1318	0.0593094	0.0639664	1.66991e-06
ENSG00000100941.8	PNN	O3	13	318.5	0.0312354	0.0564811	0.00415935
ENSG00000101079.20	NDRG3	O3	9.5	1018	0.0103217	0.00873056	0.0042161
ENSG00000101182.14	PSMA7	O3	17.5	961	0.0140036	0.0271367	0.0218462
ENSG00000101350.7	KIF3B	O3	8	269.5	0.0222816	0.0331908	2.33938e-07
ENSG00000101413.11	RPRD1B	O3	10	124	0.0607224	0.117073	0.00699578
ENSG00000101542.9	CDH20	O3	30.5	650.5	0.035285	0.0630481	0.0139297
ENSG00000101596.14	SMCHD1	O3	15.5	2675.5	0.00430797	0.00809487	0.00798414
ENSG00000102189.16	EEA1	O3	26.5	1051	0.022182	0.0303118	0.000595282
ENSG00000102531.16	FNDC3A	O3	33	2070.5	0.0139934	0.0246918	0.000246267
ENSG00000102580.14	DNAJC3	O3	24	541.5	0.0362815	0.0429677	0.0192658
ENSG00000102595.19	UGGT2	O3	58.5	1466.5	0.0304282	0.0482368	0.000997955
ENSG00000102606.17	ARHGEF7	O3	15	1154.5	0.0114308	0.0203386	0.0100133
ENSG00000102780.16	DGKH	O3	16	436	0.0365004	0.0677277	0.0182546
ENSG00000102781.13	KATNAL1	O3	14	458	0.0305399	0.0452752	0.0108446
ENSG00000102893.15	PHKB	O3	103	1797	0.0513556	0.0624476	0.000380898
ENSG00000102910.13	LONP2	O3	37.5	1408.5	0.0180777	0.0316576	0.000649969
ENSG00000102974.14	CTCF	O3	11.5	428	0.0238719	0.0443528	0.00030977
ENSG00000103544.14	C16orf62	O3	86	1907	0.0431037	0.0498384	0.0204854
ENSG00000103978.15	TMEM87A	O3	21.5	1807	0.0100588	0.0252187	0.00798146
ENSG00000104043.14	ATP8B4	O3	13	301.5	0.0288301	0.0924809	0.000417938
ENSG00000104064.16	GABPB1	O3	9.5	192.5	0.0472491	0.0732351	0.000942413
ENSG00000104133.14	SPG11	O3	23.5	1803.5	0.010158	0.0202433	0.0382415
ENSG00000104218.14	CSPP1	O3	37.5	518	0.0587822	0.0708614	0.00390662
ENSG00000104388.14	RAB2A	O3	25.5	2066	0.0166224	0.0225266	0.00572636
ENSG00000104517.12	UBR5	O3	50.5	4031.5	0.0101592	0.0209341	0.000256754
ENSG00000104723.20	TUSC3	O3	19.5	831	0.0163029	0.0514888	0.0105674
ENSG00000105701.15	FKBP8	O3	69	2118	0.0270172	0.0302547	3.041e-06
ENSG00000105738.10	SIPA1L3	O3	5.5	84	0.056128	0.0714926	0.00311857
ENSG00000105983.20	LMBR1	O3	54	1178.5	0.0375808	0.0751867	0.0117077
ENSG00000106052.13	TAX1BP1	O3	18.5	2984	0.003747	0.00745991	0.00194909
ENSG00000106261.16	ZKSCAN1	O3	95.5	241.5	0.267203	0.261686	0.0174797
ENSG00000106346.11	USP42	O3	10.5	167.5	0.0584186	0.0837024	0.0305823
ENSG00000106415.12	GLCCI1	O3	79	215.5	0.166758	0.293069	0.0389593
ENSG00000106771.12	TMEM245	O3	40	1206.5	0.0252001	0.0414051	0.00986613
ENSG00000107077.18	KDM4C	O3	55	585	0.062402	0.117565	0.0382412
ENSG00000107518.16	ATRNL1	O3	874.5	9483	0.0842249	0.084257	0.0086482
ENSG00000107669.17	ATE1	O3	51	759.5	0.0442007	0.0830568	0.000362284
ENSG00000107758.15	PPP3CB	O3	6.5	824	0.00932755	0.00903615	0.0108446
ENSG00000107829.13	FBXW4	O3	22	342.5	0.0531849	0.0740657	4.9592e-05
ENSG00000107890.16	ANKRD26	O3	24.5	700.5	0.0320525	0.0374039	0.000977113
ENSG00000108061.11	SHOC2	O3	20	427.5	0.0409712	0.0463737	0.032397
ENSG00000108506.11	INTS2	O3	14	611.5	0.0215513	0.0291121	9.25302e-06
ENSG00000108599.14	AKAP10	O3	15	544	0.0248338	0.034602	2.71744e-05
ENSG00000109184.14	DCUN1D4	O3	85.5	731	0.105356	0.131745	0.0261224
ENSG00000109320.11	NFKB1	O3	17	324	0.0351589	0.0769981	0.0205727
ENSG00000109323.8	MANBA	O3	29.5	361.5	0.0467581	0.114877	1.86459e-05
ENSG00000109458.8	GAB1	O3	12	899	0.0141187	0.030288	0.00351621
ENSG00000109685.17	NSD2	O3	25.5	659	0.0274946	0.0440504	1.78513e-05
ENSG00000109686.17	SH3D19	O3	18.5	5473.5	0.00287534	0.00538535	0.00590093
ENSG00000109756.8	RAPGEF2	O3	11	2057	0.00537154	0.00724634	0.00604081
ENSG00000109762.15	SNX25	O3	11	338	0.0259144	0.0319034	0.0040191
ENSG00000110066.14	KMT5B	O3	15	475.5	0.0221837	0.0373275	0.000954344
ENSG00000110422.11	HIPK3	O3	245.5	702	0.175337	0.314243	0.0085469
ENSG00000110713.15	NUP98	O3	28.5	1189.5	0.0186593	0.0356541	1.82481e-06
ENSG00000110880.10	CORO1C	O3	142	1216.5	0.0913242	0.151699	0.00325055
ENSG00000111371.15	SLC38A1	O3	45.5	1756	0.0204404	0.0361531	1.78327e-08
ENSG00000111731.12	C2CD5	O3	53	1104	0.0378432	0.0622355	0.00684674
ENSG00000111783.12	RFX4	O3	6.5	316	0.0239297	0.031262	0.0022451
ENSG00000111880.15	RNGTT	O3	32	483.5	0.0501323	0.08548	0.000595282
ENSG00000112146.16	FBXO9	O3	14	623	0.0196512	0.0245689	0.0040191
ENSG00000112200.16	ZNF451	O3	13	695	0.0148293	0.0243177	0.00613666
ENSG00000112320.11	SOBP	O3	59	295	0.119744	0.202403	0.00143545
ENSG00000112624.12	BICRAL	O3	10	220	0.0449643	0.0535882	0.0382508
ENSG00000112685.13	EXOC2	O3	11	1014	0.00914192	0.0168658	0.00024256
ENSG00000112851.14	ERBIN	O3	93	3594	0.0190108	0.0309143	0.00262009
ENSG00000112893.9	MAN2A1	O3	141	2340.5	0.0587134	0.0740378	5.72079e-06
ENSG00000113318.9	MSH3	O3	57	739	0.0536994	0.0774742	6.59095e-05
ENSG00000113569.15	NUP155	O3	13	1281.5	0.00944797	0.0168578	0.00048864
ENSG00000113615.12	SEC24A	O3	17	457	0.033848	0.0566737	4.49385e-05
ENSG00000113658.16	SMAD5	O3	25	415.5	0.0454373	0.105239	0.000178045
ENSG00000113845.9	TIMMDC1	O3	36.5	630.5	0.0625306	0.0783702	0.000350564
ENSG00000114126.17	TFDP2	O3	37	576	0.0438068	0.0831018	0.000371139
ENSG00000114127.10	XRN1	O3	20.5	1504	0.0112621	0.0174838	7.53561e-05
ENSG00000114331.13	ACAP2	O3	34	1333	0.0215734	0.0280171	4.7937e-07
ENSG00000114450.9	GNB4	O3	11.5	354.5	0.029958	0.032281	0.000203581
ENSG00000114650.18	SCAP	O3	12.5	790	0.0113658	0.0246713	0.000487518
ENSG00000114861.18	FOXP1	O3	22	317	0.0492272	0.0831274	0.00129493
ENSG00000115109.13	EPB41L5	O3	16	1091.5	0.0173473	0.0148944	0.0162168
ENSG00000115183.14	TANC1	O3	15	451	0.0297886	0.0297807	0.000530757
ENSG00000115295.19	CLIP4	O3	26.5	1059	0.0222708	0.0285548	0.000113146
ENSG00000115310.17	RTN4	O3	108.5	2043	0.047979	0.042957	0.00177778
ENSG00000115355.15	CCDC88A	O3	27	4360.5	0.00536043	0.00811386	2.67845e-05
ENSG00000115459.17	ELMOD3	O3	16	183.5	0.0781842	0.0885736	0.00143673
ENSG00000115760.13	BIRC6	O3	112.5	5337.5	0.0180206	0.0279912	4.49385e-05
ENSG00000115827.13	DCAF17	O3	26.5	275.5	0.0766533	0.0928146	0.0040191
ENSG00000115970.18	THADA	O3	17.5	736.5	0.0201679	0.0308159	6.49281e-05
ENSG00000115998.7	C2orf42	O3	11	148	0.0593114	0.0763709	0.0296401
ENSG00000116127.17	ALMS1	O3	32.5	539.5	0.0432271	0.0820904	0.0276674
ENSG00000116141.15	MARK1	O3	22.5	464	0.0330584	0.0751782	0.00292757
ENSG00000116514.16	RNF19B	O3	12.5	163.5	0.0546147	0.0972023	0.000164758
ENSG00000116580.18	GON4L	O3	23	574.5	0.0403559	0.0418351	0.00629792
ENSG00000116675.15	DNAJC6	O3	52.5	1265.5	0.0378073	0.0474475	0.00155051
ENSG00000117000.8	RLF	O3	32.5	214	0.0957056	0.159117	4.67887e-06
ENSG00000117528.11	ABCD3	O3	23.5	1227	0.0184666	0.0254029	0.00166269
ENSG00000118058.20	KMT2A	O3	8.5	1477	0.00581564	0.00924613	4.92533e-06
ENSG00000118096.7	IFT46	O3	16.5	660.5	0.0253561	0.0288094	3.11905e-05
ENSG00000118454.12	ANKRD13C	O3	45	498	0.0615129	0.0889255	0.0211001
ENSG00000118762.7	PKD2	O3	19.5	382.5	0.0387084	0.0638384	0.000788589
ENSG00000119318.12	RAD23B	O3	23.5	995.5	0.0161142	0.0351469	3.35107e-06
ENSG00000119397.16	CNTRL	O3	12	441	0.0214293	0.0339147	0.000124071
ENSG00000119638.12	NEK9	O3	11	491.5	0.0186076	0.0213666	0.000571033
ENSG00000119778.14	ATAD2B	O3	33.5	567.5	0.0540242	0.0683808	0.00181166
ENSG00000119844.15	AFTPH	O3	9	419	0.020267	0.0246432	0.00611318
ENSG00000120029.12	C10orf76	O3	32.5	462.5	0.0480379	0.0833135	4.49385e-05
ENSG00000120071.13	KANSL1	O3	19	293	0.0461215	0.0978721	0.000241321
ENSG00000121741.16	ZMYM2	O3	54.5	2428.5	0.0199464	0.0278971	0.00101227
ENSG00000121892.14	PDS5A	O3	35.5	1607.5	0.0194255	0.0242721	0.0126852
ENSG00000122299.11	ZC3H7A	O3	10	673.5	0.0141211	0.0158138	0.00995367
ENSG00000122484.8	RPAP2	O3	43.5	291	0.104096	0.181379	0.0037186
ENSG00000122591.11	FAM126A	O3	27	366	0.06727	0.0781972	0.00336169
ENSG00000122779.17	TRIM24	O3	21	1087.5	0.0166491	0.0269137	0.000345958
ENSG00000123066.7	MED13L	O3	15.5	1717	0.00858145	0.0115796	0.00166269
ENSG00000123552.17	USP45	O3	21.5	529.5	0.0379489	0.0372949	0.000134325
ENSG00000123684.12	LPGAT1	O3	26.5	438.5	0.0736107	0.0774216	0.0318135
ENSG00000124151.18	NCOA3	O3	15.5	451	0.03421	0.035628	3.04003e-05
ENSG00000124177.14	CHD6	O3	30.5	1369.5	0.0133273	0.0361066	0.000146761
ENSG00000124214.19	STAU1	O3	13	780.5	0.0138884	0.0335912	3.13234e-05
ENSG00000124406.16	ATP8A1	O3	57.5	5220	0.00990601	0.0167112	0.00121664
ENSG00000125107.17	CNOT1	O3	11.5	2417	0.00505075	0.00428216	0.000274377
ENSG00000125257.13	ABCC4	O3	12.5	420.5	0.0254993	0.0263946	7.97618e-07
ENSG00000125386.15	FAM193A	O3	11	265	0.0308082	0.0445051	0.00130116
ENSG00000125676.19	THOC2	O3	10	1384	0.00496846	0.00988307	0.0204854
ENSG00000125686.11	MED1	O3	8.5	400.5	0.0207298	0.0325253	0.00201425
ENSG00000125814.17	NAPB	O3	7	503.5	0.0169314	0.0116537	0.00348084
ENSG00000127328.21	RAB3IP	O3	37	801	0.0470442	0.0491365	0.000451629
ENSG00000127483.17	HP1BP3	O3	38	1091.5	0.0327938	0.0397818	0.0236955
ENSG00000127663.14	KDM4B	O3	12	406	0.0251853	0.0314133	0.00206066
ENSG00000127947.15	PTPN12	O3	42.5	756.5	0.0484346	0.0597272	0.0191975
ENSG00000128872.9	TMOD2	O3	17.5	2085	0.0091474	0.0161542	0.014898
ENSG00000128881.16	TTBK2	O3	37.5	470	0.0656244	0.0887934	0.00141386
ENSG00000128908.15	INO80	O3	18	563	0.0233472	0.0454341	3.5854e-06
ENSG00000129422.14	MTUS1	O3	18	710	0.0275327	0.0292294	0.00052029
ENSG00000129493.14	HEATR5A	O3	13.5	377	0.0280077	0.0560805	0.0167707
ENSG00000129595.12	EPB41L4A	O3	9	127.5	0.0539164	0.0704515	0.00035376
ENSG00000130023.15	ERMARD	O3	13.5	483	0.0221203	0.0348413	3.19293e-06
ENSG00000130254.11	SAFB2	O3	19.5	375	0.0435974	0.0441469	0.00078981
ENSG00000130413.15	STK33	O3	15	186.5	0.0833933	0.0635201	2.79831e-05
ENSG00000130779.19	CLIP1	O3	24.5	783.5	0.0232962	0.0315557	0.0118057
ENSG00000130939.18	UBE4B	O3	24.5	612.5	0.0266238	0.0367406	0.00179392
ENSG00000131018.22	SYNE1	O3	29	5481	0.0042268	0.00727036	0.000595282
ENSG00000131373.14	HACL1	O3	5	432	0.0117899	0.0235791	0.0453196
ENSG00000131374.14	TBC1D5	O3	16.5	1503.5	0.0091042	0.0151069	0.0410309
ENSG00000131508.15	UBE2D2	O3	18	589.5	0.0311931	0.0337441	0.0016005
ENSG00000131778.18	CHD1L	O3	21.5	708.5	0.0216319	0.0344831	0.000100467
ENSG00000132405.18	TBC1D14	O3	15	1175	0.00946378	0.0211256	0.00102865
ENSG00000132466.18	ANKRD17	O3	39.5	1585	0.0201458	0.0304085	0.00979263
ENSG00000132549.18	VPS13B	O3	24.5	1858.5	0.0143491	0.0179648	0.0160029
ENSG00000132670.20	PTPRA	O3	56	2313.5	0.019518	0.0285902	0.00699578
ENSG00000132676.15	DAP3	O3	13.5	960	0.00958484	0.0254227	0.0183522
ENSG00000132680.10	KIAA0907	O3	13	346.5	0.0258121	0.0474384	0.00762958
ENSG00000133026.12	MYH10	O3	12.5	1857.5	0.00533056	0.0102762	0.00238466
ENSG00000133812.15	SBF2	O3	25.5	2171.5	0.0078738	0.0241089	0.00433154
ENSG00000133958.13	UNC79	O3	64	1594	0.0366436	0.0503316	0.0234178
ENSG00000134014.16	ELP3	O3	18	940.5	0.0162648	0.0310455	0.00105784
ENSG00000134371.10	CDC73	O3	17	638.5	0.0195837	0.0443124	3.66499e-06
ENSG00000134758.13	RNF138	O3	32	234	0.0862872	0.172695	0.00350596
ENSG00000134769.21	DTNA	O3	25	3183	0.00352973	0.0105961	3.5854e-06
ENSG00000134851.12	TMEM165	O3	52	748	0.0731341	0.0745494	4.5701e-05
ENSG00000134882.15	UBAC2	O3	10	233.5	0.0331804	0.0785549	0.00415935
ENSG00000134909.18	ARHGAP32	O3	51.5	1064.5	0.0369352	0.0662643	0.0479289
ENSG00000134982.16	APC	O3	30.5	2174.5	0.0113481	0.0158536	0.000627471
ENSG00000135297.15	MTO1	O3	11.5	270.5	0.0305666	0.0554408	0.00195191
ENSG00000135317.12	SNX14	O3	35.5	1722	0.0197332	0.038021	0.0175291
ENSG00000135525.18	MAP7	O3	47.5	929.5	0.0395288	0.0649487	0.048149
ENSG00000135541.20	AHI1	O3	24	1136	0.0207144	0.0226393	0.013384
ENSG00000135749.18	PCNX2	O3	101	1098	0.0759471	0.0902415	0.00205332
ENSG00000135766.8	EGLN1	O3	9	387	0.0216202	0.0270266	0.000649969
ENSG00000135775.13	COG2	O3	30.5	721	0.0384588	0.0610912	0.00548166
ENSG00000135837.15	CEP350	O3	42.5	1815.5	0.0189863	0.0302932	2.23343e-05
ENSG00000135945.9	REV1	O3	24	700	0.0301808	0.0364497	0.000418601
ENSG00000136243.16	NUPL2	O3	18.5	322.5	0.0520623	0.100626	0.00697318
ENSG00000136267.13	DGKB	O3	212	2583.5	0.0746922	0.0931681	0.00553276
ENSG00000136603.13	SKIL	O3	10.5	438.5	0.0241	0.0291068	9.9916e-07
ENSG00000136643.11	RPS6KC1	O3	60.5	717.5	0.0590423	0.0982182	0.00082238
ENSG00000136738.14	STAM	O3	20.5	639.5	0.026275	0.0389396	0.019838
ENSG00000136758.18	YME1L1	O3	22.5	1698	0.012409	0.0191007	0.0148311
ENSG00000136770.10	DNAJC1	O3	15	279	0.0414598	0.0775479	2.71744e-05
ENSG00000136813.14	KIAA0368	O3	42	2309.5	0.0115556	0.0180423	0.0296401
ENSG00000137075.17	RNF38	O3	16.5	338	0.0376826	0.0602596	0.011083
ENSG00000137478.14	FCHSD2	O3	35.5	1372	0.0294559	0.0568125	8.08636e-08
ENSG00000137601.16	NEK1	O3	46.5	879	0.0496859	0.063116	0.000931804
ENSG00000138032.20	PPM1B	O3	18.5	554.5	0.0326989	0.0407692	0.000261663
ENSG00000138138.13	ATAD1	O3	8.5	1056.5	0.00919228	0.0124063	0.00321981
ENSG00000138190.16	EXOC6	O3	36	746.5	0.0357705	0.0650952	0.0014437
ENSG00000138380.17	CARF	O3	24.5	501.5	0.051828	0.0549036	0.00762958
ENSG00000138386.16	NAB1	O3	18.5	421	0.0328128	0.0737306	0.00116122
ENSG00000138399.17	FASTKD1	O3	31.5	476	0.0631674	0.0801498	0.000198586
ENSG00000138411.10	HECW2	O3	15.5	593.5	0.0244339	0.0342442	0.00165776
ENSG00000138594.13	TMOD3	O3	14	274.5	0.0377034	0.0673995	0.00246515
ENSG00000138674.16	SEC31A	O3	34.5	1291	0.0195576	0.0326899	0.0227967
ENSG00000138750.14	NUP54	O3	26.5	474	0.0516235	0.0611768	3.66499e-06
ENSG00000138756.17	BMP2K	O3	15	549	0.0216538	0.0331571	0.0002627
ENSG00000138777.19	PPA2	O3	20	605	0.0258286	0.0421588	0.00319759
ENSG00000139132.14	FGD4	O3	45.5	666.5	0.053689	0.065595	0.038264
ENSG00000139154.14	AEBP2	O3	19.5	336	0.0527123	0.0596519	0.000106822
ENSG00000139737.21	SLAIN1	O3	138.5	2573.5	0.041408	0.0965143	0.000434505
ENSG00000139746.15	RBM26	O3	17	789	0.0169908	0.038966	0.00048864
ENSG00000139915.19	MDGA2	O3	25	463.5	0.0382288	0.0927899	0.000383728
ENSG00000140367.11	UBE2Q2	O3	20	760	0.0237122	0.0368133	0.00487023
ENSG00000140374.15	ETFA	O3	32	1253	0.0212525	0.0375202	0.0022451
ENSG00000140455.16	USP3	O3	19	725	0.0315907	0.0362274	0.0410309
ENSG00000140526.17	ABHD2	O3	53	1074	0.041899	0.0961097	2.45181e-06
ENSG00000140538.16	NTRK3	O3	18	864.5	0.0143886	0.0546987	0.000717161
ENSG00000140600.16	SH3GL3	O3	20.5	610.5	0.034649	0.0555107	0.000282734
ENSG00000140694.16	PARN	O3	42	846	0.0343273	0.0614183	0.00107618
ENSG00000140718.20	FTO	O3	85.5	972	0.0535832	0.0987088	5.76694e-06
ENSG00000141027.20	NCOR1	O3	17	1870	0.00696679	0.0113261	0.00404625
ENSG00000141279.15	NPEPPS	O3	30	1504	0.0171048	0.0221694	0.0113106
ENSG00000141298.17	SSH2	O3	20.5	267.5	0.0757882	0.0774862	0.047383
ENSG00000141449.14	GREB1L	O3	13.5	246	0.0431117	0.0563089	0.0416269
ENSG00000141556.20	TBCD	O3	21	878.5	0.020707	0.0342759	0.000637485
ENSG00000141627.13	DYM	O3	41.5	717.5	0.0359694	0.0696917	0.000279442
ENSG00000142599.17	RERE	O3	203	1165.5	0.147983	0.157742	0.0218462
ENSG00000143207.19	RFWD2	O3	51.5	1028.5	0.0417655	0.0641723	0.0225999
ENSG00000143322.19	ABL2	O3	12.5	197.5	0.0759999	0.0644158	0.0453083
ENSG00000143376.12	SNX27	O3	16.5	677	0.0165795	0.0342573	2.90169e-06
ENSG00000143473.12	KCNH1	O3	43	57.5	0.337627	0.569759	0.0104759
ENSG00000143797.11	MBOAT2	O3	93	1393	0.0467767	0.0855069	4.67887e-06
ENSG00000143951.15	WDPCP	O3	20	294.5	0.0416418	0.0879686	2.95124e-05
ENSG00000144036.15	EXOC6B	O3	264	1385	0.154051	0.184941	0.020602
ENSG00000144278.14	GALNT13	O3	22	2109	0.0136509	0.0246552	7.64628e-05
ENSG00000144357.16	UBR3	O3	52	2769.5	0.0153398	0.0216514	7.09636e-05
ENSG00000144426.18	NBEAL1	O3	13	951	0.0153375	0.0179384	0.0382508
ENSG00000144451.18	SPAG16	O3	28	553.5	0.0438433	0.0544821	0.0051068
ENSG00000144674.16	GOLGA4	O3	13	956	0.00744938	0.0185819	0.00478986
ENSG00000144741.17	SLC25A26	O3	49.5	988.5	0.0287474	0.0847606	0.000275414
ENSG00000144893.12	MED12L	O3	39.5	658	0.0609056	0.0731643	0.00557446
ENSG00000144909.7	OSBPL11	O3	21.5	452.5	0.0368725	0.058897	0.00230832
ENSG00000144935.14	TRPC1	O3	23	442	0.0407868	0.0538071	0.00101889
ENSG00000145348.16	TBCK	O3	30	1091	0.0173649	0.0401611	0.0186079
ENSG00000145495.15	2021-03-06	O3	44.5	2749.5	0.0121956	0.0341168	0.00559718
ENSG00000145734.18	BDP1	O3	40	1391.5	0.0208897	0.0282482	1.57946e-06
ENSG00000146247.13	PHIP	O3	40.5	1556.5	0.0195477	0.0340959	1.37077e-05
ENSG00000146433.8	TMEM181	O3	55.5	911.5	0.0540524	0.0903739	3.5854e-06
ENSG00000146463.11	ZMYM4	O3	115.5	1247	0.0655037	0.0946726	0.000511164
ENSG00000146729.9	NIPSNAP2	O3	15.5	951.5	0.0158402	0.0165588	0.0229905
ENSG00000146963.17	LUC7L2	O3	19.5	8.5	0.495213	0.720435	0.00048864
ENSG00000147421.17	HMBOX1	O3	20	528.5	0.0358926	0.0546871	0.000246267
ENSG00000147481.14	SNTG1	O3	90	1000.5	0.0694822	0.134472	0.000232026
ENSG00000147649.9	MTDH	O3	22.5	1168	0.0156041	0.0259698	0.00381479
ENSG00000147862.15	NFIB	O3	40	868	0.0459048	0.0740852	0.00686949
ENSG00000148053.15	NTRK2	O3	141.5	7290	0.0161845	0.0221296	0.0200954
ENSG00000148481.13	MINDY3	O3	99	1138.5	0.0655578	0.103104	0.000752489
ENSG00000148498.15	PARD3	O3	36	920	0.0416393	0.0396404	0.0087681
ENSG00000148634.15	HERC4	O3	51.5	1046.5	0.0393689	0.0577368	0.000862849
ENSG00000148843.13	PDCD11	O3	14.5	555	0.0289787	0.0260867	0.0278655
ENSG00000148925.10	BTBD10	O3	62.5	796.5	0.0664512	0.0772565	0.0166678
ENSG00000149308.16	NPAT	O3	18	827.5	0.0167118	0.0421833	0.0292504
ENSG00000149970.14	CNKSR2	O3	26.5	636	0.0285412	0.0414054	0.0489936
ENSG00000150471.16	ADGRL3	O3	157.5	3612.5	0.0535013	0.0580378	0.000676454
ENSG00000150527.17	CTAGE5	O3	18.5	629.5	0.0236454	0.028416	7.745e-05
ENSG00000151229.12	SLC2A13	O3	19	726	0.027738	0.0431892	0.0479289
ENSG00000151276.23	MAGI1	O3	22	595.5	0.0316288	0.0414533	4.49385e-05
ENSG00000151461.19	UPF2	O3	16	525.5	0.025999	0.0287965	2.71744e-05
ENSG00000151575.14	TEX9	O3	15.5	187.5	0.0828907	0.0670428	0.000256754
ENSG00000151687.14	ANKAR	O3	35	395.5	0.0816901	0.0871707	0.000225164
ENSG00000151692.14	RNF144A	O3	7.5	280	0.0218719	0.0307173	4.7937e-07
ENSG00000151779.12	NBAS	O3	71	2805	0.0180033	0.0314758	0.00358271
ENSG00000152127.8	MGAT5	O3	17	766	0.0216782	0.0286849	0.00340555
ENSG00000152208.12	GRID2	O3	7	378.5	0.0244607	0.0314748	4.92533e-06
ENSG00000152404.15	CWF19L2	O3	12.5	657.5	0.015982	0.0260574	0.00932968
ENSG00000152520.13	PAN3	O3	38	509.5	0.0563882	0.0938512	0.00033304
ENSG00000152763.16	WDR78	O3	36	200	0.154372	0.13994	0.0271479
ENSG00000152818.18	UTRN	O3	20.5	1663	0.0104293	0.0119415	6.58165e-07
ENSG00000152952.11	PLOD2	O3	18	415.5	0.028196	0.0485709	0.00052029
ENSG00000153046.17	CDYL	O3	66	122	0.26067	0.512567	0.000417938
ENSG00000153147.5	SMARCA5	O3	307	3452.5	0.0704785	0.119579	0.0437469
ENSG00000153317.14	ASAP1	O3	87.5	796.5	0.0756823	0.11466	0.00274759
ENSG00000153956.15	CACNA2D1	O3	42	1879	0.0232136	0.0270858	2.71744e-05
ENSG00000154114.12	TBCEL	O3	32	494.5	0.0629052	0.0680759	0.00939463
ENSG00000154814.13	OXNAD1	O3	11.5	196.5	0.0556713	0.0648525	0.00206954
ENSG00000155016.17	CYP2U1	O3	10	147	0.0536334	0.0975573	0.000106822
ENSG00000155085.15	AK9	O3	21.5	338	0.0532993	0.0799716	3.33912e-05
ENSG00000155816.19	FMN2	O3	50.5	835	0.042162	0.0774858	1.78404e-05
ENSG00000156017.12	CARNMT1	O3	40	172	0.138542	0.215774	0.000100225
ENSG00000156052.10	GNAQ	O3	20	637	0.0226943	0.0317995	0.0014437
ENSG00000156113.22	KCNMA1	O3	21	786	0.022585	0.0301249	0.0086482
ENSG00000156650.12	KAT6B	O3	35.5	433	0.0466741	0.13386	0.000227891
ENSG00000156802.12	ATAD2	O3	13	725.5	0.0157779	0.0280455	0.0436346
ENSG00000156931.15	VPS8	O3	25	1796.5	0.00901195	0.0150334	0.000571033
ENSG00000156958.14	GALK2	O3	25.5	385.5	0.0528468	0.0832783	0.00762958
ENSG00000157500.10	APPL1	O3	73.5	1831	0.0331326	0.0658672	0.0199057
ENSG00000157680.15	DGKI	O3	41	1092	0.0296596	0.0631651	0.00618043
ENSG00000157764.12	BRAF	O3	43.5	1057	0.0370033	0.0479658	0.0086482
ENSG00000157800.17	SLC37A3	O3	18	405	0.0396693	0.0710791	0.0022451
ENSG00000158636.16	EMSY	O3	19	383.5	0.0511807	0.0668832	9.66402e-05
ENSG00000158987.20	RAPGEF6	O3	20	1	0.883087	0.933733	0.0295831
ENSG00000159592.10	GPBP1L1	O3	13	437.5	0.0226796	0.0328821	0.000146761
ENSG00000161813.21	LARP4	O3	35.5	614	0.0532376	0.0566508	0.00470853
ENSG00000162415.6	ZSWIM5	O3	12	123.5	0.0608118	0.161369	0.016404
ENSG00000162687.16	KCNT2	O3	10	654.5	0.00743361	0.0289697	0.000213923
ENSG00000162695.11	SLC30A7	O3	17	233	0.0471313	0.117068	0.00133942
ENSG00000163125.15	RPRD2	O3	11	340	0.0315293	0.0372906	0.0329685
ENSG00000163539.16	CLASP2	O3	49	8448.5	0.00496826	0.00829656	0.0051068
ENSG00000163596.16	ICA1L	O3	15.5	479	0.0235846	0.0365911	0.000362284
ENSG00000163635.17	ATXN7	O3	14	126.5	0.0646397	0.149309	0.0369902
ENSG00000163655.15	GMPS	O3	19.5	862	0.017162	0.0309567	0.00281381
ENSG00000163681.14	SLMAP	O3	26	687.5	0.038088	0.0407545	0.000931804
ENSG00000163785.12	RYK	O3	39.5	792	0.0405373	0.0708315	2.79831e-05
ENSG00000163848.19	ZNF148	O3	26	526.5	0.0334458	0.0911122	2.12444e-05
ENSG00000163935.13	SFMBT1	O3	9.5	180.5	0.0400703	0.0576825	0.000100225
ENSG00000163946.13	FAM208A	O3	40.5	1485	0.0252118	0.0390641	0.00231159
ENSG00000164190.17	NIPBL	O3	33.5	1745	0.0172643	0.0252121	0.0176105
ENSG00000164197.11	RNF180	O3	27.5	349.5	0.0680801	0.0801073	0.00390785
ENSG00000164306.10	PRIMPOL	O3	13	305.5	0.0402928	0.0410246	0.0230537
ENSG00000164327.12	RICTOR	O3	45	2806.5	0.00969703	0.0239494	0.0100979
ENSG00000164463.12	CREBRF	O3	15.5	396	0.024421	0.0594352	0.0118057
ENSG00000164506.14	STXBP5	O3	26.5	938	0.0210283	0.0285049	4.30287e-06
ENSG00000164619.8	BMPER	O3	16	168	0.0562924	0.157463	0.00115819
ENSG00000164715.5	LMTK2	O3	19	286	0.0589706	0.0815585	0.000649969
ENSG00000164796.17	CSMD3	O3	67.5	3998	0.014253	0.0232489	0.00121664
ENSG00000164815.10	ORC5	O3	40	499	0.0616726	0.07965	0.000213322
ENSG00000164941.13	INTS8	O3	21	891	0.0198023	0.0344514	2.79831e-05
ENSG00000165113.12	GKAP1	O3	13.5	267.5	0.0383923	0.0633623	0.000533978
ENSG00000165288.10	BRWD3	O3	39	953	0.0364268	0.0555737	0.00379392
ENSG00000165392.9	WRN	O3	16	612	0.022869	0.0308066	0.00121538
ENSG00000165521.15	EML5	O3	47	566.5	0.061947	0.0936837	0.0174797
ENSG00000165525.17	NEMF	O3	57	2178.5	0.0236085	0.0301086	0.00990562
ENSG00000165629.19	ATP5C1	O3	92.5	2542	0.0375968	0.0461364	6.05941e-05
ENSG00000165819.11	METTL3	O3	20	421	0.0488727	0.0755937	1.00697e-06
ENSG00000165832.5	TRUB1	O3	15	469.5	0.032339	0.0376047	8.9828e-06
ENSG00000166226.12	CCT2	O3	11	3140	0.00489859	0.00682856	0.000752347
ENSG00000166233.14	ARIH1	O3	25.5	673	0.0280797	0.0413853	7.48359e-06
ENSG00000166263.13	STXBP4	O3	13.5	227	0.0465654	0.0662011	0.000139974
ENSG00000166348.18	USP54	O3	29	1880.5	0.0143405	0.016337	0.0180408
ENSG00000166439.5	RNF169	O3	22	140.5	0.0804867	0.181739	0.00135962
ENSG00000166503.8	HDGFL3	O3	11	718.5	0.017378	0.02885	0.0311545
ENSG00000166734.18	CASC4	O3	33.5	1651.5	0.0166583	0.0329316	0.0316131
ENSG00000166747.12	AP1G1	O3	10.5	1367.5	0.00750518	0.0114332	0.00579167
ENSG00000166833.19	NAV2	O3	12	484.5	0.0117587	0.035879	0.00637585
ENSG00000168803.14	ADAL	O3	10	149	0.0455218	0.0790582	2.67845e-05
ENSG00000169826.7	CSGALNACT2	O3	27.5	192	0.095344	0.136661	0.00443886
ENSG00000169855.19	ROBO1	O3	16	1628.5	0.00733247	0.0214563	0.0318135
ENSG00000170390.15	DCLK2	O3	48	1306	0.0272732	0.058497	0.0124786
ENSG00000170802.15	FOXN2	O3	15	282	0.0425619	0.0737287	0.000591778
ENSG00000170832.12	USP32	O3	19.5	1925.5	0.00901981	0.00950509	0.0120855
ENSG00000171100.14	MTM1	O3	18.5	532	0.0227356	0.0429705	6.45439e-05
ENSG00000171316.11	CHD7	O3	32	1366	0.0264135	0.0310022	4.71692e-05
ENSG00000171587.14	DSCAM	O3	15.5	733	0.0147334	0.0286497	0.00016552
ENSG00000171634.16	BPTF	O3	90	1847.5	0.0547579	0.057353	0.00122283
ENSG00000171681.12	ATF7IP	O3	12.5	1098.5	0.0102779	0.0170631	0.0338729
ENSG00000171723.15	GPHN	O3	21.5	888	0.0251746	0.0302217	0.00141293
ENSG00000171843.15	MLLT3	O3	9	358.5	0.02036	0.0336569	0.00654865
ENSG00000172262.11	ZNF131	O3	12	220.5	0.0374925	0.0628095	0.000530757
ENSG00000172292.14	CERS6	O3	33	552.5	0.0516673	0.0674231	3.68945e-05
ENSG00000172456.17	FGGY	O3	48.5	284.5	0.132436	0.190646	0.000139974
ENSG00000172493.20	AFF1	O3	15.5	168	0.0695611	0.106817	0.00962477
ENSG00000172530.20	BANP	O3	8	140.5	0.0488825	0.0519983	0.0014437
ENSG00000172765.16	TMCC1	O3	22	152	0.120841	0.198319	0.0292504
ENSG00000172766.18	NAA16	O3	37.5	469.5	0.0708099	0.0842179	0.0182979
ENSG00000172915.18	NBEA	O3	39.5	3007.5	0.0108074	0.0163793	0.02554
ENSG00000172995.16	ARPP21	O3	28.5	643	0.0448171	0.0507549	0.0479289
ENSG00000173473.10	SMARCC1	O3	97.5	1270	0.0674322	0.0923679	0.00695569
ENSG00000173482.16	PTPRM	O3	28.5	1065.5	0.0204527	0.0315249	0.00327023
ENSG00000173517.10	PEAK1	O3	19	211	0.0651703	0.1012	0.00652129
ENSG00000173575.20	CHD2	O3	45.5	722	0.0532966	0.0714921	0.00262009
ENSG00000174373.16	RALGAPA1	O3	77.5	3061.5	0.019246	0.0322112	1.01157e-06
ENSG00000174485.15	DENND4A	O3	79.5	1732	0.0423427	0.0495797	0.000809737
ENSG00000174501.14	ANKRD36C	O3	11	2173.5	0.00609112	0.00515121	0.0277873
ENSG00000174628.16	IQCK	O3	13.5	166	0.0657091	0.0845597	0.00952646
ENSG00000174839.12	DENND6A	O3	11	420.5	0.0183379	0.0411386	0.00243351
ENSG00000175471.19	MCTP1	O3	24.5	353	0.0436362	0.0719249	0.0259216
ENSG00000175582.19	RAB6A	O3	52	1636.5	0.0247564	0.0380863	0.000571498
ENSG00000175893.11	ZDHHC21	O3	60	671	0.0702207	0.0877499	0.0163421
ENSG00000176406.22	RIMS2	O3	91	1868	0.0461287	0.0764224	5.09934e-05
ENSG00000177058.11	SLC38A9	O3	19	337.5	0.0437313	0.0644029	0.0344151
ENSG00000177707.10	NECTIN3	O3	19	391.5	0.0377159	0.0744839	0.00159574
ENSG00000179152.19	TCAIM	O3	15	422.5	0.0243779	0.0574435	0.000796359
ENSG00000179915.22	NRXN1	O3	84	2340	0.031445	0.0390765	0.00798528
ENSG00000180376.16	CCDC66	O3	30.5	407.5	0.0506634	0.0927255	3.79324e-06
ENSG00000180776.15	ZDHHC20	O3	20.5	880.5	0.0220824	0.0311257	9.25302e-06
ENSG00000180957.17	PITPNB	O3	15	384.5	0.0302452	0.0467538	0.00205038
ENSG00000181192.11	DHTKD1	O3	19	696.5	0.0258936	0.0402325	0.00489178
ENSG00000181555.20	SETD2	O3	58	818	0.0594044	0.0802735	0.000290308
ENSG00000181722.16	ZBTB20	O3	33.5	713.5	0.037815	0.0489561	0.00852038
ENSG00000181826.9	RELL1	O3	27.5	138	0.142924	0.183986	0.00021767
ENSG00000182150.15	ERCC6L2	O3	26	965	0.0261152	0.0338274	1.82481e-06
ENSG00000182568.16	SATB1	O3	19	814.5	0.0196428	0.0520512	4.16981e-05
ENSG00000182973.18	CNOT10	O3	11.5	466.5	0.0181091	0.0441334	0.00021767
ENSG00000183576.12	SETD3	O3	63	943	0.0514461	0.0862095	0.00547578
ENSG00000184588.17	PDE4B	O3	42	1578	0.0158768	0.0514506	0.0285165
ENSG00000185046.18	ANKS1B	O3	111	1640.5	0.0614761	0.0790573	0.0193965
ENSG00000185104.19	FAF1	O3	28	865	0.0203034	0.0524142	6.52742e-07
ENSG00000185238.12	PRMT3	O3	21.5	664	0.0240923	0.0638359	0.000236415
ENSG00000185420.18	SMYD3	O3	15.5	296.5	0.0302808	0.0698507	0.0124786
ENSG00000186001.12	LRCH3	O3	54	874	0.0479484	0.0710548	0.000113146
ENSG00000186487.17	MYT1L	O3	22	715.5	0.038323	0.0342737	0.000353695
ENSG00000186952.14	TMEM232	O3	19	246.5	0.060264	0.0707793	0.0229905
ENSG00000187240.13	DYNC2H1	O3	64	2498	0.0175808	0.0321476	2.2358e-05
ENSG00000187391.19	MAGI2	O3	81.5	1175.5	0.0531757	0.091371	5.09934e-05
ENSG00000187672.12	ERC2	O3	58	586.5	0.0831444	0.115913	2.79831e-05
ENSG00000187676.7	B3GLCT	O3	11	227.5	0.0404409	0.0807523	2.67272e-06
ENSG00000189079.15	ARID2	O3	9	606	0.0152077	0.0213006	0.0117331
ENSG00000196284.15	SUPT3H	O3	13.5	289	0.0422491	0.0791487	0.00101227
ENSG00000196498.13	NCOR2	O3	25.5	651.5	0.0368942	0.0402658	0.000512195
ENSG00000196505.10	GDAP2	O3	10	384	0.0225477	0.0255179	5.15135e-07
ENSG00000196724.12	ZNF418	O3	6	32	0.112704	0.24285	0.00121538
ENSG00000196792.11	STRN3	O3	26.5	644	0.0347926	0.0429639	0.000383534
ENSG00000196876.15	SCN8A	O3	22.5	559	0.0410665	0.02861	0.0167038
ENSG00000196911.10	KPNA5	O3	73.5	1237.5	0.0582944	0.0659586	1.91969e-09
ENSG00000196914.8	ARHGEF12	O3	112.5	4602	0.0233485	0.0295325	0.00019231
ENSG00000197323.11	TRIM33	O3	17	699	0.01516	0.0466881	0.000199944
ENSG00000197386.10	HTT	O3	60.5	1464	0.0320552	0.0506182	0.00206895
ENSG00000197442.9	MAP3K5	O3	74.5	1860	0.023159	0.0444245	6.80757e-05
ENSG00000197535.14	MYO5A	O3	12	3853.5	0.00390377	0.00565925	0.00830413
ENSG00000197548.12	ATG7	O3	17	460	0.022908	0.0399466	0.00288529
ENSG00000197555.9	SIPA1L1	O3	14	700.5	0.0153304	0.0294345	3.76615e-05
ENSG00000197563.10	PIGN	O3	17.5	766	0.0185665	0.0294129	1.14283e-06
ENSG00000197603.13	C5orf42	O3	52.5	2128.5	0.0242451	0.0299448	0.00192478
ENSG00000197776.7	KLHDC1	O3	31	339.5	0.0671387	0.0788801	0.000113146
ENSG00000197959.13	DNM3	O3	40.5	1840.5	0.0167991	0.0290576	0.00778192
ENSG00000197969.11	VPS13A	O3	36.5	2308	0.0157167	0.0222966	0.00198061
ENSG00000198121.13	LPAR1	O3	40.5	341.5	0.173779	0.144712	0.00102095
ENSG00000198162.12	MAN1A2	O3	291	1607	0.118232	0.169185	0.00456689
ENSG00000198270.12	TMEM116	O3	18	274	0.0468371	0.0800264	0.00206895
ENSG00000198586.13	TLK1	O3	31.5	690	0.0305472	0.0483897	4.92533e-06
ENSG00000198604.10	BAZ1A	O3	14.5	401.5	0.0342251	0.0393846	0.000103841
ENSG00000198722.14	UNC13B	O3	13.5	833	0.0124548	0.0186161	6.58165e-07
ENSG00000198780.11	FAM169A	O3	42	753	0.0401935	0.0665283	0.00183042
ENSG00000198879.11	SFMBT2	O3	119	485.5	0.164165	0.23028	0.00105784
ENSG00000198900.5	TOP1	O3	30	546	0.0450718	0.0548838	0.00114535
ENSG00000204120.14	GIGYF2	O3	38	1092	0.0205542	0.0462487	0.000270848
ENSG00000204130.12	RUFY2	O3	21.5	1056.5	0.0187488	0.0302276	0.000694271
ENSG00000204217.13	BMPR2	O3	54	681.5	0.0537175	0.114385	0.00686949
ENSG00000205464.11	ATP6AP1L	O3	7	56	0.103542	0.170565	0.0483374
ENSG00000205531.12	NAP1L4	O3	10.5	1627	0.00616161	0.00782134	0.0213966
ENSG00000206560.11	ANKRD28	O3	9	1733.5	0.00463304	0.00683867	0.000531978
ENSG00000213047.12	DENND1B	O3	28.5	355.5	0.0551674	0.111478	0.000207397
ENSG00000213079.9	SCAF8	O3	69.5	1396.5	0.0356362	0.0655937	0.000246267
ENSG00000217128.11	FNIP1	O3	19	915	0.0180582	0.0302358	0.00686949
ENSG00000219626.8	FAM228B	O3	62.5	36	0.525649	0.696477	0.00289677
ENSG00000230124.6	ACBD6	O3	10.5	521	0.0130871	0.0334144	0.0292504
ENSG00000240038.6	AMY2B	O3	26.5	462	0.0646299	0.0515442	0.00990562
ENSG00000258890.6	CEP95	O3	13.5	515.5	0.0262041	0.0273876	7.97618e-07
ENSG00000275131.2	AC241952.1	O3	16.5	502	0.0229738	0.0536894	0.00673286
ENSG00000276234.4	TADA2A	O3	24	446	0.0388586	0.0744389	0.0055342
ENSG00000281508.1	CDR1	O3	145	23	0.84682	0.834363	0.0125442
ENSG00000001629.9	ANKIB1	A2	149	1762.5	0.0327962	0.111749	0.000342305
ENSG00000004487.15	KDM1A	A2	78.5	1173.5	0.0423458	0.0807467	0.000357664
ENSG00000005339.14	CREBBP	A2	27.5	656	0.0205349	0.0608574	0.00121065
ENSG00000005700.14	IBTK	A2	54.5	989	0.0314228	0.0745643	0.00185051
ENSG00000007341.18	ST7L	A2	36	330.5	0.0794276	0.115254	0.0094508
ENSG00000010017.12	RANBP9	A2	56.5	1098.5	0.0369587	0.0551349	0.0236741
ENSG00000010803.16	SCMH1	A2	47.5	241	0.12699	0.193248	0.0025119
ENSG00000011114.14	BTBD7	A2	33	125.5	0.127595	0.24974	0.00110866
ENSG00000011454.16	RABGAP1	A2	33	2279	0.00791592	0.0216705	0.00144654
ENSG00000011566.14	MAP4K3	A2	22.5	1111.5	0.0142309	0.0372045	0.0426342
ENSG00000020426.10	MNAT1	A2	51	395.5	0.0673599	0.157363	0.000345235
ENSG00000020577.13	SAMD4A	A2	15.5	379	0.015915	0.0754163	0.00541731
ENSG00000024048.10	UBR2	A2	46	1552.5	0.0184334	0.0470736	0.00906589
ENSG00000031003.10	FAM13B	A2	116.5	1069	0.0883212	0.176628	0.00158486
ENSG00000032742.17	IFT88	A2	17	545	0.0158733	0.0362208	0.00558591
ENSG00000033800.13	PIAS1	A2	17.5	555.5	0.0188291	0.0681026	0.00158486
ENSG00000033867.16	SLC4A7	A2	45.5	1352	0.0263342	0.0410567	0.035459
ENSG00000038532.14	CLEC16A	A2	41.5	769	0.0419633	0.0681322	0.00991467
ENSG00000039319.16	ZFYVE16	A2	22	1617.5	0.0102682	0.0237045	0.000665721
ENSG00000041515.15	MYO16	A2	16	281.5	0.0487985	0.0600147	0.0426342
ENSG00000046889.18	PREX2	A2	54	2376	0.0151135	0.0284652	0.00144709
ENSG00000047365.11	ARAP2	A2	58.5	3854.5	0.00800652	0.0220773	0.000148751
ENSG00000047644.18	WWC3	A2	38	386	0.0416771	0.111215	0.000241323
ENSG00000048649.13	RSF1	A2	49	468.5	0.0502044	0.119954	0.00242766
ENSG00000048828.16	FAM120A	A2	53.5	905.5	0.0285589	0.0789845	5.34427e-05
ENSG00000049192.14	ADAMTS6	A2	7	69.5	0.0693333	0.122757	0.0278095
ENSG00000049245.12	VAMP3	A2	46.5	255.5	0.0772195	0.172096	0.000357664
ENSG00000051825.14	MPHOSPH9	A2	21.5	601	0.0263935	0.0462828	0.0086307
ENSG00000052126.14	PLEKHA5	A2	59	1104	0.0244652	0.0585162	4.23031e-05
ENSG00000054282.15	SDCCAG8	A2	94.5	1184.5	0.0505089	0.0921903	0.0119013
ENSG00000054793.13	ATP9A	A2	65.5	4511	0.00573043	0.0198156	0.00158486
ENSG00000055609.17	KMT2C	A2	52	3005	0.00988893	0.0309099	0.000208431
ENSG00000057935.13	MTA3	A2	43	713.5	0.0459807	0.0671896	0.0473342
ENSG00000058091.16	CDK14	A2	38.5	895	0.0267403	0.0496617	0.0404257
ENSG00000058272.16	PPP1R12A	A2	27	1514.5	0.00671141	0.0229139	0.000368405
ENSG00000060339.13	CCAR1	A2	28.5	728.5	0.0263088	0.0449761	0.00225283
ENSG00000060749.14	QSER1	A2	13	250	0.0368261	0.0948734	0.0491853
ENSG00000061676.14	NCKAP1	A2	23	5567.5	0.0023372	0.00618459	0.0457116
ENSG00000062194.15	GPBP1	A2	39	1154	0.0181614	0.0490129	0.00176366
ENSG00000062650.18	WAPL	A2	22.5	736.5	0.0132585	0.0412285	0.00870461
ENSG00000062716.12	VMP1	A2	104.5	1038	0.0606017	0.13517	5.34427e-05
ENSG00000064115.10	TM7SF3	A2	23	450.5	0.023219	0.0582273	0.000368405
ENSG00000064419.13	TNPO3	A2	46	638	0.0373268	0.0821817	0.0015019
ENSG00000064933.17	PMS1	A2	14	454.5	0.022175	0.0529335	0.000290948
ENSG00000065243.19	PKN2	A2	37.5	753	0.0223176	0.0633883	0.00327722
ENSG00000065526.10	SPEN	A2	10	486	0.0150416	0.0291697	0.0133947
ENSG00000065882.15	TBC1D1	A2	22.5	456	0.0303774	0.0621942	0.0168235
ENSG00000065883.14	CDK13	A2	82	599.5	0.101126	0.121007	0.0316138
ENSG00000066933.15	MYO9A	A2	67.5	1556	0.0209835	0.0591033	0.000140347
ENSG00000067208.14	EVI5	A2	36	923	0.0287273	0.0582646	0.0109082
ENSG00000071189.21	SNX13	A2	29	1345	0.00858299	0.0272685	0.000813264
ENSG00000072133.10	RPS6KA6	A2	9.5	210	0.0297204	0.0657546	0.013323
ENSG00000072364.12	AFF4	A2	17.5	959.5	0.00972214	0.0329464	0.00437447
ENSG00000072415.8	MPP5	A2	28.5	696.5	0.0219295	0.0477157	0.000368405
ENSG00000072736.18	NFATC3	A2	48.5	148	0.181212	0.306344	0.00888736
ENSG00000073614.12	KDM5A	A2	21.5	1040.5	0.00991459	0.0303186	0.00158486
ENSG00000073910.20	FRY	A2	18	1445	0.00912876	0.0157434	0.0177643
ENSG00000074201.8	CLNS1A	A2	25	1028	0.00881225	0.0299793	0.000148751
ENSG00000074603.18	DPP8	A2	33	996.5	0.0203874	0.0404198	0.0052105
ENSG00000075151.20	EIF4G3	A2	97.5	2053	0.0367271	0.0634894	0.00599023
ENSG00000075292.18	ZNF638	A2	48.5	2047.5	0.00889404	0.0351025	0.00311077
ENSG00000075413.17	MARK3	A2	19.5	820	0.0153696	0.0259889	0.00862061
ENSG00000075420.12	FNDC3B	A2	51.5	299.5	0.108544	0.191491	0.00181514
ENSG00000075711.20	DLG1	A2	125.5	2676.5	0.0246957	0.0580481	0.000346328
ENSG00000077147.14	TM9SF3	A2	8.5	1258.5	0.00429878	0.0141089	0.00533893
ENSG00000078674.17	PCM1	A2	34	4293	0.00365864	0.00915959	0.000217681
ENSG00000078687.17	TNRC6C	A2	22	364	0.0212866	0.0608953	0.00138961
ENSG00000078747.14	ITCH	A2	49	1952.5	0.0137114	0.0340055	0.00139476
ENSG00000079482.12	OPHN1	A2	27	816.5	0.0231691	0.0351734	0.00265382
ENSG00000079691.17	CARMIL1	A2	53.5	1043	0.0247532	0.0475591	0.000975735
ENSG00000080709.14	KCNN2	A2	261.5	77	0.52003	0.818582	0.0256025
ENSG00000082805.19	ERC1	A2	132.5	876	0.0610732	0.191095	5.50675e-05
ENSG00000082996.19	RNF13	A2	83.5	1703	0.0279294	0.0661251	0.00972507
ENSG00000083290.19	ULK2	A2	8	1018.5	0.00575533	0.013744	0.00097959
ENSG00000083544.13	TDRD3	A2	33	452	0.0452234	0.0802723	0.00283662
ENSG00000083857.13	FAT1	A2	23	1008.5	0.0171704	0.0440189	0.0107867
ENSG00000084676.15	NCOA1	A2	26.5	1455.5	0.00962867	0.0253233	0.00257708
ENSG00000085832.16	EPS15	A2	39	2712.5	0.0106503	0.0172653	0.0108808
ENSG00000086758.15	HUWE1	A2	36.5	6386	0.00271951	0.0101703	0.00558591
ENSG00000087206.16	UIMC1	A2	33	497	0.0488589	0.0788885	0.031481
ENSG00000092108.20	SCFD1	A2	25.5	1239	0.0138371	0.0271134	0.00870461
ENSG00000092439.13	TRPM7	A2	47.5	1005.5	0.0283192	0.0655078	0.00663608
ENSG00000092964.17	DPYSL2	A2	78	8213	0.00366511	0.0142015	0.00247554
ENSG00000095139.13	ARCN1	A2	9.5	592	0.0115958	0.0212657	0.0035242
ENSG00000097033.14	SH3GLB1	A2	17	599	0.01645	0.0467388	0.00690154
ENSG00000099139.13	PCSK5	A2	16	153.5	0.0555995	0.128778	0.000975735
ENSG00000100030.14	MAPK1	A2	24	1474.5	0.0139725	0.0212315	0.00729341
ENSG00000100201.20	DDX17	A2	34.5	3238.5	0.00595305	0.0142806	0.0132348
ENSG00000100461.17	RBM23	A2	38	393.5	0.0556264	0.0874859	0.0413875
ENSG00000100485.11	SOS2	A2	50	1005.5	0.030313	0.0581277	0.00158486
ENSG00000100644.16	HIF1A	A2	16	1292	0.00543247	0.0205111	0.0280018
ENSG00000100796.17	PPP4R3A	A2	28	445	0.028992	0.0950848	0.00283662
ENSG00000101542.9	CDH20	A2	40	710.5	0.0245639	0.083756	0.0102574
ENSG00000101639.18	CEP192	A2	51	1569.5	0.0220679	0.0371588	0.00121065
ENSG00000101773.18	RBBP8	A2	18	279.5	0.0358035	0.108293	0.00106067
ENSG00000102452.15	NALCN	A2	99.5	2104	0.026015	0.0670193	0.00381707
ENSG00000102763.17	VWA8	A2	48.5	1058	0.0322848	0.0607241	8.15002e-05
ENSG00000102893.15	PHKB	A2	88	1673	0.0283215	0.0662866	0.00251776
ENSG00000102910.13	LONP2	A2	42.5	1242.5	0.0171189	0.04736	0.0405369
ENSG00000102974.14	CTCF	A2	18	306	0.0283595	0.0739396	0.0129045
ENSG00000103657.13	HERC1	A2	107	3703	0.0157209	0.0387727	0.00998012
ENSG00000104093.13	DMXL2	A2	31	1646	0.0113578	0.023416	0.0188561
ENSG00000104133.14	SPG11	A2	16.5	1120.5	0.00921132	0.021737	0.00796338
ENSG00000104218.14	CSPP1	A2	49.5	536.5	0.0644985	0.0910919	0.00935484
ENSG00000104517.12	UBR5	A2	58	2955	0.0125576	0.0299459	0.00158486
ENSG00000105176.17	URI1	A2	24	715.5	0.0186914	0.0369259	0.00251776
ENSG00000105419.17	MEIS3	A2	64.5	663.5	0.0734167	0.113224	0.00695177
ENSG00000105701.15	FKBP8	A2	82.5	2295.5	0.024593	0.0326704	0.00428093
ENSG00000105926.15	MPP6	A2	139.5	1390.5	0.0587642	0.10767	7.91869e-05
ENSG00000105953.14	OGDH	A2	29	1134	0.00997373	0.029655	0.000490041
ENSG00000105983.20	LMBR1	A2	51.5	838.5	0.0455871	0.0853973	0.00265382
ENSG00000106261.16	ZKSCAN1	A2	89.5	288	0.167686	0.342736	0.000664816
ENSG00000106771.12	TMEM245	A2	44	1130.5	0.0190442	0.0562677	0.000208431
ENSG00000107669.17	ATE1	A2	71	850.5	0.0609996	0.106429	0.00265382
ENSG00000107771.15	CCSER2	A2	78	593.5	0.0857622	0.127593	0.0057426
ENSG00000108055.9	SMC3	A2	12	905	0.00557534	0.025971	0.00283662
ENSG00000108510.9	MED13	A2	47.5	1698	0.0146205	0.0352976	0.00547889
ENSG00000109171.14	SLAIN2	A2	38.5	324.5	0.0821589	0.119308	0.0127553
ENSG00000109654.14	TRIM2	A2	27.5	2381	0.00675044	0.0142659	0.0106631
ENSG00000109685.17	NSD2	A2	26	665.5	0.0153486	0.0436085	0.0064922
ENSG00000110075.14	PPP6R3	A2	31.5	1217.5	0.0122323	0.0295396	0.00888736
ENSG00000110422.11	HIPK3	A2	280	688.5	0.0995704	0.389624	3.36113e-05
ENSG00000110693.17	SOX6	A2	32.5	293.5	0.0759933	0.113205	0.00244203
ENSG00000110756.17	HPS5	A2	51	363	0.0460248	0.148761	0.000148751
ENSG00000110880.10	CORO1C	A2	108.5	686	0.0589384	0.155252	0.000418738
ENSG00000111731.12	C2CD5	A2	61	1138.5	0.024429	0.0896349	0.000148751
ENSG00000111785.19	RIC8B	A2	31	267	0.0801489	0.154943	0.00269277
ENSG00000111860.13	CEP85L	A2	27	382	0.0392638	0.0905	0.00016261
ENSG00000112531.16	QKI	A2	100.5	4807	0.0106765	0.0283834	0.000346328
ENSG00000112851.14	ERBIN	A2	122.5	3385.5	0.00997223	0.039964	0.000282802
ENSG00000112893.9	MAN2A1	A2	232.5	3457.5	0.0416881	0.0856333	0.000148751
ENSG00000113318.9	MSH3	A2	48.5	672.5	0.0513883	0.0907089	0.00333694
ENSG00000113391.18	FAM172A	A2	12	317.5	0.0210869	0.0533113	0.00600657
ENSG00000113594.9	LIFR	A2	142	3143	0.021912	0.0419718	0.0476735
ENSG00000114062.18	UBE3A	A2	40.5	928.5	0.032885	0.0487445	0.0011976
ENSG00000114107.8	CEP70	A2	43.5	752.5	0.033438	0.0763062	0.000997717
ENSG00000114796.15	KLHL24	A2	204	1411.5	0.062757	0.161008	0.000181876
ENSG00000114861.18	FOXP1	A2	27	395.5	0.0455663	0.0976773	0.00689722
ENSG00000115020.16	PIKFYVE	A2	19.5	1277.5	0.00762555	0.0194459	0.000133979
ENSG00000115310.17	RTN4	A2	96.5	2761.5	0.0308633	0.0428045	0.0344233
ENSG00000115392.11	FANCL	A2	58.5	456.5	0.0739756	0.124954	0.00641778
ENSG00000115464.14	USP34	A2	68	4744	0.00696568	0.0195884	5.22162e-05
ENSG00000115808.11	STRN	A2	7	582	0.00628425	0.0179591	0.00165779
ENSG00000116127.17	ALMS1	A2	42.5	443.5	0.0492323	0.116317	0.0011222
ENSG00000116539.12	ASH1L	A2	148	1418.5	0.0502464	0.120556	0.00159859
ENSG00000116641.17	DOCK7	A2	23.5	1907	0.00758524	0.0131972	0.0156463
ENSG00000116786.11	PLEKHM2	A2	9.5	997	0.016786	0.00774908	0.0121189
ENSG00000116984.12	MTR	A2	14	927.5	0.00730616	0.0273018	0.0168686
ENSG00000117020.16	AKT3	A2	542.5	5618.5	0.0755043	0.0997699	0.00690931
ENSG00000118007.12	STAG1	A2	22.5	860.5	0.0106868	0.0368227	0.00327722
ENSG00000118200.14	CAMSAP2	A2	38	1186	0.0200514	0.0382919	0.0123715
ENSG00000118217.5	ATF6	A2	19.5	707	0.0162789	0.0327524	0.0146235
ENSG00000118454.12	ANKRD13C	A2	47.5	615	0.054157	0.0784137	0.0142092
ENSG00000118564.14	FBXL5	A2	12.5	1129	0.00672498	0.0206525	0.000480608
ENSG00000118997.13	DNAH7	A2	24.5	642	0.0152385	0.0470475	0.000133979
ENSG00000119042.16	SATB2	A2	169	960	0.10834	0.170488	0.0154778
ENSG00000119318.12	RAD23B	A2	22	820	0.017193	0.0311795	0.0142092
ENSG00000119685.19	TTLL5	A2	20	478	0.0170485	0.0654987	0.00586874
ENSG00000121741.16	ZMYM2	A2	50.5	1934.5	0.0188277	0.0332773	0.00261141
ENSG00000121774.17	KHDRBS1	A2	11	468.5	0.0167629	0.0315563	0.0190271
ENSG00000121892.14	PDS5A	A2	34	1306.5	0.0136959	0.0308631	0.0476735
ENSG00000122507.20	BBS9	A2	57.5	575	0.0551126	0.117954	0.0258743
ENSG00000122557.9	HERPUD2	A2	13.5	200	0.0599181	0.121785	0.00932731
ENSG00000122591.11	FAM126A	A2	24.5	294	0.0561133	0.108131	0.0168235
ENSG00000123106.10	CCDC91	A2	70.5	813	0.0593077	0.134454	0.0019048
ENSG00000123636.17	BAZ2B	A2	16.5	2414.5	0.00305675	0.0130887	0.00750827
ENSG00000124198.8	ARFGEF2	A2	25.5	1285.5	0.0128008	0.0249986	0.0169174
ENSG00000124207.16	CSE1L	A2	18	1487.5	0.00728209	0.0147205	0.00275849
ENSG00000124406.16	ATP8A1	A2	79	4794.5	0.00860875	0.0237064	0.000488974
ENSG00000125388.19	GRK4	A2	31	256	0.0789084	0.12004	0.0476735
ENSG00000126261.12	UBA2	A2	66.5	1384	0.0300712	0.04867	0.0125911
ENSG00000127483.17	HP1BP3	A2	55	1211	0.0227686	0.0458353	0.0094508
ENSG00000127947.15	PTPN12	A2	26.5	580	0.0218393	0.0679354	0.00180149
ENSG00000127980.15	PEX1	A2	20	574	0.0190591	0.040455	0.0199298
ENSG00000128487.16	SPECC1	A2	114.5	650	0.0896017	0.22397	0.00921013
ENSG00000128512.20	DOCK4	A2	43.5	3265.5	0.00708254	0.0178287	0.000363006
ENSG00000128872.9	TMOD2	A2	30	2401.5	0.00841819	0.0156638	3.36113e-05
ENSG00000128881.16	TTBK2	A2	54.5	528	0.0647002	0.100161	0.0149505
ENSG00000129493.14	HEATR5A	A2	22	350	0.0290246	0.0782686	0.00116355
ENSG00000130638.16	ATXN10	A2	102	2013.5	0.0378822	0.0589767	0.000959019
ENSG00000130779.19	CLIP1	A2	26	927.5	0.0212389	0.0359683	0.00999747
ENSG00000130856.15	ZNF236	A2	74	611.5	0.0856661	0.119532	0.0499005
ENSG00000130956.13	HABP4	A2	32.5	784.5	0.031734	0.0341846	0.0278095
ENSG00000131051.22	RBM39	A2	161.5	2718	0.029243	0.0744746	0.0168686
ENSG00000131374.14	TBC1D5	A2	18.5	1082	0.0107086	0.0193127	0.00560463
ENSG00000132466.18	ANKRD17	A2	38	1579	0.0127572	0.0353182	0.0002449
ENSG00000132549.18	VPS13B	A2	28	1580.5	0.0104208	0.0263443	0.000426695
ENSG00000132670.20	PTPRA	A2	55	1924	0.0192624	0.0347758	0.0112268
ENSG00000132964.11	CDK8	A2	26.5	238	0.0888878	0.143294	0.0426342
ENSG00000133083.14	DCLK1	A2	37.5	2097	0.00945922	0.0223093	0.0224209
ENSG00000133812.15	SBF2	A2	28	1300.5	0.0100227	0.0301032	0.00144709
ENSG00000133958.13	UNC79	A2	47	862	0.028522	0.0584375	0.00457293
ENSG00000134278.15	SPIRE1	A2	22.5	1172.5	0.00993235	0.0270218	0.00533893
ENSG00000134371.10	CDC73	A2	18	570.5	0.0148713	0.0608844	0.000879378
ENSG00000134376.15	CRB1	A2	7.5	294.5	0.0151093	0.0402131	0.00862061
ENSG00000134758.13	RNF138	A2	27	200	0.0716026	0.206276	0.000123491
ENSG00000134909.18	ARHGAP32	A2	68.5	1597	0.0206138	0.0689695	3.36113e-05
ENSG00000134982.16	APC	A2	46	2677.5	0.0105712	0.0183476	0.00239286
ENSG00000135040.15	NAA35	A2	9.5	639	0.00801445	0.0185156	0.0122991
ENSG00000135049.15	AGTPBP1	A2	244.5	3501.5	0.0526689	0.0814595	0.0107036
ENSG00000135205.14	CCDC146	A2	7.5	155.5	0.0315496	0.0636712	0.044387
ENSG00000135298.13	ADGRB3	A2	415.5	3254	0.0913805	0.138387	0.0327394
ENSG00000135365.15	PHF21A	A2	237.5	773	0.125885	0.255939	0.0002449
ENSG00000135387.20	CAPRIN1	A2	31.5	1804.5	0.0100101	0.0193775	0.012824
ENSG00000135541.20	AHI1	A2	23.5	1171	0.0106854	0.0288513	0.0113522
ENSG00000135749.18	PCNX2	A2	115.5	1311	0.0619344	0.0987272	0.00524369
ENSG00000135823.13	STX6	A2	48.5	300	0.0694495	0.156451	0.00753283
ENSG00000135837.15	CEP350	A2	42.5	1836.5	0.0149293	0.0334876	0.0143243
ENSG00000136243.16	NUPL2	A2	18	158	0.0412129	0.133859	0.000373438
ENSG00000136643.11	RPS6KC1	A2	66	834.5	0.0610233	0.119661	0.00533287
ENSG00000136731.12	UGGT1	A2	12	821.5	0.00679561	0.0185537	0.00201011
ENSG00000137106.17	GRHPR	A2	42	896	0.0281228	0.04649	0.00144709
ENSG00000137145.20	DENND4C	A2	35.5	883	0.0218809	0.0541635	0.00283662
ENSG00000137478.14	FCHSD2	A2	32	663	0.0283343	0.0716231	7.91869e-05
ENSG00000137601.16	NEK1	A2	53.5	938	0.0270342	0.0870811	0.000304167
ENSG00000137764.19	MAP2K5	A2	53	427.5	0.0731951	0.143253	0.00110005
ENSG00000137776.16	SLTM	A2	95	725	0.0522563	0.148282	0.00116355
ENSG00000138674.16	SEC31A	A2	22	791	0.0199318	0.0307576	0.0345791
ENSG00000138758.11	2021-09-11	A2	23	1225	0.00710042	0.0315664	0.00247554
ENSG00000138801.8	PAPSS1	A2	22.5	909.5	0.0130765	0.0345154	0.00645877
ENSG00000139218.17	SCAF11	A2	9.5	445.5	0.00909112	0.0353826	0.000626266
ENSG00000139737.21	SLAIN1	A2	212	1503	0.0616752	0.144726	0.00404121
ENSG00000139915.19	MDGA2	A2	25.5	308	0.0646115	0.1198	0.00214878
ENSG00000140386.12	SCAPER	A2	34	1093.5	0.0129427	0.0337713	0.000732164
ENSG00000140479.16	PCSK6	A2	14.5	637	0.0100217	0.032718	0.00439398
ENSG00000140538.16	NTRK3	A2	32.5	817	0.0128197	0.0594922	0.000428949
ENSG00000140718.20	FTO	A2	105	919.5	0.045784	0.116643	0.000290948
ENSG00000141279.15	NPEPPS	A2	22	1382.5	0.0089911	0.0222968	0.00088982
ENSG00000141449.14	GREB1L	A2	8.5	157	0.0330425	0.122069	0.000665721
ENSG00000141627.13	DYM	A2	46.5	758	0.038942	0.0778883	0.0276773
ENSG00000142599.17	RERE	A2	297	2236.5	0.0981846	0.159091	0.00437447
ENSG00000142875.19	PRKACB	A2	64	2969	0.0127772	0.0292658	0.0491853
ENSG00000143776.18	CDC42BPA	A2	35.5	2535.5	0.00721548	0.0222577	0.000290948
ENSG00000143797.11	MBOAT2	A2	85.5	1004.5	0.0304812	0.0958197	0.000975735
ENSG00000144036.15	EXOC6B	A2	362.5	1698.5	0.11073	0.213229	0.0116936
ENSG00000144278.14	GALNT13	A2	18.5	716.5	0.0133236	0.0536477	0.0125936
ENSG00000144741.17	SLC25A26	A2	52.5	778	0.0247033	0.0901556	3.36113e-05
ENSG00000144909.7	OSBPL11	A2	21	505	0.0285458	0.0690292	0.00248469
ENSG00000145216.15	FIP1L1	A2	66	288.5	0.0743176	0.210312	5.50675e-05
ENSG00000145332.13	KLHL8	A2	69	233.5	0.152825	0.239793	0.00644601
ENSG00000145734.18	BDP1	A2	39	1238.5	0.0159764	0.0429934	0.000208431
ENSG00000146463.11	ZMYM4	A2	109	1309	0.0566014	0.11322	5.22162e-05
ENSG00000146963.17	LUC7L2	A2	22	18.5	0.32886	0.614195	0.00144654
ENSG00000146966.12	DENND2A	A2	7.5	371	0.0152219	0.0316148	0.0430596
ENSG00000147481.14	SNTG1	A2	103	683	0.0693947	0.175312	0.000148751
ENSG00000147548.16	NSD3	A2	11.5	1044.5	0.00488509	0.0235715	0.0121189
ENSG00000147862.15	NFIB	A2	51.5	540.5	0.0620318	0.0956086	0.00023326
ENSG00000148481.13	MINDY3	A2	114	1221	0.056527	0.114851	0.00182917
ENSG00000149311.18	ATM	A2	37.5	2463.5	0.0075523	0.0193083	0.000975735
ENSG00000150627.15	WDR17	A2	19	1046	0.0148327	0.0229905	0.0295586
ENSG00000151322.18	NPAS3	A2	68	475	0.0900766	0.139897	0.0486219
ENSG00000151338.18	MIPOL1	A2	24	240	0.0577046	0.0896413	0.0253934
ENSG00000151461.19	UPF2	A2	13.5	542.5	0.0148814	0.0474943	0.0456473
ENSG00000151692.14	RNF144A	A2	10.5	307.5	0.0155172	0.0462323	0.00404121
ENSG00000151883.17	PARP8	A2	24.5	473	0.0266214	0.0531936	0.000947403
ENSG00000152061.23	RABGAP1L	A2	17	784.5	0.0133763	0.034842	0.0229151
ENSG00000152520.13	PAN3	A2	43	425	0.0539747	0.115269	0.00182917
ENSG00000153015.15	CWC27	A2	33.5	310.5	0.0329764	0.122496	0.000111107
ENSG00000153046.17	CDYL	A2	90	103.5	0.226141	0.628961	0.00116552
ENSG00000153147.5	SMARCA5	A2	359.5	2872	0.055443	0.157743	3.36113e-05
ENSG00000153201.15	RANBP2	A2	27.5	1739	0.00895832	0.0231534	3.36113e-05
ENSG00000153827.13	TRIP12	A2	50	3416	0.00772165	0.0200598	9.47197e-05
ENSG00000154114.12	TBCEL	A2	30	481.5	0.0322406	0.0836207	0.00161524
ENSG00000154240.16	CEP112	A2	26	304.5	0.0455667	0.0946271	0.00158486
ENSG00000154310.16	TNIK	A2	61	1846.5	0.016749	0.0472287	0.000261866
ENSG00000154655.15	L3MBTL4	A2	53.5	483	0.0612017	0.125024	0.0141278
ENSG00000154845.15	PPP4R1	A2	53.5	832.5	0.0374704	0.078147	0.00870427
ENSG00000155085.15	AK9	A2	34	445	0.053631	0.0869415	0.00729341
ENSG00000155816.19	FMN2	A2	115	1155	0.0561338	0.09979	0.000273714
ENSG00000155966.13	AFF2	A2	34.5	80	0.303449	0.452442	0.0185922
ENSG00000155975.9	VPS37A	A2	17.5	607.5	0.0205335	0.040499	0.00870461
ENSG00000156273.15	BACH1	A2	30	145.5	0.0991903	0.198779	0.0156459
ENSG00000156650.12	KAT6B	A2	34.5	397	0.0341964	0.146949	0.000181876
ENSG00000157106.16	SMG1	A2	23.5	1785.5	0.00851057	0.0187055	5.50675e-05
ENSG00000157107.13	FCHO2	A2	54.5	432.5	0.0606305	0.127612	0.00139476
ENSG00000157423.17	HYDIN	A2	8.5	174.5	0.0366218	0.0716868	0.00943812
ENSG00000157500.10	APPL1	A2	77	1249.5	0.0357567	0.0846475	0.000859758
ENSG00000157680.15	DGKI	A2	92.5	1353	0.0469258	0.0680193	0.015842
ENSG00000157764.12	BRAF	A2	44	1040	0.0262089	0.0566315	0.0089638
ENSG00000157837.15	SPPL3	A2	39.5	253	0.0810639	0.157387	0.000665721
ENSG00000158161.15	EYA3	A2	17.5	234.5	0.0465653	0.0862191	0.0292741
ENSG00000158321.15	AUTS2	A2	9.5	158.5	0.0390539	0.0691111	0.0112506
ENSG00000159592.10	GPBP1L1	A2	14.5	551.5	0.0174868	0.0316229	0.0357435
ENSG00000161551.14	ZNF577	A2	16.5	122	0.10446	0.158855	0.0420376
ENSG00000162600.11	OMA1	A2	19.5	260.5	0.0507617	0.080164	0.047773
ENSG00000163629.12	PTPN13	A2	48.5	1788	0.0196673	0.0277871	0.0089638
ENSG00000163635.17	ATXN7	A2	19	153	0.0636675	0.172924	0.000208431
ENSG00000163681.14	SLMAP	A2	39.5	767.5	0.0342985	0.0533216	0.0154778
ENSG00000163697.16	APBB2	A2	34.5	660.5	0.0282213	0.0704495	0.000449357
ENSG00000163946.13	FAM208A	A2	42.5	1307.5	0.0184959	0.0412808	0.00547889
ENSG00000163960.11	UBXN7	A2	41.5	369.5	0.0442164	0.10859	0.00101054
ENSG00000164066.12	INTU	A2	14.5	293.5	0.030319	0.0684755	0.00671333
ENSG00000164292.12	RHOBTB3	A2	105.5	2884	0.0172373	0.0403592	0.00142283
ENSG00000164327.12	RICTOR	A2	34.5	1878	0.010516	0.033305	0.000368405
ENSG00000164329.13	PAPD4	A2	21.5	538.5	0.0230807	0.0500965	0.00645877
ENSG00000164796.17	CSMD3	A2	42	1595.5	0.0147897	0.0319297	0.000304167
ENSG00000165322.17	ARHGAP12	A2	68.5	683	0.0331983	0.115797	0.00185051
ENSG00000165323.15	FAT3	A2	115.5	763.5	0.0686859	0.238458	0.00139476
ENSG00000165521.15	EML5	A2	39	479.5	0.0517435	0.082324	0.0057682
ENSG00000165819.11	METTL3	A2	23.5	222.5	0.048028	0.121128	0.000488974
ENSG00000166377.19	ATP9B	A2	110	1193.5	0.0580177	0.113595	0.00225283
ENSG00000167216.16	KATNAL2	A2	33	104	0.143915	0.271991	0.00237208
ENSG00000168300.13	PCMTD1	A2	49	229	0.0984728	0.210049	0.00586874
ENSG00000168702.17	LRP1B	A2	128.5	4729	0.0130573	0.0368696	0.0002449
ENSG00000168916.15	ZNF608	A2	23.5	206.5	0.0885976	0.137812	0.0100367
ENSG00000169379.15	ARL13B	A2	15	84	0.108523	0.201796	0.015842
ENSG00000169398.19	PTK2	A2	456	5175	0.064136	0.108027	0.00248469
ENSG00000169902.13	TPST1	A2	33.5	167.5	0.0885404	0.239138	0.00154392
ENSG00000170390.15	DCLK2	A2	51.5	1188	0.0226381	0.0554529	0.00023326
ENSG00000170456.15	DENND5B	A2	53	754	0.0475357	0.0917736	0.00343787
ENSG00000171100.14	MTM1	A2	17	427	0.0233985	0.0507713	0.00139476
ENSG00000171587.14	DSCAM	A2	11.5	531.5	0.0249825	0.0283694	0.0155143
ENSG00000172456.17	FGGY	A2	84	423.5	0.120913	0.193124	0.00216258
ENSG00000172493.20	AFF1	A2	21	286.5	0.0328299	0.113582	0.0119529
ENSG00000172915.18	NBEA	A2	47	3214	0.00955594	0.0211346	0.000208431
ENSG00000173064.12	HECTD4	A2	46.5	2604	0.00934682	0.0224238	7.8706e-05
ENSG00000173258.12	ZNF483	A2	60.5	491.5	0.0713324	0.120239	0.0146235
ENSG00000173473.10	SMARCC1	A2	79.5	929.5	0.0461034	0.0963596	0.000413386
ENSG00000173960.13	UBXN2A	A2	37	227.5	0.0904431	0.172504	0.00751656
ENSG00000174197.16	MGA	A2	100	833.5	0.0589672	0.140333	0.00290538
ENSG00000174306.21	ZHX3	A2	34	156	0.144198	0.223298	0.00832289
ENSG00000174485.15	DENND4A	A2	80	1485.5	0.0339724	0.0636298	0.00187154
ENSG00000174628.16	IQCK	A2	23.5	159	0.0644376	0.128916	0.00183876
ENSG00000174953.13	DHX36	A2	11.5	937.5	0.00768079	0.0170814	0.00547889
ENSG00000174989.12	FBXW8	A2	8	103	0.0384431	0.11658	0.00342764
ENSG00000175216.14	CKAP5	A2	16.5	2903	0.00292428	0.00720345	0.00537859
ENSG00000175893.11	ZDHHC21	A2	55	627	0.0469003	0.106471	0.00014379
ENSG00000177200.16	CHD9	A2	72	1717.5	0.0241204	0.0552008	0.000586316
ENSG00000178385.14	PLEKHM3	A2	39	138	0.126854	0.257887	0.000211921
ENSG00000179241.12	LDLRAD3	A2	24	48.5	0.230836	0.456735	0.00906589
ENSG00000179915.22	NRXN1	A2	112	2463	0.0267193	0.0547835	0.0154778
ENSG00000180776.15	ZDHHC20	A2	29.5	1018.5	0.022527	0.0391131	3.36113e-05
ENSG00000181555.20	SETD2	A2	62.5	733.5	0.0415903	0.0939195	0.000365133
ENSG00000181826.9	RELL1	A2	22.5	112.5	0.0928916	0.191908	0.00205319
ENSG00000182568.16	SATB1	A2	38	880.5	0.0250328	0.0759495	0.0332599
ENSG00000183354.11	KIAA2026	A2	42	293	0.072673	0.152714	0.000273714
ENSG00000184007.18	PTP4A2	A2	169	1449.5	0.0705741	0.139631	0.000241323
ENSG00000184863.10	RBM33	A2	69	364.5	0.152046	0.188934	0.0205752
ENSG00000185046.18	ANKS1B	A2	129.5	1933.5	0.0567579	0.080437	0.0124286
ENSG00000186522.14	2021-09-10	A2	29	304	0.0603344	0.0958642	0.00599691
ENSG00000186952.14	TMEM232	A2	20	324	0.0389015	0.0801376	0.0240933
ENSG00000187240.13	DYNC2H1	A2	67	2250.5	0.0149004	0.0448584	0.000368405
ENSG00000187391.19	MAGI2	A2	95	1406	0.0327545	0.0953218	0.000181876
ENSG00000188026.12	RILPL1	A2	25.5	158	0.0921075	0.163877	0.0203452
ENSG00000196295.11	AC005154.1	A2	15	220	0.0261097	0.0955902	0.00137128
ENSG00000196367.12	TRRAP	A2	9.5	1231.5	0.00500384	0.0123853	0.0292259
ENSG00000196712.17	NF1	A2	35	3584.5	0.00505921	0.0193336	0.013944
ENSG00000197442.9	MAP3K5	A2	72	1765.5	0.0213729	0.0427889	0.000148751
ENSG00000197603.13	C5orf42	A2	42.5	1532.5	0.0171511	0.0367556	0.000975735
ENSG00000197969.11	VPS13A	A2	42.5	2167.5	0.0135045	0.0274698	0.000346328
ENSG00000198160.14	MIER1	A2	13	350	0.0228251	0.0595307	0.0056837
ENSG00000198162.12	MAN1A2	A2	543	2563	0.122818	0.184589	0.00998012
ENSG00000198270.12	TMEM116	A2	26	231.5	0.0609926	0.121902	0.00138961
ENSG00000198408.13	MGEA5	A2	31.5	1710.5	0.00769863	0.0250749	0.00644601
ENSG00000198718.12	TOGARAM1	A2	35.5	776	0.0321467	0.0578566	0.0056837
ENSG00000198780.11	FAM169A	A2	60.5	743	0.0498015	0.102102	0.000935969
ENSG00000198900.5	TOP1	A2	36	485	0.0347125	0.069234	0.000293892
ENSG00000198947.15	DMD	A2	39	2244.5	0.00845263	0.0386846	0.00170931
ENSG00000204120.14	GIGYF2	A2	36	1092.5	0.0126914	0.0596059	0.0301054
ENSG00000204842.14	ATXN2	A2	72	735	0.0706748	0.111379	0.0111565
ENSG00000213079.9	SCAF8	A2	63	1263	0.0306118	0.0739375	0.00144709
ENSG00000214960.9	ISPD	A2	75	317.5	0.153922	0.261147	0.00144709
ENSG00000227345.8	PARG	A2	39	526.5	0.0496999	0.0887048	0.0130007
ENSG00000231252.2	AC099792.1	A2	4	66	0.046031	0.119217	0.00182917
ENSG00000244754.8	N4BP2L2	A2	183	1199.5	0.093864	0.162414	0.000906393
ENSG00000247828.7	TMEM161B-AS1	A2	13	210	0.0506726	0.0782605	0.047773
ENSG00000257923.9	CUX1	A2	27.5	963	0.0110958	0.0394993	0.0020825
ENSG00000258890.6	CEP95	A2	12	342.5	0.0252329	0.0482234	0.0116804
ENSG00000263001.5	GTF2I	A2	30	1543	0.0117741	0.0226344	0.0141278
ENSG00000275700.4	AATF	A2	9.5	270.5	0.0172621	0.0648498	0.000763386
ENSG00000281508.1	CDR1	A2	339	105.5	0.857967	0.771057	0.00142283
ENSG00000001629.9	ANKIB1	A3	163.5	1796.5	0.0455024	0.104419	0.0154417
ENSG00000003987.13	MTMR7	A3	13.5	390	0.0260107	0.0442667	0.0250869
ENSG00000005339.14	CREBBP	A3	27	782	0.0166436	0.0646127	0.00145028
ENSG00000005889.15	ZFX	A3	52	274	0.075915	0.185783	0.000381464
ENSG00000008869.11	HEATR5B	A3	23	1148.5	0.0143193	0.0242282	7.02884e-05
ENSG00000009413.15	REV3L	A3	30	1228.5	0.0168161	0.0280245	0.000601514
ENSG00000010017.12	RANBP9	A3	70	1064.5	0.040427	0.0694715	0.000276418
ENSG00000011405.13	PIK3C2A	A3	23	1816.5	0.0136184	0.0166139	2.63589e-05
ENSG00000020426.10	MNAT1	A3	49	410	0.0607908	0.152833	0.0245526
ENSG00000021574.11	SPAST	A3	48.5	689.5	0.0435228	0.0692634	0.04121
ENSG00000021776.10	AQR	A3	30	1036	0.0140615	0.0296018	0.00110722
ENSG00000047365.11	ARAP2	A3	44	3410	0.00810845	0.0206415	0.021271
ENSG00000048649.13	RSF1	A3	59.5	578	0.0661047	0.0991004	0.0152514
ENSG00000048991.16	R3HDM1	A3	100	1177	0.065642	0.0772455	0.00048607
ENSG00000049618.22	ARID1B	A3	19.5	286.5	0.041696	0.070199	0.0030273
ENSG00000051825.14	MPHOSPH9	A3	25.5	670	0.0271576	0.0422316	7.6611e-06
ENSG00000054282.15	SDCCAG8	A3	81	1091	0.0501911	0.0972404	0.000333763
ENSG00000061794.12	MRPS35	A3	75	509.5	0.0682819	0.163622	0.00197452
ENSG00000062716.12	VMP1	A3	116	1028.5	0.060594	0.12489	0.00026299
ENSG00000065883.14	CDK13	A3	61	577.5	0.0664954	0.111431	0.0137907
ENSG00000066933.15	MYO9A	A3	75	1661.5	0.0301355	0.0523113	3.02476e-05
ENSG00000073417.14	PDE8A	A3	144.5	1199	0.090487	0.103093	0.00230568
ENSG00000075420.12	FNDC3B	A3	46.5	339	0.0811075	0.181935	0.0066596
ENSG00000078687.17	TNRC6C	A3	26	434	0.0449512	0.0671472	0.0293691
ENSG00000078808.16	SDF4	A3	29	374	0.0189299	0.0945597	0.000111556
ENSG00000079102.16	RUNX1T1	A3	9	117.5	0.0871578	0.0764268	0.047252
ENSG00000079819.18	EPB41L2	A3	19	1581.5	0.00602762	0.0212817	0.00033489
ENSG00000080709.14	KCNN2	A3	143.5	79	0.360053	0.757097	0.000481224
ENSG00000082805.19	ERC1	A3	149	928	0.0701543	0.181317	0.0030273
ENSG00000082996.19	RNF13	A3	71	1635	0.03128	0.0475024	0.0200109
ENSG00000087095.12	NLK	A3	46.5	662	0.0355311	0.0801957	0.00274292
ENSG00000095564.13	BTAF1	A3	22.5	1476.5	0.00870291	0.0155501	0.00255717
ENSG00000095637.21	SORBS1	A3	34.5	2136	0.00894111	0.0215724	0.00152061
ENSG00000097033.14	SH3GLB1	A3	17.5	650	0.015378	0.039661	0.000983384
ENSG00000099942.12	CRKL	A3	53	133	0.134227	0.383178	1.14635e-05
ENSG00000100225.17	FBXO7	A3	60	693.5	0.0468367	0.0908865	0.0191886
ENSG00000100503.23	NIN	A3	17.5	1108.5	0.00635663	0.019704	0.00508466
ENSG00000100644.16	HIF1A	A3	18	1139	0.00540931	0.0165521	0.00024654
ENSG00000100852.12	ARHGAP5	A3	95	1379.5	0.0553557	0.0758987	0.0132957
ENSG00000101040.19	ZMYND8	A3	36	711	0.0314227	0.0546666	0.00109435
ENSG00000101542.9	CDH20	A3	39.5	612.5	0.0336602	0.0709668	0.0313927
ENSG00000101639.18	CEP192	A3	53	1820	0.0220811	0.0362008	0.0282934
ENSG00000101751.10	POLI	A3	42.5	388	0.0934994	0.109452	0.00018013
ENSG00000101752.11	MIB1	A3	93	1750	0.0278515	0.0733778	0.00032019
ENSG00000102910.13	LONP2	A3	39.5	1337.5	0.0103012	0.0387863	0.00294852
ENSG00000104447.12	TRPS1	A3	15	197.5	0.032434	0.0781083	0.00274292
ENSG00000104517.12	UBR5	A3	64	3204.5	0.0109217	0.025875	0.00145983
ENSG00000105926.15	MPP6	A3	76	793	0.0893967	0.104917	0.00234671
ENSG00000106415.12	GLCCI1	A3	63.5	237.5	0.156881	0.284402	0.00120113
ENSG00000106615.9	RHEB	A3	11.5	1154	0.0069262	0.0115974	0.000100224
ENSG00000106868.16	SUSD1	A3	14.5	190	0.0523812	0.0924545	0.00155471
ENSG00000107249.21	GLIS3	A3	10.5	55	0.110986	0.152525	0.00623374
ENSG00000107771.15	CCSER2	A3	76.5	678.5	0.0785017	0.115747	0.0347205
ENSG00000108510.9	MED13	A3	50	1968.5	0.0124141	0.0332544	0.000260036
ENSG00000109458.8	GAB1	A3	10.5	840	0.00696778	0.0305754	0.000675184
ENSG00000109670.13	FBXW7	A3	130	597.5	0.193623	0.1041	0.0192809
ENSG00000109762.15	SNX25	A3	12.5	398	0.0173417	0.0415133	0.00796048
ENSG00000110075.14	PPP6R3	A3	43	1471.5	0.0177755	0.0330589	0.021271
ENSG00000110422.11	HIPK3	A3	254	745.5	0.170975	0.346945	0.000481224
ENSG00000110713.15	NUP98	A3	24	815	0.0177137	0.0361707	0.00199635
ENSG00000110880.10	CORO1C	A3	129.5	804.5	0.0897863	0.15645	0.0286542
ENSG00000111785.19	RIC8B	A3	29.5	255.5	0.0576521	0.131969	0.00593677
ENSG00000111880.15	RNGTT	A3	34	404.5	0.0483421	0.104369	0.00274292
ENSG00000112320.11	SOBP	A3	71	360	0.131559	0.192936	0.0111677
ENSG00000112584.13	FAM120B	A3	15	325.5	0.0278423	0.0650051	0.0423923
ENSG00000112701.17	SENP6	A3	130	2567	0.036995	0.0579381	0.0215194
ENSG00000113318.9	MSH3	A3	43	696	0.0428251	0.0847371	0.0018098
ENSG00000113615.12	SEC24A	A3	21.5	316	0.0281531	0.0893255	8.37637e-05
ENSG00000114439.18	BBX	A3	48	888	0.0323906	0.0664791	0.000643697
ENSG00000114450.9	GNB4	A3	8.5	294.5	0.0324218	0.0306991	0.00098037
ENSG00000114650.18	SCAP	A3	12.5	623.5	0.0186214	0.0239933	0.0152514
ENSG00000115392.11	FANCL	A3	59	459	0.0803765	0.112559	0.00576943
ENSG00000115459.17	ELMOD3	A3	24	192	0.0791885	0.113847	0.0155194
ENSG00000115464.14	USP34	A3	77.5	5042.5	0.00845509	0.0159627	0.00169573
ENSG00000115504.14	EHBP1	A3	18.5	1003	0.0166489	0.0185893	0.000110326
ENSG00000116117.17	PARD3B	A3	12	275	0.0364465	0.0639446	0.00840119
ENSG00000116539.12	ASH1L	A3	124.5	1413	0.0567772	0.111184	0.000236639
ENSG00000116641.17	DOCK7	A3	22	2281.5	0.00577123	0.0167951	0.000892885
ENSG00000116688.16	MFN2	A3	16.5	1331	0.0117197	0.0144399	1.44062e-05
ENSG00000118200.14	CAMSAP2	A3	49.5	1536.5	0.0162989	0.0402918	0.0200436
ENSG00000118690.12	ARMC2	A3	16	174.5	0.109921	0.13396	0.000481224
ENSG00000118762.7	PKD2	A3	25.5	377	0.0381752	0.0832388	0.00603097
ENSG00000119042.16	SATB2	A3	114.5	690	0.111148	0.161043	0.00483857
ENSG00000119314.15	PTBP3	A3	23.5	276.5	0.0405204	0.126154	0.00098037
ENSG00000119522.16	DENND1A	A3	124.5	666.5	0.102859	0.175747	0.00803877
ENSG00000122507.20	BBS9	A3	67.5	557	0.0881455	0.109119	0.00796048
ENSG00000122557.9	HERPUD2	A3	22.5	196.5	0.053299	0.123519	0.000100224
ENSG00000124177.14	CHD6	A3	47	1290	0.0151379	0.0447131	0.0357433
ENSG00000125386.15	FAM193A	A3	14.5	258.5	0.0288067	0.0753223	0.00385233
ENSG00000126216.13	TUBGCP3	A3	13.5	372.5	0.0258718	0.051342	7.02884e-05
ENSG00000126858.16	RHOT1	A3	53	1467.5	0.0292142	0.0456503	0.00171604
ENSG00000127328.21	RAB3IP	A3	21	383	0.0543948	0.0559015	0.0033635
ENSG00000127914.16	AKAP9	A3	17	2021.5	0.00546878	0.00894166	0.0297847
ENSG00000127980.15	PEX1	A3	9.5	659	0.00912157	0.0342348	0.000639543
ENSG00000128585.17	MKLN1	A3	92.5	1490	0.0410299	0.0567174	0.00138228
ENSG00000128872.9	TMOD2	A3	31	2116.5	0.00863117	0.0166643	0.000983384
ENSG00000128881.16	TTBK2	A3	54	512.5	0.0704768	0.100435	0.00703344
ENSG00000128908.15	INO80	A3	21.5	503.5	0.0242056	0.0518082	0.0306477
ENSG00000129295.8	LRRC6	A3	35.5	309	0.0828203	0.108892	0.00274292
ENSG00000130413.15	STK33	A3	23.5	187.5	0.0665718	0.122196	0.000585263
ENSG00000130856.15	ZNF236	A3	87	546.5	0.0935844	0.139971	0.0146623
ENSG00000130956.13	HABP4	A3	40	703	0.0497178	0.0474912	4.1584e-05
ENSG00000131051.22	RBM39	A3	171.5	3076	0.034044	0.0634514	0.0030273
ENSG00000131626.16	PPFIA1	A3	12	1202.5	0.00946161	0.0137711	0.000387989
ENSG00000132964.11	CDK8	A3	39	256	0.0571824	0.161043	0.0199895
ENSG00000134278.15	SPIRE1	A3	22	1209.5	0.0118701	0.0216924	1.62508e-05
ENSG00000134283.17	PPHLN1	A3	27.5	505.5	0.0337782	0.0850223	0.00098037
ENSG00000134982.16	APC	A3	39	2286.5	0.0150672	0.0202923	2.63589e-05
ENSG00000135018.13	UBQLN1	A3	90.5	1848.5	0.0356994	0.0520828	4.03034e-05
ENSG00000135365.15	PHF21A	A3	258	963	0.162398	0.244468	0.0044457
ENSG00000135823.13	STX6	A3	49.5	378.5	0.0761149	0.125108	0.0140273
ENSG00000135945.9	REV1	A3	28	590.5	0.0306659	0.0487318	0.00362393
ENSG00000136643.11	RPS6KC1	A3	66.5	684	0.0625227	0.103456	0.000414753
ENSG00000137073.21	UBAP2	A3	146	714	0.138609	0.179126	0.0490367
ENSG00000137478.14	FCHSD2	A3	46	958.5	0.0313552	0.0670823	0.00108833
ENSG00000137601.16	NEK1	A3	57	946	0.0344149	0.0679381	0.000643697
ENSG00000137776.16	SLTM	A3	109.5	875	0.0653743	0.127371	0.0067151
ENSG00000138095.18	LRPPRC	A3	10.5	3146	0.00358935	0.00406589	2.82124e-05
ENSG00000138386.16	NAB1	A3	18	397.5	0.0326535	0.0796296	0.00190668
ENSG00000138443.15	ABI2	A3	15.5	872	0.0133227	0.0192836	0.000421036
ENSG00000138709.17	LARP1B	A3	52.5	455	0.096242	0.121958	0.0127586
ENSG00000139737.21	SLAIN1	A3	115.5	1359.5	0.0431183	0.115688	0.0264724
ENSG00000139746.15	RBM26	A3	21.5	796.5	0.0151542	0.0432764	0.00545654
ENSG00000140262.17	TCF12	A3	11	2890.5	0.00269191	0.00812051	0.000342259
ENSG00000140526.17	ABHD2	A3	43	555	0.0415627	0.10362	7.82301e-05
ENSG00000140718.20	FTO	A3	99	959.5	0.0549072	0.108031	7.6611e-06
ENSG00000142599.17	RERE	A3	316.5	2365.5	0.113324	0.151674	0.0287775
ENSG00000143322.19	ABL2	A3	12.5	164.5	0.0656579	0.091371	3.02476e-05
ENSG00000143797.11	MBOAT2	A3	108.5	957	0.054443	0.11169	0.000414753
ENSG00000144036.15	EXOC6B	A3	381.5	1749	0.138338	0.197748	0.029125
ENSG00000144426.18	NBEAL1	A3	14	711.5	0.0152892	0.0206279	0.0349855
ENSG00000144455.13	SUMF1	A3	20.5	277	0.0665652	0.08577	0.000414753
ENSG00000144468.16	RHBDD1	A3	84	242	0.183164	0.275805	0.0254164
ENSG00000144741.17	SLC25A26	A3	35.5	899.5	0.00871934	0.0886789	0.00024654
ENSG00000144893.12	MED12L	A3	34	615	0.0527016	0.0826004	0.0037125
ENSG00000145216.15	FIP1L1	A3	57	308	0.0733298	0.179858	3.02476e-05
ENSG00000145332.13	KLHL8	A3	75	238.5	0.175066	0.239242	0.014211
ENSG00000145687.16	SSBP2	A3	23.5	696	0.0147418	0.047798	0.000715102
ENSG00000145734.18	BDP1	A3	38.5	1356.5	0.0218655	0.0283833	0.00145983
ENSG00000145743.15	FBXL17	A3	39.5	531	0.0509361	0.11027	0.00109435
ENSG00000146072.6	TNFRSF21	A3	23.5	209.5	0.0757512	0.174265	0.00310762
ENSG00000146963.17	LUC7L2	A3	21	16	0.477755	0.555746	0.0146623
ENSG00000147471.11	PLPBP	A3	36	222	0.0916343	0.168082	0.0048267
ENSG00000147481.14	SNTG1	A3	124.5	791	0.0754925	0.160993	0.00022318
ENSG00000147862.15	NFIB	A3	33	550	0.0328677	0.0843548	0.0172394
ENSG00000148053.15	NTRK2	A3	189.5	8707	0.011639	0.0279497	0.00820596
ENSG00000148484.17	RSU1	A3	20.5	393.5	0.0131485	0.0691982	0.0336106
ENSG00000148498.15	PARD3	A3	28	639.5	0.0340324	0.0533514	0.0245526
ENSG00000150760.12	DOCK1	A3	58.5	2066	0.0199887	0.0282729	1.5675e-05
ENSG00000151276.23	MAGI1	A3	22.5	572.5	0.0282829	0.052268	0.000377089
ENSG00000151322.18	NPAS3	A3	76	443	0.091246	0.160121	0.0111677
ENSG00000151422.12	FER	A3	40	907.5	0.020877	0.0701987	2.63589e-05
ENSG00000151612.15	ZNF827	A3	47	270	0.116468	0.178453	0.0133154
ENSG00000151779.12	NBAS	A3	76.5	2559.5	0.0145603	0.0398583	0.0166855
ENSG00000151893.14	CACUL1	A3	13	410	0.028107	0.0365106	0.00317105
ENSG00000153046.17	CDYL	A3	114	108.5	0.248693	0.583312	0.000784648
ENSG00000153147.5	SMARCA5	A3	348.5	3339.5	0.0520803	0.149307	0.00373652
ENSG00000153208.16	MERTK	A3	9.5	702.5	0.00759104	0.0170675	7.82301e-05
ENSG00000154655.15	L3MBTL4	A3	35.5	363.5	0.060218	0.105893	0.0250869
ENSG00000155897.9	ADCY8	A3	5	334	0.0107085	0.0225768	0.00226466
ENSG00000155966.13	AFF2	A3	34	72	0.222712	0.411733	0.0030273
ENSG00000156011.16	PSD3	A3	92	1495	0.0626742	0.0517302	0.00487624
ENSG00000156017.12	CARNMT1	A3	33.5	168.5	0.137213	0.228996	0.0293691
ENSG00000156273.15	BACH1	A3	34	176.5	0.159544	0.225111	0.0170605
ENSG00000157500.10	APPL1	A3	75.5	1277	0.0310632	0.0727658	0.00166715
ENSG00000157680.15	DGKI	A3	53.5	1174.5	0.0283491	0.0707938	5.0236e-05
ENSG00000157764.12	BRAF	A3	39.5	1003.5	0.0348533	0.0497775	0.000715102
ENSG00000157837.15	SPPL3	A3	50	298.5	0.0856599	0.150092	0.0030273
ENSG00000158161.15	EYA3	A3	19.5	259	0.0443089	0.0891803	0.0357041
ENSG00000158636.16	EMSY	A3	20.5	278.5	0.0487503	0.0686162	0.00018013
ENSG00000162600.11	OMA1	A3	28	317	0.0664764	0.0822002	0.026285
ENSG00000162836.11	ACP6	A3	12.5	144.5	0.0604101	0.105397	0.0423401
ENSG00000163625.15	WDFY3	A3	31	4492	0.00551512	0.0110095	0.00150328
ENSG00000163738.18	MTHFD2L	A3	23	253	0.0805573	0.0961561	0.0156724
ENSG00000164100.8	NDST3	A3	24	114	0.149659	0.197665	0.04121
ENSG00000164197.11	RNF180	A3	20	262	0.0542976	0.0872332	0.0048617
ENSG00000164199.16	ADGRV1	A3	58.5	3440.5	0.0102756	0.0223663	6.65496e-06
ENSG00000164808.16	SPIDR	A3	90	744.5	0.0916997	0.130338	0.00428861
ENSG00000165323.15	FAT3	A3	91.5	751	0.0505847	0.207508	0.00840119
ENSG00000165521.15	EML5	A3	37	528	0.0649586	0.0830544	0.000606419
ENSG00000166747.12	AP1G1	A3	14.5	1082.5	0.00790349	0.0164627	0.00508466
ENSG00000166889.13	PATL1	A3	7	193.5	0.0202938	0.0701574	0.0154417
ENSG00000168916.15	ZNF608	A3	30	194.5	0.11356	0.158406	0.0242993
ENSG00000169398.19	PTK2	A3	462	5142	0.0733114	0.0961655	0.0115828
ENSG00000169760.17	NLGN1	A3	17.5	236	0.0341818	0.0928066	9.13874e-05
ENSG00000169891.17	REPS2	A3	55	551.5	0.0697771	0.0835682	0.00166715
ENSG00000170832.12	USP32	A3	22	2022	0.0119505	0.0113377	0.00304692
ENSG00000170921.15	TANC2	A3	13.5	1143	0.022408	0.0121764	0.023556
ENSG00000171587.14	DSCAM	A3	15.5	662	0.0126694	0.0345365	0.00670712
ENSG00000171634.16	BPTF	A3	71.5	1483.5	0.0408537	0.0528296	7.02884e-05
ENSG00000173064.12	HECTD4	A3	54	2571.5	0.0124889	0.02446	0.0156724
ENSG00000173258.12	ZNF483	A3	49	479.5	0.0731076	0.109108	0.0140273
ENSG00000173575.20	CHD2	A3	81.5	871.5	0.0436296	0.0945999	0.00482052
ENSG00000173681.16	BCLAF3	A3	13	193	0.0582787	0.0926919	0.000800426
ENSG00000173889.15	PHC3	A3	89.5	526.5	0.118112	0.152097	0.0222148
ENSG00000174197.16	MGA	A3	85.5	793	0.0656479	0.133649	0.0072689
ENSG00000174373.16	RALGAPA1	A3	62	2612	0.0153737	0.0351165	8.28611e-05
ENSG00000175198.15	PCCA	A3	130.5	1427.5	0.0660276	0.0991059	0.00474464
ENSG00000177707.10	NECTIN3	A3	24.5	381.5	0.0407306	0.0947577	6.80364e-05
ENSG00000178971.13	CTC1	A3	15	142	0.0549388	0.137916	0.0451174
ENSG00000180376.16	CCDC66	A3	43	363	0.0703996	0.121593	0.000865741
ENSG00000181826.9	RELL1	A3	29	127.5	0.134732	0.217183	0.00653454
ENSG00000183354.11	KIAA2026	A3	44	283.5	0.0701606	0.149429	0.0266915
ENSG00000186001.12	LRCH3	A3	60	711.5	0.0453845	0.0763989	0.0465381
ENSG00000187240.13	DYNC2H1	A3	50.5	2047.5	0.0151547	0.0412424	0.0392823
ENSG00000187391.19	MAGI2	A3	95	1234.5	0.049444	0.0935944	0.00634778
ENSG00000188026.12	RILPL1	A3	21.5	148	0.0864974	0.167674	0.00128498
ENSG00000196814.14	MVB12B	A3	57.5	501	0.0555356	0.120923	0.00169026
ENSG00000196914.8	ARHGEF12	A3	149	4171	0.0162658	0.0342228	0.0314072
ENSG00000197776.7	KLHDC1	A3	24.5	286.5	0.063383	0.0701151	0.00018013
ENSG00000198160.14	MIER1	A3	23.5	429.5	0.036639	0.0556084	0.00130258
ENSG00000198162.12	MAN1A2	A3	459.5	2734.5	0.111162	0.182023	0.00026299
ENSG00000198589.10	LRBA	A3	71	1474.5	0.0251318	0.080545	0.00098037
ENSG00000198604.10	BAZ1A	A3	13.5	260	0.026825	0.0482346	0.0152514
ENSG00000198648.10	STK39	A3	195	1809	0.0795168	0.118146	0.000639543
ENSG00000198879.11	SFMBT2	A3	150.5	560.5	0.146406	0.251934	0.000138737
ENSG00000198900.5	TOP1	A3	34	569	0.0356756	0.0636365	0.00156348
ENSG00000203805.10	PLPP4	A3	7.5	119.5	0.0516077	0.120465	0.000715102
ENSG00000204138.12	PHACTR4	A3	9.5	188	0.0397166	0.083228	0.00975075
ENSG00000204217.13	BMPR2	A3	78	625	0.0812451	0.11903	0.0168836
ENSG00000213079.9	SCAF8	A3	84.5	1196.5	0.0276509	0.0802982	0.000142867
ENSG00000217128.11	FNIP1	A3	25	774	0.0227413	0.0374788	0.00641363
ENSG00000219626.8	FAM228B	A3	46.5	22.5	0.547211	0.726379	0.030839
ENSG00000240038.6	AMY2B	A3	28	499.5	0.0413065	0.0589254	0.000282513
ENSG00000241962.9	AC079447.1	A3	21	49	0.240485	0.416511	0.0030273
ENSG00000244754.8	N4BP2L2	A3	196	1244.5	0.0968058	0.160098	0.0152514
ENSG00000253729.7	PRKDC	A3	25	3839	0.00333614	0.00719793	0.00119917
ENSG00000255794.7	RMST	A3	158	4	0.954481	0.979403	0.0152514
ENSG00000278540.4	ACACA	A3	23.5	1927	0.00657214	0.0130191	0.00205939
ENSG00000005483.20	KMT2E	GBM	33	1451.5	0.0147529	0.033144	0.00438728
ENSG00000048649.13	RSF1	GBM	20	453	0.0306894	0.0567253	0.00498338
ENSG00000054282.15	SDCCAG8	GBM	27.5	720	0.031049	0.054088	0.000244239
ENSG00000055609.17	KMT2C	GBM	16.5	3510	0.00710645	0.0109268	0.000657844
ENSG00000061794.12	MRPS35	GBM	20.5	233	0.0423871	0.117637	0.00353592
ENSG00000073921.17	PICALM	GBM	49.5	2585.5	0.0145201	0.0259632	0.000657844
ENSG00000075420.12	FNDC3B	GBM	26.5	428	0.0380371	0.107497	0.000210195
ENSG00000082898.16	XPO1	GBM	27	1408	0.0169679	0.0293195	0.000496103
ENSG00000099331.13	MYO9B	GBM	9	1848.5	0.00583204	0.00877841	0.00248971
ENSG00000103544.14	C16orf62	GBM	19	1095.5	0.013853	0.0247605	0.00682079
ENSG00000105701.15	FKBP8	GBM	23.5	2200.5	0.0120614	0.0187254	0.00513995
ENSG00000106261.16	ZKSCAN1	GBM	33.5	324	0.106801	0.128008	0.0415666
ENSG00000110422.11	HIPK3	GBM	61	598.5	0.0830771	0.160893	0.00473403
ENSG00000112531.16	QKI	GBM	17.5	4255.5	0.00651204	0.0104898	0.000244239
ENSG00000119042.16	SATB2	GBM	54.5	550	0.0673012	0.108072	0.0364695
ENSG00000131051.22	RBM39	GBM	51.5	2721	0.0140002	0.0330933	0.00311232
ENSG00000132466.18	ANKRD17	GBM	24	2044.5	0.01063	0.017911	0.000657844
ENSG00000134744.13	ZCCHC11	GBM	11.5	720	0.0182418	0.0401244	0.000314315
ENSG00000135018.13	UBQLN1	GBM	26	1274.5	0.014793	0.0288456	6.87865e-05
ENSG00000135298.13	ADGRB3	GBM	69.5	1715.5	0.0377337	0.0754382	0.00855604
ENSG00000145734.18	BDP1	GBM	13.5	1163	0.010424	0.0176309	2.34506e-05
ENSG00000151612.15	ZNF827	GBM	11.5	231	0.0514265	0.0816676	0.00390394
ENSG00000151779.12	NBAS	GBM	24.5	1939.5	0.00825363	0.0210176	0.00627976
ENSG00000153046.17	CDYL	GBM	33.5	85	0.197662	0.395309	6.87865e-05
ENSG00000153147.5	SMARCA5	GBM	75	2001	0.0253075	0.0685168	0.0415666
ENSG00000153827.13	TRIP12	GBM	19.5	3011.5	0.00395827	0.0104652	0.00157798
ENSG00000154310.16	TNIK	GBM	18	1481.5	0.0128008	0.0193202	0.000210195
ENSG00000155816.19	FMN2	GBM	40	704.5	0.0341121	0.0713732	0.000210195
ENSG00000165323.15	FAT3	GBM	37	711.5	0.0298656	0.110828	0.000210195
ENSG00000165525.17	NEMF	GBM	15	1268.5	0.00924793	0.0170307	0.000973715
ENSG00000166377.19	ATP9B	GBM	24.5	816.5	0.0290073	0.0572631	0.000210195
ENSG00000166734.18	CASC4	GBM	10	1257.5	0.00731266	0.0189014	0.00390394
ENSG00000172456.17	FGGY	GBM	33	231.5	0.080902	0.147856	0.00397742
ENSG00000177200.16	CHD9	GBM	22	1700.5	0.00910445	0.0229376	0.00869559
ENSG00000179115.10	FARSA	GBM	14	709.5	0.0237464	0.0269612	0.0487057
ENSG00000181555.20	SETD2	GBM	22.5	800	0.0262028	0.0471853	0.00468052
ENSG00000182670.13	TTC3	GBM	19	4890	0.00314618	0.00705803	0.0216462
ENSG00000183023.18	SLC8A1	GBM	129	342	0.215619	0.308831	0.00311232
ENSG00000196914.8	ARHGEF12	GBM	17	3837	0.00687981	0.0138832	0.00265485
ENSG00000197603.13	C5orf42	GBM	12.5	1413	0.00961041	0.0180134	0.0239381
ENSG00000198363.17	ASPH	GBM	30.5	1502	0.0214017	0.027211	0.00775851
ENSG00000244754.8	N4BP2L2	GBM	32	525	0.0455729	0.0876936	0.0128312
