# Supplementary material for: Genome-wide perturbations of Alu expression and Alu-associated post-transcriptional regulations distinguish oligodendroglioma from other gliomas
Source: Commun Biol. 2022 Jan 18;5:62. doi: 10.1038/s42003-022-03011-w (PMC8766575; doi:10.1038/s42003-022-03011-w)
Supplement: Supplementary file 7 — Supplementary Data 4 [file 42003_2022_3011_MOESM7_ESM.xlsx]

## Sheet: Sheet1
Pathology	GOBPID	Term	Pvalue
A2	GO:2000310	regulation of NMDA receptor activity	6.64565e-05
A2	GO:0097119	postsynaptic density protein 95 clustering	0.000189735
A2	GO:0097104	postsynaptic membrane assembly	0.000236823
A2	GO:0060134	prepulse inhibition	0.000346328
A2	GO:0051965	positive regulation of synapse assembly	0.000364716
A2	GO:1900449	regulation of glutamate receptor signaling pathway	0.000401811
A2	GO:0007158	neuron cell-cell adhesion	0.000476121
A2	GO:0099601	regulation of neurotransmitter receptor activity	0.000483103
A2	GO:1900242	regulation of synaptic vesicle endocytosis	0.000626022
A2	GO:0035249	synaptic transmission, glutamatergic	0.000944298
A2	GO:0098698	postsynaptic specialization assembly	0.000985435
A2	GO:0050807	regulation of synapse organization	0.00103477
A2	GO:0001964	startle response	0.00119459
A2	GO:0035235	ionotropic glutamate receptor signaling pathway	0.00119459
A2	GO:0050803	regulation of synapse structure or activity	0.00122423
A2	GO:0007215	glutamate receptor signaling pathway	0.00127242
A2	GO:0051963	regulation of synapse assembly	0.00131276
A2	GO:1903421	regulation of synaptic vesicle recycling	0.00142315
A2	GO:0031338	regulation of vesicle fusion	0.00154465
A2	GO:1904861	excitatory synapse assembly	0.00154465
A2	GO:0051968	positive regulation of synaptic transmission, glutamatergic	0.00167093
A2	GO:0099560	synaptic membrane adhesion	0.00167093
A2	GO:1905606	regulation of presynapse assembly	0.00180198
A2	GO:2000463	positive regulation of excitatory postsynaptic potential	0.00180198
A2	GO:0098693	regulation of synaptic vesicle cycle	0.00181051
A2	GO:0099068	postsynapse assembly	0.00193777
A2	GO:0099174	regulation of presynapse organization	0.00193777
A2	GO:0071709	membrane assembly	0.00222348
A2	GO:0097106	postsynaptic density organization	0.00222348
A2	GO:0099084	postsynaptic specialization organization	0.00252791
A2	GO:0033043	regulation of organelle organization	0.00263808
A2	GO:0001941	postsynaptic membrane organization	0.00301926
A2	GO:0044091	membrane biogenesis	0.00301926
A2	GO:0010469	regulation of signaling receptor activity	0.00312579
A2	GO:0099054	presynapse assembly	0.00355175
A2	GO:0098815	modulation of excitatory postsynaptic potential	0.00373829
A2	GO:0048813	dendrite morphogenesis	0.00395659
A2	GO:0099172	presynapse organization	0.00412482
A2	GO:2001257	regulation of cation channel activity	0.00446135
A2	GO:0007269	neurotransmitter secretion	0.00472774
A2	GO:0099643	signal release from synapse	0.00481864
A2	GO:0061024	membrane organization	0.00492625
A2	GO:0050795	regulation of behavior	0.00539049
A2	GO:0071248	cellular response to metal ion	0.00548473
A2	GO:0051128	regulation of cellular component organization	0.00602165
A2	GO:0043113	receptor clustering	0.00608199
A2	GO:0007416	synapse assembly	0.00609779
A2	GO:0038093	Fc receptor signaling pathway	0.00631091
A2	GO:0048488	synaptic vesicle endocytosis	0.00632105
A2	GO:0140238	presynaptic endocytosis	0.00632105
A2	GO:0048667	cell morphogenesis involved in neuron differentiation	0.00680953
A2	GO:0031646	positive regulation of neurological system process	0.00731952
A2	GO:0099504	synaptic vesicle cycle	0.00756287
A2	GO:0071241	cellular response to inorganic substance	0.00780519
A2	GO:0035418	protein localization to synapse	0.00811218
A2	GO:0051966	regulation of synaptic transmission, glutamatergic	0.00866119
A2	GO:0051130	positive regulation of cellular component organization	0.0091184
A2	GO:0072657	protein localization to membrane	0.00916902
A2	GO:0036465	synaptic vesicle recycling	0.00951517
A2	GO:0044087	regulation of cellular component biogenesis	0.0101765
A2	GO:0048812	neuron projection morphogenesis	0.0105036
A2	GO:0050808	synapse organization	0.0108295
A2	GO:0120039	plasma membrane bounded cell projection morphogenesis	0.011491
A2	GO:0048858	cell projection morphogenesis	0.0118072
A2	GO:0032412	regulation of ion transmembrane transporter activity	0.0121576
A2	GO:0071277	cellular response to calcium ion	0.0122916
A2	GO:0022898	regulation of transmembrane transporter activity	0.0131324
A2	GO:0032990	cell part morphogenesis	0.013305
A2	GO:0060079	excitatory postsynaptic potential	0.0143163
A2	GO:0016358	dendrite development	0.0143251
A2	GO:0051049	regulation of transport	0.0146824
A2	GO:0006836	neurotransmitter transport	0.0148546
A2	GO:0032409	regulation of transporter activity	0.0152138
A2	GO:0050905	neuromuscular process	0.0153793
A3	GO:0007268	chemical synaptic transmission	2.05141e-05
A3	GO:0098916	anterograde trans-synaptic signaling	2.05141e-05
A3	GO:0099537	trans-synaptic signaling	2.51333e-05
A3	GO:0007215	glutamate receptor signaling pathway	2.55458e-05
A3	GO:0099536	synaptic signaling	2.91904e-05
A3	GO:0042391	regulation of membrane potential	4.0019e-05
A3	GO:0043269	regulation of ion transport	5.26174e-05
A3	GO:2000310	regulation of NMDA receptor activity	7.19809e-05
A3	GO:0006812	cation transport	8.77867e-05
A3	GO:0060078	regulation of postsynaptic membrane potential	9.22566e-05
A3	GO:0034765	regulation of ion transmembrane transport	0.000100378
A3	GO:0034220	ion transmembrane transport	0.000129648
A3	GO:0071109	superior temporal gyrus development	0.000168267
A3	GO:0035235	ionotropic glutamate receptor signaling pathway	0.000168367
A3	GO:0021932	hindbrain radial glia guided cell migration	0.00017153
A3	GO:0071804	cellular potassium ion transport	0.000278226
A3	GO:0071805	potassium ion transmembrane transport	0.000278226
A3	GO:0015672	monovalent inorganic cation transport	0.000368159
A3	GO:0051179	localization	0.000494643
A3	GO:0043113	receptor clustering	0.000508517
A3	GO:0098655	cation transmembrane transport	0.00051472
A3	GO:0034762	regulation of transmembrane transport	0.000542236
A3	GO:0021535	cell migration in hindbrain	0.000562046
A3	GO:0006813	potassium ion transport	0.00064831
A3	GO:1904062	regulation of cation transmembrane transport	0.000836349
A3	GO:0051641	cellular localization	0.000908448
A3	GO:0035418	protein localization to synapse	0.000921992
A3	GO:0021942	radial glia guided migration of Purkinje cell	0.000992378
A3	GO:0006811	ion transport	0.00102491
A3	GO:0006814	sodium ion transport	0.00102775
A3	GO:0035637	multicellular organismal signaling	0.0010708
A3	GO:1900449	regulation of glutamate receptor signaling pathway	0.00124887
A3	GO:2001222	regulation of neuron migration	0.0014451
A3	GO:0008090	retrograde axonal transport	0.00152873
A3	GO:0030242	autophagy of peroxisome	0.00163982
A3	GO:0099601	regulation of neurotransmitter receptor activity	0.0016544
A3	GO:0099504	synaptic vesicle cycle	0.00183985
A3	GO:0048813	dendrite morphogenesis	0.00207882
A3	GO:0070507	regulation of microtubule cytoskeleton organization	0.00212508
A3	GO:0051668	localization within membrane	0.00216641
A3	GO:0098693	regulation of synaptic vesicle cycle	0.00224065
A3	GO:0048489	synaptic vesicle transport	0.00225684
A3	GO:0097480	establishment of synaptic vesicle localization	0.00225684
A3	GO:0055085	transmembrane transport	0.00235618
A3	GO:0030001	metal ion transport	0.0023625
A3	GO:0042297	vocal learning	0.00243871
A3	GO:0051661	maintenance of centrosome location	0.00243871
A3	GO:0098596	imitative learning	0.00243871
A3	GO:0098598	learned vocalization behavior or vocal learning	0.00243871
A3	GO:0006836	neurotransmitter transport	0.00248884
A3	GO:0016079	synaptic vesicle exocytosis	0.00258946
A3	GO:2001257	regulation of cation channel activity	0.00264805
A3	GO:0001964	startle response	0.00277713
A3	GO:0007269	neurotransmitter secretion	0.00286221
A3	GO:0051649	establishment of localization in cell	0.00291753
A3	GO:0099643	signal release from synapse	0.00297416
A3	GO:0030534	adult behavior	0.00325946
A3	GO:0098597	observational learning	0.00338505
A3	GO:0060079	excitatory postsynaptic potential	0.00344991
A3	GO:0097479	synaptic vesicle localization	0.00345584
A3	GO:1903421	regulation of synaptic vesicle recycling	0.00358112
A3	GO:0051640	organelle localization	0.00388524
GBM	GO:0035249	synaptic transmission, glutamatergic	4.4926e-05
GBM	GO:0051649	establishment of localization in cell	6.19204e-05
O3	GO:0007215	glutamate receptor signaling pathway	0.000124704
O3	GO:0035235	ionotropic glutamate receptor signaling pathway	0.000134113
O3	GO:0051649	establishment of localization in cell	0.000193797
O3	GO:0097104	postsynaptic membrane assembly	0.000203933
