# Supplementary material for: Genome-wide perturbations of Alu expression and Alu-associated post-transcriptional regulations distinguish oligodendroglioma from other gliomas
Source: Commun Biol. 2022 Jan 18;5:62. doi: 10.1038/s42003-022-03011-w (PMC8766575; doi:10.1038/s42003-022-03011-w)
Supplement: Supplementary file 8 — Supplementary Data 5 [file 42003_2022_3011_MOESM8_ESM.xlsx]

## Sheet: Sheet1
Pathology	GOBPID	Term	Pvalue
A2	GO:0006996	organelle organization	2.30657e-12
A2	GO:0016043	cellular component organization	1.396e-08
A2	GO:0071840	cellular component organization or biogenesis	8.16599e-08
A2	GO:0006325	chromatin organization	1.96035e-07
A2	GO:0051276	chromosome organization	1.8639e-06
A2	GO:0000226	microtubule cytoskeleton organization	2.41456e-06
A2	GO:0007010	cytoskeleton organization	3.07522e-06
A2	GO:0016570	histone modification	1.84494e-05
A2	GO:0007017	microtubule-based process	1.85513e-05
A2	GO:0016569	covalent chromatin modification	2.84323e-05
A2	GO:0033043	regulation of organelle organization	3.17783e-05
A2	GO:0051641	cellular localization	4.18513e-05
A2	GO:0006464	cellular protein modification process	4.44705e-05
A2	GO:0036211	protein modification process	4.44705e-05
A2	GO:0032989	cellular component morphogenesis	4.89606e-05
A2	GO:0044260	cellular macromolecule metabolic process	4.89769e-05
A2	GO:0043087	regulation of GTPase activity	5.78449e-05
A2	GO:0031324	negative regulation of cellular metabolic process	6.01311e-05
A2	GO:0120036	plasma membrane bounded cell projection organization	6.42569e-05
A2	GO:0018193	peptidyl-amino acid modification	6.49301e-05
A2	GO:0030030	cell projection organization	6.56952e-05
A2	GO:0048856	anatomical structure development	9.76641e-05
A2	GO:0051172	negative regulation of nitrogen compound metabolic process	9.89841e-05
A2	GO:0009653	anatomical structure morphogenesis	9.9035e-05
A2	GO:0010558	negative regulation of macromolecule biosynthetic process	0.000105152
A2	GO:0007399	nervous system development	0.000105891
A2	GO:0032502	developmental process	0.000106743
A2	GO:0000902	cell morphogenesis	0.000120091
A2	GO:0016197	endosomal transport	0.000132657
A2	GO:0031323	regulation of cellular metabolic process	0.000138157
A2	GO:0033036	macromolecule localization	0.000148091
A2	GO:0016482	cytosolic transport	0.000171214
A2	GO:0043547	positive regulation of GTPase activity	0.000179134
A2	GO:0016584	nucleosome positioning	0.00017925
A2	GO:0043412	macromolecule modification	0.000181506
A2	GO:0010452	histone H3-K36 methylation	0.000205523
A2	GO:0018209	peptidyl-serine modification	0.000207181
A2	GO:0044267	cellular protein metabolic process	0.000217117
A2	GO:0048468	cell development	0.000233723
A2	GO:0051128	regulation of cellular component organization	0.000244887
A2	GO:0048699	generation of neurons	0.000250679
A2	GO:0000904	cell morphogenesis involved in differentiation	0.000253293
A2	GO:0031327	negative regulation of cellular biosynthetic process	0.000263707
A2	GO:0018105	peptidyl-serine phosphorylation	0.000273745
A2	GO:0042147	retrograde transport, endosome to Golgi	0.000289865
A2	GO:0007417	central nervous system development	0.000305774
A2	GO:0043112	receptor metabolic process	0.000345653
A2	GO:0030902	hindbrain development	0.000350878
A2	GO:2000113	negative regulation of cellular macromolecule biosynthetic process	0.000366816
A2	GO:0070925	organelle assembly	0.000375011
A2	GO:0022008	neurogenesis	0.000394244
A2	GO:0009890	negative regulation of biosynthetic process	0.000398414
A2	GO:0006282	regulation of DNA repair	0.000408914
A2	GO:0045197	establishment or maintenance of epithelial cell apical/basal polarity	0.000526489
A2	GO:0120031	plasma membrane bounded cell projection assembly	0.000537983
A2	GO:0070727	cellular macromolecule localization	0.000539927
A2	GO:0007275	multicellular organism development	0.000602487
A2	GO:0006281	DNA repair	0.000617783
A2	GO:0019222	regulation of metabolic process	0.00062119
A2	GO:0090630	activation of GTPase activity	0.000627128
A2	GO:0061157	mRNA destabilization	0.000644239
A2	GO:0030182	neuron differentiation	0.000690985
A2	GO:0021695	cerebellar cortex development	0.000693905
A2	GO:0021691	cerebellar Purkinje cell layer maturation	0.000705419
A2	GO:0030031	cell projection assembly	0.000750889
A2	GO:0010605	negative regulation of macromolecule metabolic process	0.000786599
A2	GO:0035088	establishment or maintenance of apical/basal cell polarity	0.000791702
A2	GO:0061245	establishment or maintenance of bipolar cell polarity	0.000791702
A2	GO:0019538	protein metabolic process	0.000807398
A2	GO:0008104	protein localization	0.000835549
A2	GO:0060271	cilium assembly	0.000872581
A2	GO:0007420	brain development	0.000899977
A2	GO:1902115	regulation of organelle assembly	0.000901471
A2	GO:0050779	RNA destabilization	0.00090728
A2	GO:0032273	positive regulation of protein polymerization	0.000912297
A2	GO:0032990	cell part morphogenesis	0.000998194
A2	GO:0016574	histone ubiquitination	0.00101892
A2	GO:0061014	positive regulation of mRNA catabolic process	0.00101892
A2	GO:0009892	negative regulation of metabolic process	0.00102257
A2	GO:0022607	cellular component assembly	0.00103959
A2	GO:0019219	regulation of nucleobase-containing compound metabolic process	0.00104579
A2	GO:0048813	dendrite morphogenesis	0.00107318
A2	GO:0060322	head development	0.00110105
A2	GO:0048666	neuron development	0.00110954
A2	GO:2000779	regulation of double-strand break repair	0.00112498
A2	GO:0120039	plasma membrane bounded cell projection morphogenesis	0.00116378
A2	GO:0045934	negative regulation of nucleobase-containing compound metabolic process	0.00117863
A2	GO:0034613	cellular protein localization	0.00126304
A2	GO:0048858	cell projection morphogenesis	0.00128973
A2	GO:0051254	positive regulation of RNA metabolic process	0.00129327
A2	GO:0140056	organelle localization by membrane tethering	0.00130739
A2	GO:0045935	positive regulation of nucleobase-containing compound metabolic process	0.00130998
A2	GO:0051171	regulation of nitrogen compound metabolic process	0.00132998
A2	GO:0031109	microtubule polymerization or depolymerization	0.00136046
A2	GO:0044782	cilium organization	0.0013971
A2	GO:0007163	establishment or maintenance of cell polarity	0.00148977
A2	GO:0048869	cellular developmental process	0.00154717
A2	GO:0048667	cell morphogenesis involved in neuron differentiation	0.00160966
A2	GO:0031175	neuron projection development	0.00164208
A2	GO:0032501	multicellular organismal process	0.00167289
A2	GO:0048812	neuron projection morphogenesis	0.0017077
A2	GO:0060255	regulation of macromolecule metabolic process	0.00173896
A2	GO:0043242	negative regulation of protein complex disassembly	0.0017935
A2	GO:0097435	supramolecular fiber organization	0.00184497
A2	GO:0021549	cerebellum development	0.00187177
A2	GO:0021953	central nervous system neuron differentiation	0.00189626
A2	GO:0048731	system development	0.00194222
A2	GO:0033182	regulation of histone ubiquitination	0.00194757
A2	GO:1905515	non-motile cilium assembly	0.00200719
A2	GO:0000045	autophagosome assembly	0.00201709
A2	GO:0021680	cerebellar Purkinje cell layer development	0.00205631
A2	GO:0022406	membrane docking	0.00206956
A2	GO:0021590	cerebellum maturation	0.00207895
A2	GO:0021699	cerebellar cortex maturation	0.00207895
A2	GO:0032455	nerve growth factor processing	0.00207895
A2	GO:0033183	negative regulation of histone ubiquitination	0.00207895
A2	GO:0070649	formin-nucleated actin cable assembly	0.00207895
A2	GO:0097676	histone H3-K36 dimethylation	0.00207895
A2	GO:0110009	formin-nucleated actin cable organization	0.00207895
A2	GO:1901314	regulation of histone H2A K63-linked ubiquitination	0.00207895
A2	GO:1901315	negative regulation of histone H2A K63-linked ubiquitination	0.00207895
A2	GO:0006974	cellular response to DNA damage stimulus	0.00208899
A2	GO:0051052	regulation of DNA metabolic process	0.00209919
A2	GO:0010556	regulation of macromolecule biosynthetic process	0.00213057
A2	GO:2000785	regulation of autophagosome assembly	0.00217703
A2	GO:0051258	protein polymerization	0.00217709
A2	GO:0016358	dendrite development	0.00219485
A2	GO:0046907	intracellular transport	0.00220477
A2	GO:0031334	positive regulation of protein complex assembly	0.00238661
A2	GO:0080090	regulation of primary metabolic process	0.00246229
A2	GO:1905037	autophagosome organization	0.00250693
A2	GO:1903313	positive regulation of mRNA metabolic process	0.00252236
A2	GO:0051640	organelle localization	0.00279846
A2	GO:0022037	metencephalon development	0.00288206
A2	GO:0097711	ciliary basal body-plasma membrane docking	0.00288206
A2	GO:0046785	microtubule polymerization	0.00296295
A2	GO:2000112	regulation of cellular macromolecule biosynthetic process	0.00317803
A2	GO:0006338	chromatin remodeling	0.00323768
A2	GO:2001020	regulation of response to DNA damage stimulus	0.00330853
A2	GO:0016571	histone methylation	0.00335575
A2	GO:0051649	establishment of localization in cell	0.00338483
A2	GO:1902745	positive regulation of lamellipodium organization	0.00342874
A2	GO:0010638	positive regulation of organelle organization	0.00356625
A2	GO:0051668	localization within membrane	0.0035988
A2	GO:0034622	cellular protein-containing complex assembly	0.00374122
A2	GO:0044088	regulation of vacuole organization	0.00396004
A2	GO:0010792	DNA double-strand break processing involved in repair via single-strand annealing	0.00408475
A2	GO:0040038	polar body extrusion after meiotic divisions	0.00408475
A2	GO:0051295	establishment of meiotic spindle localization	0.00408475
A2	GO:0097118	neuroligin clustering involved in postsynaptic membrane assembly	0.00408475
A2	GO:0097198	histone H3-K36 trimethylation	0.00408475
A2	GO:1903527	positive regulation of membrane tubulation	0.00408475
A2	GO:0044839	cell cycle G2/M phase transition	0.00415235
A2	GO:0021535	cell migration in hindbrain	0.00437448
A2	GO:1903507	negative regulation of nucleic acid-templated transcription	0.00440766
A2	GO:0007030	Golgi organization	0.00446328
A2	GO:1902679	negative regulation of RNA biosynthetic process	0.00448462
A2	GO:0065007	biological regulation	0.00454027
A2	GO:0006397	mRNA processing	0.00461777
A2	GO:0032271	regulation of protein polymerization	0.00468248
A2	GO:0030900	forebrain development	0.00474387
A2	GO:0006302	double-strand break repair	0.00508888
A2	GO:0051493	regulation of cytoskeleton organization	0.00538426
A2	GO:0002090	regulation of receptor internalization	0.00542987
A2	GO:0050794	regulation of cellular process	0.00562574
A2	GO:0000086	G2/M transition of mitotic cell cycle	0.00581498
A2	GO:0006479	protein methylation	0.00591064
A2	GO:0008213	protein alkylation	0.00591064
A2	GO:0031326	regulation of cellular biosynthetic process	0.00596397
A2	GO:0051248	negative regulation of protein metabolic process	0.00604828
A2	GO:0048523	negative regulation of cellular process	0.00608904
A2	GO:0030838	positive regulation of actin filament polymerization	0.00610702
A2	GO:0006897	endocytosis	0.00639683
A2	GO:0032535	regulation of cellular component size	0.0064346
A2	GO:0044085	cellular component biogenesis	0.0066119
A2	GO:0022027	interkinetic nuclear migration	0.00668841
A2	GO:0045002	double-strand break repair via single-strand annealing	0.00668841
A2	GO:0048733	sebaceous gland development	0.00668841
A2	GO:0070535	histone H2A K63-linked ubiquitination	0.00668841
A2	GO:0051127	positive regulation of actin nucleation	0.00669057
A2	GO:0099558	maintenance of synapse structure	0.00669057
A2	GO:0034728	nucleosome organization	0.00695675
A2	GO:0032269	negative regulation of cellular protein metabolic process	0.0071316
A2	GO:0071824	protein-DNA complex subunit organization	0.00714655
A3	GO:0006996	organelle organization	1.58188e-06
A3	GO:0007017	microtubule-based process	8.8367e-06
A3	GO:0000226	microtubule cytoskeleton organization	1.27935e-05
A3	GO:0051640	organelle localization	1.692e-05
A3	GO:0031109	microtubule polymerization or depolymerization	5.26229e-05
A3	GO:0007020	microtubule nucleation	5.68236e-05
A3	GO:0031323	regulation of cellular metabolic process	7.15199e-05
A3	GO:0009893	positive regulation of metabolic process	7.56317e-05
A3	GO:0031325	positive regulation of cellular metabolic process	0.00012925
A3	GO:0120036	plasma membrane bounded cell projection organization	0.000156937
A3	GO:0050794	regulation of cellular process	0.000182028
A3	GO:0051418	microtubule nucleation by microtubule organizing center	0.000230744
A3	GO:0019222	regulation of metabolic process	0.000237827
A3	GO:0030030	cell projection organization	0.000251373
A3	GO:0090222	centrosome-templated microtubule nucleation	0.000268953
A3	GO:0048522	positive regulation of cellular process	0.000276562
A3	GO:0007010	cytoskeleton organization	0.000280213
A3	GO:0016043	cellular component organization	0.000318565
A3	GO:0048518	positive regulation of biological process	0.000346872
A3	GO:0034643	establishment of mitochondrion localization, microtubule-mediated	0.000411428
A3	GO:0047497	mitochondrion transport along microtubule	0.000411428
A3	GO:0090148	membrane fission	0.000482553
A3	GO:0048592	eye morphogenesis	0.000483925
A3	GO:0051646	mitochondrion localization	0.000529952
A3	GO:0050789	regulation of biological process	0.000571544
A3	GO:0022607	cellular component assembly	0.000579014
A3	GO:0006338	chromatin remodeling	0.000588649
A3	GO:0051654	establishment of mitochondrion localization	0.000684553
A3	GO:0044260	cellular macromolecule metabolic process	0.000780949
A3	GO:0010604	positive regulation of macromolecule metabolic process	0.000783645
A3	GO:0048523	negative regulation of cellular process	0.000873255
A3	GO:0043087	regulation of GTPase activity	0.000920706
A3	GO:0031114	regulation of microtubule depolymerization	0.00092562
A3	GO:0051642	centrosome localization	0.00106611
A3	GO:0007173	epidermal growth factor receptor signaling pathway	0.00114708
A3	GO:0046785	microtubule polymerization	0.00116438
A3	GO:0061842	microtubule organizing center localization	0.00122092
A3	GO:0051173	positive regulation of nitrogen compound metabolic process	0.00123772
A3	GO:0031110	regulation of microtubule polymerization or depolymerization	0.00125157
A3	GO:0080090	regulation of primary metabolic process	0.00131251
A3	GO:0071840	cellular component organization or biogenesis	0.00136544
A3	GO:0033043	regulation of organelle organization	0.00166871
A3	GO:0045935	positive regulation of nucleobase-containing compound metabolic process	0.00192196
A3	GO:0051130	positive regulation of cellular component organization	0.00210905
A3	GO:0060341	regulation of cellular localization	0.00217801
A3	GO:1903201	regulation of oxidative stress-induced cell death	0.0022138
A3	GO:0006260	DNA replication	0.002216
A3	GO:0033554	cellular response to stress	0.00225864
A3	GO:0120031	plasma membrane bounded cell projection assembly	0.00228714
A3	GO:0051258	protein polymerization	0.00228836
A3	GO:0060255	regulation of macromolecule metabolic process	0.00246668
A3	GO:0045934	negative regulation of nucleobase-containing compound metabolic process	0.00248202
A3	GO:0010869	regulation of receptor biosynthetic process	0.00251177
A3	GO:0006325	chromatin organization	0.00256055
A3	GO:0034446	substrate adhesion-dependent cell spreading	0.00257506
A3	GO:0016584	nucleosome positioning	0.00260299
A3	GO:0050904	diapedesis	0.00260299
A3	GO:2000809	positive regulation of synaptic vesicle clustering	0.00260299
A3	GO:0051276	chromosome organization	0.00270518
A3	GO:0048593	camera-type eye morphogenesis	0.00273344
A3	GO:0018105	peptidyl-serine phosphorylation	0.00276386
A3	GO:0001941	postsynaptic membrane organization	0.00276841
A3	GO:0051171	regulation of nitrogen compound metabolic process	0.00278426
A3	GO:0030031	cell projection assembly	0.00289432
A3	GO:0090596	sensory organ morphogenesis	0.00293039
A3	GO:0048468	cell development	0.00300577
A3	GO:0043547	positive regulation of GTPase activity	0.00304191
A3	GO:0051056	regulation of small GTPase mediated signal transduction	0.00334837
A3	GO:0051641	cellular localization	0.0034508
A3	GO:0038127	ERBB signaling pathway	0.00348035
A3	GO:0032800	receptor biosynthetic process	0.00349374
A3	GO:1903599	positive regulation of autophagy of mitochondrion	0.00349374
A3	GO:0031324	negative regulation of cellular metabolic process	0.00354788
A3	GO:0051716	cellular response to stimulus	0.00360775
A3	GO:1902903	regulation of supramolecular fiber organization	0.00363406
A3	GO:0048519	negative regulation of biological process	0.00381057
A3	GO:0007264	small GTPase mediated signal transduction	0.00385598
A3	GO:0006547	histidine metabolic process	0.00386227
A3	GO:0045714	regulation of low-density lipoprotein particle receptor biosynthetic process	0.00386227
A3	GO:0030010	establishment of cell polarity	0.00399405
A3	GO:0065003	protein-containing complex assembly	0.00402359
A3	GO:0042276	error-prone translesion synthesis	0.00406094
A3	GO:0007019	microtubule depolymerization	0.00408131
A3	GO:1903146	regulation of autophagy of mitochondrion	0.00408131
GBM	GO:0016584	nucleosome positioning	7.85797e-05
GBM	GO:0006325	chromatin organization	0.000278657
O2	GO:0006464	cellular protein modification process	1.25113e-05
O2	GO:0036211	protein modification process	1.25113e-05
O2	GO:0043412	macromolecule modification	3.17588e-05
O2	GO:0006996	organelle organization	5.42239e-05
O2	GO:2000649	regulation of sodium ion transmembrane transporter activity	0.000134658
O2	GO:0030182	neuron differentiation	0.000145042
O2	GO:0048666	neuron development	0.000191291
O2	GO:0006325	chromatin organization	0.000195937
O2	GO:0002028	regulation of sodium ion transport	0.000315818
O2	GO:0048699	generation of neurons	0.000335254
O2	GO:1904017	cellular response to Thyroglobulin triiodothyronine	0.000345934
O2	GO:1902305	regulation of sodium ion transmembrane transport	0.000351346
O2	GO:0018193	peptidyl-amino acid modification	0.000356651
O2	GO:0016570	histone modification	0.000492989
O2	GO:2000650	negative regulation of sodium ion transmembrane transporter activity	0.000494215
O2	GO:0045664	regulation of neuron differentiation	0.000526686
O2	GO:0022008	neurogenesis	0.000605508
O2	GO:0051276	chromosome organization	0.000647065
O2	GO:0016569	covalent chromatin modification	0.00065886
O2	GO:1902306	negative regulation of sodium ion transmembrane transport	0.000696326
O2	GO:0120035	regulation of plasma membrane bounded cell projection organization	0.000764657
O2	GO:0120036	plasma membrane bounded cell projection organization	0.000799833
O2	GO:0031344	regulation of cell projection organization	0.000915361
O2	GO:0010975	regulation of neuron projection development	0.000928594
O2	GO:0070649	formin-nucleated actin cable assembly	0.00102501
O2	GO:0110009	formin-nucleated actin cable organization	0.00102501
O2	GO:1900825	regulation of membrane depolarization during cardiac muscle cell action potential	0.00102501
O2	GO:0048468	cell development	0.00104254
O2	GO:0070647	protein modification by small protein conjugation or removal	0.00106871
O2	GO:0007601	visual perception	0.00116399
O2	GO:0010763	positive regulation of fibroblast migration	0.00124182
O2	GO:0030030	cell projection organization	0.00126319
O2	GO:0031175	neuron projection development	0.00132494
O2	GO:0050953	sensory perception of light stimulus	0.00138066
O2	GO:0000226	microtubule cytoskeleton organization	0.0014229
O2	GO:0009893	positive regulation of metabolic process	0.00144949
O2	GO:1901017	negative regulation of potassium ion transmembrane transporter activity	0.00159226
O2	GO:0050767	regulation of neurogenesis	0.00168709
O2	GO:0031346	positive regulation of cell projection organization	0.0016947
O2	GO:0010604	positive regulation of macromolecule metabolic process	0.00193644
O2	GO:0007399	nervous system development	0.00196642
O2	GO:0010766	negative regulation of sodium ion transport	0.00199879
O2	GO:0006610	ribosomal protein import into nucleus	0.00202481
O2	GO:0040038	polar body extrusion after meiotic divisions	0.00202481
O2	GO:0051295	establishment of meiotic spindle localization	0.00202481
O2	GO:0098902	regulation of membrane depolarization during action potential	0.00202481
O2	GO:1904016	response to Thyroglobulin triiodothyronine	0.00202481
O2	GO:0006814	sodium ion transport	0.00217536
O2	GO:0051052	regulation of DNA metabolic process	0.00218645
O3	GO:0006996	organelle organization	4.31092e-15
O3	GO:0006325	chromatin organization	1.88382e-11
O3	GO:0051276	chromosome organization	1.25685e-09
O3	GO:0016043	cellular component organization	1.2689e-09
O3	GO:0071840	cellular component organization or biogenesis	2.41981e-08
O3	GO:0043412	macromolecule modification	5.81686e-08
O3	GO:0006464	cellular protein modification process	6.56669e-08
O3	GO:0036211	protein modification process	6.56669e-08
O3	GO:0016569	covalent chromatin modification	6.93696e-06
O3	GO:0051128	regulation of cellular component organization	9.51861e-06
O3	GO:0016570	histone modification	9.77904e-06
O3	GO:0007010	cytoskeleton organization	2.10345e-05
O3	GO:0044267	cellular protein metabolic process	2.95735e-05
O3	GO:0018193	peptidyl-amino acid modification	4.02138e-05
O3	GO:0120036	plasma membrane bounded cell projection organization	6.23319e-05
O3	GO:0022008	neurogenesis	7.34065e-05
O3	GO:0030030	cell projection organization	7.9299e-05
O3	GO:0032989	cellular component morphogenesis	8.32624e-05
O3	GO:0044260	cellular macromolecule metabolic process	8.533e-05
O3	GO:0018205	peptidyl-lysine modification	9.39125e-05
O3	GO:0043087	regulation of GTPase activity	0.000115279
O3	GO:0048699	generation of neurons	0.000122982
O3	GO:0010558	negative regulation of macromolecule biosynthetic process	0.000134622
O3	GO:0051172	negative regulation of nitrogen compound metabolic process	0.000161327
O3	GO:0000902	cell morphogenesis	0.00016193
O3	GO:0000289	nuclear-transcribed mRNA poly(A) tail shortening	0.00018588
O3	GO:0000226	microtubule cytoskeleton organization	0.000197302
O3	GO:0022604	regulation of cell morphogenesis	0.000224348
O3	GO:0033043	regulation of organelle organization	0.00022734
O3	GO:2000113	negative regulation of cellular macromolecule biosynthetic process	0.000230172
O3	GO:0031327	negative regulation of cellular biosynthetic process	0.000250926
O3	GO:0043547	positive regulation of GTPase activity	0.000250981
O3	GO:0051130	positive regulation of cellular component organization	0.000255958
O3	GO:0009890	negative regulation of biosynthetic process	0.000256856
O3	GO:0000904	cell morphogenesis involved in differentiation	0.000261694
O3	GO:0030182	neuron differentiation	0.0002701
O3	GO:0031585	regulation of inositol 1,4,5-trisphosphate-sensitive calcium-release channel activity	0.000279618
O3	GO:0016571	histone methylation	0.000299881
O3	GO:0043242	negative regulation of protein complex disassembly	0.000331222
O3	GO:1902115	regulation of organelle assembly	0.000348908
O3	GO:0048666	neuron development	0.000356162
O3	GO:0019538	protein metabolic process	0.000388376
O3	GO:0070647	protein modification by small protein conjugation or removal	0.000431238
O3	GO:0006470	protein dephosphorylation	0.000433598
O3	GO:0045934	negative regulation of nucleobase-containing compound metabolic process	0.000531413
O3	GO:0048869	cellular developmental process	0.000532247
O3	GO:0007017	microtubule-based process	0.000559888
O3	GO:0051641	cellular localization	0.000568288
O3	GO:0120035	regulation of plasma membrane bounded cell projection organization	0.000618831
O3	GO:0045935	positive regulation of nucleobase-containing compound metabolic process	0.000637403
O3	GO:0031344	regulation of cell projection organization	0.000781454
O3	GO:0033036	macromolecule localization	0.000797932
O3	GO:0043543	protein acylation	0.000800303
O3	GO:0032502	developmental process	0.000829796
O3	GO:0018023	peptidyl-lysine trimethylation	0.000863114
O3	GO:0007163	establishment or maintenance of cell polarity	0.00087984
O3	GO:0048856	anatomical structure development	0.000893862
O3	GO:0071103	DNA conformation change	0.000896931
O3	GO:0007626	locomotory behavior	0.000921771
O3	GO:0009894	regulation of catabolic process	0.000926495
O3	GO:0006338	chromatin remodeling	0.00098748
O3	GO:0030031	cell projection assembly	0.00100667
O3	GO:0048468	cell development	0.00101608
O3	GO:0031329	regulation of cellular catabolic process	0.00101774
O3	GO:0009893	positive regulation of metabolic process	0.00111008
O3	GO:0044089	positive regulation of cellular component biogenesis	0.00113858
O3	GO:0051603	proteolysis involved in cellular protein catabolic process	0.00115208
O3	GO:0007030	Golgi organization	0.00116567
O3	GO:0034329	cell junction assembly	0.00119465
O3	GO:0006479	protein methylation	0.00121951
O3	GO:0008213	protein alkylation	0.00121951
O3	GO:0120031	plasma membrane bounded cell projection assembly	0.00126189
O3	GO:0031324	negative regulation of cellular metabolic process	0.00129284
O3	GO:0010605	negative regulation of macromolecule metabolic process	0.00132465
O3	GO:0018105	peptidyl-serine phosphorylation	0.00142687
O3	GO:0018209	peptidyl-serine modification	0.00144794
O3	GO:0043297	apical junction assembly	0.00146883
O3	GO:0008104	protein localization	0.00151251
O3	GO:0007399	nervous system development	0.00155145
O3	GO:1903507	negative regulation of nucleic acid-templated transcription	0.00157546
O3	GO:1902679	negative regulation of RNA biosynthetic process	0.00161379
O3	GO:0034728	nucleosome organization	0.00164963
O3	GO:0034968	histone lysine methylation	0.00164963
O3	GO:0044265	cellular macromolecule catabolic process	0.00168223
O3	GO:0030010	establishment of cell polarity	0.00171255
O3	GO:0042552	myelination	0.00171255
O3	GO:0032472	Golgi calcium ion transport	0.00173625
O3	GO:0036228	protein localization to nuclear inner membrane	0.00173625
O3	GO:0097750	endosome membrane tubulation	0.00173625
O3	GO:0051254	positive regulation of RNA metabolic process	0.00174506
O3	GO:0048667	cell morphogenesis involved in neuron differentiation	0.00178582
O3	GO:0022011	myelination in peripheral nervous system	0.00180693
O3	GO:0032292	peripheral nervous system axon ensheathment	0.00180693
O3	GO:0044087	regulation of cellular component biogenesis	0.00192611
O3	GO:0007272	ensheathment of neurons	0.00198384
O3	GO:0008366	axon ensheathment	0.00198384
O3	GO:0016573	histone acetylation	0.00198449
O3	GO:0009057	macromolecule catabolic process	0.00198813
O3	GO:0006511	ubiquitin-dependent protein catabolic process	0.00199615
O3	GO:0030163	protein catabolic process	0.00202862
O3	GO:0061014	positive regulation of mRNA catabolic process	0.00211229
O3	GO:0042438	melanin biosynthetic process	0.00214356
O3	GO:0014037	Schwann cell differentiation	0.0021663
O3	GO:0031325	positive regulation of cellular metabolic process	0.00220669
O3	GO:0016197	endosomal transport	0.00221805
O3	GO:1904781	positive regulation of protein localization to centrosome	0.00222624
O3	GO:1901880	negative regulation of protein depolymerization	0.00236764
O3	GO:1903313	positive regulation of mRNA metabolic process	0.00240378
O3	GO:0019941	modification-dependent protein catabolic process	0.00240451
O3	GO:0070830	bicellular tight junction assembly	0.00241328
O3	GO:0018393	internal peptidyl-lysine acetylation	0.0024244
O3	GO:0060041	retina development in camera-type eye	0.00242811
O3	GO:0030154	cell differentiation	0.00252145
O3	GO:0010604	positive regulation of macromolecule metabolic process	0.00259861
O3	GO:0033044	regulation of chromosome organization	0.00262002
O3	GO:0010638	positive regulation of organelle organization	0.00262894
O3	GO:0061013	regulation of mRNA catabolic process	0.00267532
O3	GO:0007026	negative regulation of microtubule depolymerization	0.00272248
O3	GO:0120192	tight junction assembly	0.00274623
O3	GO:0031175	neuron projection development	0.00282586
O3	GO:0006582	melanin metabolic process	0.00282759
O3	GO:0006473	protein acetylation	0.00283295
O3	GO:0120039	plasma membrane bounded cell projection morphogenesis	0.00287172
O3	GO:0043632	modification-dependent macromolecule catabolic process	0.00306009
O3	GO:0010256	endomembrane system organization	0.00307359
O3	GO:0010975	regulation of neuron projection development	0.00309301
O3	GO:0032990	cell part morphogenesis	0.00311169
O3	GO:0006475	internal protein amino acid acetylation	0.00313314
O3	GO:0051253	negative regulation of RNA metabolic process	0.00316164
O3	GO:0051345	positive regulation of hydrolase activity	0.00320173
O3	GO:0048858	cell projection morphogenesis	0.00322692
O3	GO:0032434	regulation of proteasomal ubiquitin-dependent protein catabolic process	0.003255
O3	GO:0014044	Schwann cell development	0.00328817
O3	GO:0007610	behavior	0.00330469
O3	GO:0051052	regulation of DNA metabolic process	0.00332082
O3	GO:0048522	positive regulation of cellular process	0.00333199
O3	GO:0031111	negative regulation of microtubule polymerization or depolymerization	0.00342784
O3	GO:0060042	retina morphogenesis in camera-type eye	0.00342784
O3	GO:0009653	anatomical structure morphogenesis	0.00342804
O3	GO:0031987	locomotion involved in locomotory behavior	0.00345211
O3	GO:0120193	tight junction organization	0.00351673
O3	GO:0010769	regulation of cell morphogenesis involved in differentiation	0.00360801
O3	GO:0044782	cilium organization	0.00370841
O3	GO:0006333	chromatin assembly or disassembly	0.00371838
O3	GO:0018022	peptidyl-lysine methylation	0.00371838
O3	GO:0034330	cell junction organization	0.00389198
O3	GO:0018394	peptidyl-lysine acetylation	0.00400327
O3	GO:0022603	regulation of anatomical structure morphogenesis	0.0040278
O3	GO:1902117	positive regulation of organelle assembly	0.00404098
O3	GO:0045892	negative regulation of transcription, DNA-templated	0.00405191
O3	GO:0033554	cellular response to stress	0.00442212
O3	GO:0000209	protein polyubiquitination	0.00444733
O3	GO:0050794	regulation of cellular process	0.00452974
O3	GO:0044257	cellular protein catabolic process	0.00461029
O3	GO:0010842	retina layer formation	0.00461412
O3	GO:0051336	regulation of hydrolase activity	0.00464196
O3	GO:0043414	macromolecule methylation	0.00465023
O3	GO:0010863	positive regulation of phospholipase C activity	0.00466511
O3	GO:0031114	regulation of microtubule depolymerization	0.00466511
O3	GO:0060271	cilium assembly	0.00467357
O3	GO:0071824	protein-DNA complex subunit organization	0.00487585
O3	GO:0035335	peptidyl-tyrosine dephosphorylation	0.00490148
O3	GO:0048518	positive regulation of biological process	0.0049022
O3	GO:0010628	positive regulation of gene expression	0.00493574
O3	GO:0001654	eye development	0.00496078
O3	GO:0031334	positive regulation of protein complex assembly	0.00496188
O3	GO:0007512	adult heart development	0.00501877
O3	GO:0072176	nephric duct development	0.00501877
O3	GO:0003383	apical constriction	0.00506444
O3	GO:0031587	positive regulation of inositol 1,4,5-trisphosphate-sensitive calcium-release channel activity	0.00506444
O3	GO:0071596	ubiquitin-dependent protein catabolic process via the N-end rule pathway	0.00506444
