# Supplementary material for: Genome-wide perturbations of Alu expression and Alu-associated post-transcriptional regulations distinguish oligodendroglioma from other gliomas
Source: Commun Biol. 2022 Jan 18;5:62. doi: 10.1038/s42003-022-03011-w (PMC8766575; doi:10.1038/s42003-022-03011-w)
Supplement: Supplementary file 9 — Supplementary Data 6 [file 42003_2022_3011_MOESM9_ESM.xlsx]

## Sheet: editing_type_prop
Type	Number	Prop
A->G	572385	0.817143
C->T	29960	0.0427712
T->C	26090	0.0372464
G->A	25074	0.0357959
G->C	7331	0.0104658
C->G	6899	0.00984909
G->T	6045	0.00862991
T->A	5435	0.00775906
A->T	5421	0.00773908
A->C	5338	0.00762059
C->A	5274	0.00752922
T->G	5219	0.0074507
