# Supplementary material for: Genome-wide perturbations of Alu expression and Alu-associated post-transcriptional regulations distinguish oligodendroglioma from other gliomas
Source: Commun Biol. 2022 Jan 18;5:62. doi: 10.1038/s42003-022-03011-w (PMC8766575; doi:10.1038/s42003-022-03011-w)
Supplement: Supplementary file 10 — Supplementary Data 7 [file 42003_2022_3011_MOESM10_ESM.xlsx]

## Sheet: suppl_data_sample
Patient ID	Pathology	Tissue	Sample ID	MappedReadNum	AtoIeditingNum	AEI	CircReadNum
Case_1	O2	Normal	N35	47564709	98833	2.50208	44857
Case_1	O2	Tumor	T35	89603671	130495	2.03204	42855
Case_2	O2	Normal	N37	86315240	108097	1.88978	38959
Case_2	O2	Tumor	T37	73359681	73880	2.32066	44047
Case_3	O2	Normal	N38	48064403	46567	1.93257	18069
Case_3	O2	Tumor	T38	60862998	54684	2.90013	23370
Case_44	O2	Normal	N54	59178635	61771	2.40469	60408
Case_44	O2	Tumor	T54	52768164	40276	2.34904	48291
Case_45	O2	Normal	N55-2	57306429	51035	2.21278	41495
Case_45	O2	Tumor	T55	58475721	49657	1.91305	37261
Case_46	O2	Normal	N48-1	60165879	57352	2.90014	86110
Case_46	O2	Tumor	T56	58718090	32363	1.74007	42328
Case_35	O3	Normal	N43-1	56734153	30015	2.23276	41631
Case_35	O3	Tumor	T43-1	60129854	27957	2.10018	50410
Case_36	O3	Normal	N44	55430061	38292	2.61968	72868
Case_36	O3	Tumor	T44	48386873	28954	1.98644	50410
Case_37	O3	Normal	N45-2	59365213	52789	2.35102	61395
Case_37	O3	Tumor	T45	58437883	42665	2.04396	34218
Case_38	O3	Normal	N46-2	59067020	38674	2.15427	66234
Case_38	O3	Tumor	T46	59137544	33978	1.97897	77496
Case_39	O3	Normal	N47-2	62334593	38904	2.39068	87153
Case_39	O3	Tumor	T47	59366745	37968	2.26181	27891
Case_4	O3	Normal	N31	93114287	98608	2.17819	105600
Case_4	O3	Tumor	T31	78742119	63905	2.27134	30779
Case_41	O3	Normal	N49	56873905	25008	2.37007	101205
Case_41	O3	Tumor	T49	59076249	37542	1.9547	39267
Case_5	O3	Normal	N32	90057961	60443	1.8672	47983
Case_5	O3	Tumor	T32	82465179	93993	1.6994	32378
Case_6	O3	Normal	N33	49641594	61953	2.38801	36148
Case_6	O3	Tumor	T33	65825667	74741	1.95648	17079
Case_42	A2	Normal	N51-1	60956460	53323	2.9666	86259
Case_42	A2	Tumor	T51	60741564	21465	2.30068	38979
Case_43	A2	Normal	N52	58056104	35134	2.95569	96982
Case_43	A2	Tumor	T52	54930254	24111	2.06991	45734
Case_7	A2	Normal	N1	48502030	97693	2.78204	55499
Case_7	A2	Tumor	T1	75225237	91471	2.11721	46249
Case_8	A2	Normal	N2	59918364	108454	2.77186	64606
Case_8	A2	Tumor	T2	51981386	89144	1.86242	4634
Case_11	A3	Normal	N7	56060792	72755	2.27803	52278
Case_11	A3	Tumor	T7	53689924	88247	1.52978	4198
Case_13	A3	Normal	N8	48490675	73192	2.42161	53886
Case_13	A3	Tumor	T8	54830271	49366	2.0877	69510
Case_19	A3	Normal	N17	57067189	79987	2.85927	70094
Case_19	A3	Tumor	T17	70964543	74728	2.03602	51322
Case_31	A3	Normal	N39	59816622	42090	2.47241	109386
Case_31	A3	Tumor	T39	60586215	37487	2.64859	40811
Case_33	A3	Normal	N41	58001135	40498	2.36074	88674
Case_33	A3	Tumor	T41	51799554	32106	2.15612	20325
Case_26	A4	Normal	N26	51299697	79020	NA	49870
Case_26	A4	Tumor	T26	59378498	57177	NA	30646
Case_27	A4	Normal	N27	53723747	82619	NA	8773
Case_27	A4	Tumor	T27	57422005	54732	NA	11301
Case_10	GBM	Normal	N6	61064083	123869	2.3575	4698
Case_10	GBM	Tumor	T6	63521343	132850	2.16897	4874
Case_17	GBM	Normal	N12	59001707	96654	2.02771	8914
Case_17	GBM	Tumor	T12	47936061	71445	1.75468	3226
Case_18	GBM	Normal	N13	59393674	109192	2.50782	13475
Case_18	GBM	Tumor	T13	52781761	106348	2.02516	2941
Case_20	GBM	Normal	N18	83698263	153064	2.37358	17314
Case_20	GBM	Tumor	T18	55262006	118069	2.2766	5458
Case_21	GBM	Normal	N19	68791064	110640	2.5432	21741
Case_21	GBM	Tumor	T19	49302565	68120	1.66407	2815
Case_22	GBM	Normal	N20	60417990	100994	2.0966	9216
Case_22	GBM	Tumor	T20	53133819	52635	1.38026	2937
Case_23	GBM	Normal	N22	49511214	71492	2.31546	32926
Case_23	GBM	Tumor	T22	80195785	88483	2.00452	28712
Case_24	GBM	Normal	N24	62216951	64854	2.24912	64021
Case_24	GBM	Tumor	T24	66051177	74401	1.63588	13046
Case_25	GBM	Normal	N25	59401781	56984	2.4742	89233
Case_25	GBM	Tumor	T25	68310053	57204	2.05208	36968
Case_28	GBM	Normal	N14	49626520	78022	2.15973	9457
Case_28	GBM	Tumor	T14	70213785	118026	2.06797	7913
Case_29	GBM	Normal	N16	79785252	102194	2.27316	18960
Case_29	GBM	Tumor	T16	53198099	107698	2.29023	2277
Case_30	GBM	Normal	N21	48785238	83277	2.00292	2759
Case_30	GBM	Tumor	T21	54897839	60757	1.46784	5049
Case_32	GBM	Normal	N40	56539026	38938	2.97419	91173
Case_32	GBM	Tumor	T40	44196450	24292	2.06512	23108
Case_34	GBM	Normal	N42-1	60380662	35207	1.97374	65033
Case_34	GBM	Tumor	T42	57493711	34440	2.06442	22163
Case_9	GBM	Normal	N4	62100197	107839	2.10259	12867
Case_9	GBM	Tumor	T4	51825089	95644	2.05966	2610
