# Supplementary material for: Genome-wide perturbations of Alu expression and Alu-associated post-transcriptional regulations distinguish oligodendroglioma from other gliomas
Source: Commun Biol. 2022 Jan 18;5:62. doi: 10.1038/s42003-022-03011-w (PMC8766575; doi:10.1038/s42003-022-03011-w)
Supplement: Supplementary file 11 — Supplementary Data 8 [file 42003_2022_3011_MOESM11_ESM.xlsx]

## Sheet: Supplementary Data 8
Gene_id	Gene_name	Alu	CircFound
ENSG00000223972.5	DDX11L1	0	FALSE
ENSG00000227232.5	WASH7P	0	FALSE
ENSG00000278267.1	MIR6859-1	0	FALSE
ENSG00000243485.5	MIR1302-2HG	0	FALSE
ENSG00000284332.1	MIR1302-2	0	FALSE
ENSG00000237613.2	FAM138A	0	FALSE
ENSG00000268020.3	AL627309.6	0	FALSE
ENSG00000240361.2	OR4G11P	0	FALSE
ENSG00000186092.5	OR4F5	0	FALSE
ENSG00000238009.6	AL627309.1	1	FALSE
ENSG00000239945.1	AL627309.3	0	FALSE
ENSG00000233750.3	CICP27	0	FALSE
ENSG00000268903.1	AL627309.7	0	FALSE
ENSG00000269981.1	AL627309.8	0	FALSE
ENSG00000239906.1	AL627309.2	0	FALSE
ENSG00000241860.6	AL627309.5	1	FALSE
ENSG00000222623.1	RNU6-1100P	0	FALSE
ENSG00000241599.1	AL627309.4	0	FALSE
ENSG00000279928.2	FO538757.2	0	FALSE
ENSG00000279457.4	FO538757.1	0	FALSE
ENSG00000273874.1	MIR6859-2	0	FALSE
ENSG00000228463.10	AP006222.1	1	FALSE
ENSG00000236679.2	RPL23AP24	0	FALSE
ENSG00000236601.2	AL732372.1	1	FALSE
ENSG00000237094.12	AL732372.2	1	FALSE
ENSG00000269732.1	WBP1LP7	0	FALSE
ENSG00000284733.1	OR4F29	0	FALSE
ENSG00000233653.3	CICP7	0	FALSE
ENSG00000250575.1	AL732372.3	0	FALSE
ENSG00000278757.1	U6	0	FALSE
ENSG00000230021.9	AL669831.3	1	FALSE
ENSG00000235146.2	AC114498.1	1	FALSE
ENSG00000225972.1	MTND1P23	0	FALSE
ENSG00000225630.1	MTND2P28	0	FALSE
ENSG00000237973.1	MTCO1P12	0	FALSE
ENSG00000278791.1	MIR6723	0	FALSE
ENSG00000229344.1	MTCO2P12	0	FALSE
ENSG00000240409.1	MTATP8P1	0	FALSE
ENSG00000248527.1	MTATP6P1	0	FALSE
ENSG00000198744.5	MTCO3P12	0	FALSE
ENSG00000268663.1	WBP1LP6	0	FALSE
ENSG00000284662.1	OR4F16	0	FALSE
ENSG00000229376.3	CICP3	0	FALSE
ENSG00000228327.3	AL669831.1	1	FALSE
ENSG00000223181.1	RNU6-1199P	0	FALSE
ENSG00000229905.1	AL669831.2	0	FALSE
ENSG00000237491.8	AL669831.5	1	FALSE
ENSG00000230092.7	AL669831.4	1	TRUE
ENSG00000177757.2	FAM87B	0	FALSE
ENSG00000228794.8	LINC01128	0	FALSE
ENSG00000225880.5	LINC00115	0	FALSE
ENSG00000230368.2	FAM41C	1	FALSE
ENSG00000234711.1	TUBB8P11	0	FALSE
ENSG00000283040.1	AL669831.6	0	FALSE
ENSG00000272438.1	AL645608.7	1	FALSE
ENSG00000230699.2	AL645608.3	0	FALSE
ENSG00000241180.1	AL645608.5	0	FALSE
ENSG00000223764.2	AL645608.1	0	FALSE
ENSG00000187634.11	SAMD11	1	TRUE
ENSG00000188976.10	NOC2L	1	FALSE
ENSG00000187961.13	KLHL17	0	FALSE
ENSG00000187583.10	PLEKHN1	1	FALSE
ENSG00000187642.9	PERM1	0	FALSE
ENSG00000272512.1	AL645608.8	0	FALSE
ENSG00000188290.10	HES4	0	FALSE
ENSG00000187608.8	ISG15	1	FALSE
ENSG00000231702.2	AL645608.4	0	FALSE
ENSG00000224969.1	AL645608.2	1	FALSE
ENSG00000188157.14	AGRN	1	TRUE
ENSG00000242590.1	AL645608.6	0	FALSE
ENSG00000217801.9	AL390719.1	0	FALSE
ENSG00000273443.1	AL645608.9	0	FALSE
ENSG00000237330.2	RNF223	1	FALSE
ENSG00000131591.17	C1orf159	1	FALSE
ENSG00000223823.1	LINC01342	1	FALSE
ENSG00000207730.3	MIR200B	0	FALSE
ENSG00000207607.3	MIR200A	0	FALSE
ENSG00000198976.1	MIR429	0	FALSE
ENSG00000272141.1	AL390719.2	0	FALSE
ENSG00000205231.1	TTLL10-AS1	1	FALSE
ENSG00000162571.13	TTLL10	1	FALSE
ENSG00000186891.13	TNFRSF18	0	FALSE
ENSG00000186827.10	TNFRSF4	0	FALSE
ENSG00000078808.16	SDF4	1	TRUE
ENSG00000176022.4	B3GALT6	0	FALSE
ENSG00000184163.3	C1QTNF12	0	FALSE
ENSG00000260179.1	AL162741.1	0	FALSE
ENSG00000160087.20	UBE2J2	1	TRUE
ENSG00000230415.1	LINC01786	1	FALSE
ENSG00000162572.20	SCNN1D	1	FALSE
ENSG00000131584.18	ACAP3	1	FALSE
ENSG00000278073.1	MIR6726	0	FALSE
ENSG00000169972.11	PUSL1	0	FALSE
ENSG00000127054.20	INTS11	1	TRUE
ENSG00000283712.1	MIR6727	0	FALSE
ENSG00000240731.1	AL139287.1	1	FALSE
ENSG00000224051.6	CPTP	0	FALSE
ENSG00000169962.4	TAS1R3	0	FALSE
ENSG00000107404.19	DVL1	0	FALSE
ENSG00000284372.1	MIR6808	0	FALSE
ENSG00000162576.16	MXRA8	0	FALSE
ENSG00000175756.13	AURKAIP1	0	FALSE
ENSG00000223663.2	NDUFB4P8	0	FALSE
ENSG00000221978.11	CCNL2	1	TRUE
ENSG00000224870.6	AL391244.1	0	FALSE
ENSG00000242485.5	MRPL20	1	FALSE
ENSG00000264293.2	RN7SL657P	0	FALSE
ENSG00000272455.1	AL391244.3	1	FALSE
ENSG00000235098.8	ANKRD65	0	FALSE
ENSG00000225905.1	AL391244.2	0	FALSE
ENSG00000205116.3	TMEM88B	0	FALSE
ENSG00000225285.1	LINC01770	0	FALSE
ENSG00000179403.11	VWA1	0	FALSE
ENSG00000215915.9	ATAD3C	1	FALSE
ENSG00000160072.19	ATAD3B	1	FALSE
ENSG00000284740.1	AL645728.2	1	FALSE
ENSG00000197785.13	ATAD3A	1	FALSE
ENSG00000205090.8	TMEM240	0	FALSE
ENSG00000160075.11	SSU72	1	FALSE
ENSG00000215014.4	AL645728.1	1	FALSE
ENSG00000274481.1	AL691432.3	0	FALSE
ENSG00000228594.3	FNDC10	0	FALSE
ENSG00000272106.1	AL691432.2	0	FALSE
ENSG00000197530.12	MIB2	1	FALSE
ENSG00000189409.13	MMP23B	0	FALSE
ENSG00000248333.8	CDK11B	1	TRUE
ENSG00000272004.1	FO704657.1	0	FALSE
ENSG00000189339.11	SLC35E2B	1	FALSE
ENSG00000269737.2	AL691432.1	1	FALSE
ENSG00000215914.4	MMP23A	0	FALSE
ENSG00000008128.22	CDK11A	1	FALSE
ENSG00000268575.1	AL031282.2	1	FALSE
ENSG00000227775.3	AL031282.1	1	FALSE
ENSG00000215790.6	SLC35E2	1	FALSE
ENSG00000008130.15	NADK	1	FALSE
ENSG00000078369.17	GNB1	1	TRUE
ENSG00000231050.1	AL109917.1	0	FALSE
ENSG00000169885.9	CALML6	0	FALSE
ENSG00000178821.12	TMEM52	0	FALSE
ENSG00000142609.17	CFAP74	1	FALSE
ENSG00000233542.1	AL391845.2	1	FALSE
ENSG00000187730.8	GABRD	1	TRUE
ENSG00000226969.1	AL391845.1	0	FALSE
ENSG00000067606.16	PRKCZ	1	TRUE
ENSG00000271806.1	AL590822.2	1	FALSE
ENSG00000182873.5	PRKCZ-AS1	0	FALSE
ENSG00000162585.16	FAAP20	1	FALSE
ENSG00000234396.3	AL590822.1	1	FALSE
ENSG00000157933.9	SKI	1	TRUE
ENSG00000116151.13	MORN1	1	FALSE
ENSG00000272161.1	AL589739.1	0	FALSE
ENSG00000269896.2	AL513477.1	0	FALSE
ENSG00000272420.1	AL513477.2	0	FALSE
ENSG00000157916.19	RER1	0	TRUE
ENSG00000157911.9	PEX10	1	FALSE
ENSG00000149527.17	PLCH2	1	FALSE
ENSG00000224387.1	AL139246.1	0	FALSE
ENSG00000229393.1	AL139246.4	0	FALSE
ENSG00000157881.13	PANK4	0	FALSE
ENSG00000197921.5	HES5	0	FALSE
ENSG00000272449.1	AL139246.5	0	FALSE
ENSG00000238164.6	TNFRSF14-AS1	0	FALSE
ENSG00000157873.17	TNFRSF14	0	FALSE
ENSG00000225931.3	AL139246.2	0	FALSE
ENSG00000228037.1	AL139246.3	1	FALSE
ENSG00000157870.14	FAM213B	0	FALSE
ENSG00000142606.15	MMEL1	1	FALSE
ENSG00000237058.1	AL831784.1	0	FALSE
ENSG00000215912.12	TTC34	1	FALSE
ENSG00000283259.1	AC242022.1	0	FALSE
ENSG00000233234.1	AL592464.2	0	FALSE
ENSG00000231630.1	AL592464.1	0	FALSE
ENSG00000284745.1	AL589702.1	0	FALSE
ENSG00000169717.6	ACTRT2	0	FALSE
ENSG00000177133.10	LINC00982	0	FALSE
ENSG00000142611.16	PRDM16	1	FALSE
ENSG00000283572.1	MIR4251	0	FALSE
ENSG00000226286.1	AL008733.1	0	FALSE
ENSG00000279839.1	AL512383.1	0	FALSE
ENSG00000272235.1	AL590438.1	0	FALSE
ENSG00000130762.14	ARHGEF16	0	FALSE
ENSG00000272088.1	AL512413.1	0	FALSE
ENSG00000162591.15	MEGF6	1	FALSE
ENSG00000207776.1	MIR551A	0	FALSE
ENSG00000238260.1	AL513320.1	0	FALSE
ENSG00000158109.14	TPRG1L	1	FALSE
ENSG00000116213.15	WRAP73	0	FALSE
ENSG00000078900.14	TP73	1	FALSE
ENSG00000227589.1	AL136528.1	1	FALSE
ENSG00000235131.1	AL136528.2	0	FALSE
ENSG00000227372.11	TP73-AS1	1	FALSE
ENSG00000276189.1	TP73-AS1	0	FALSE
ENSG00000162592.9	CCDC27	1	FALSE
ENSG00000235169.7	SMIM1	0	FALSE
ENSG00000130764.9	LRRC47	1	FALSE
ENSG00000266075.2	RN7SL574P	0	FALSE
ENSG00000272153.1	AL365330.1	0	FALSE
ENSG00000116198.12	CEP104	1	TRUE
ENSG00000169598.15	DFFB	1	FALSE
ENSG00000198912.10	C1orf174	1	FALSE
ENSG00000236423.5	LINC01134	1	FALSE
ENSG00000233304.6	LINC01346	1	FALSE
ENSG00000226374.2	LINC01345	0	FALSE
ENSG00000284668.1	AL805961.1	1	FALSE
ENSG00000284703.1	AL805961.2	1	FALSE
ENSG00000229280.1	EEF1DP6	0	FALSE
ENSG00000235054.3	LINC01777	1	FALSE
ENSG00000284694.1	AL355602.1	0	FALSE
ENSG00000227169.2	Z98747.1	0	FALSE
ENSG00000232596.2	LINC01646	0	FALSE
ENSG00000196581.10	AJAP1	1	TRUE
ENSG00000284739.1	BX005132.2	0	FALSE
ENSG00000284674.1	BX005132.1	1	FALSE
ENSG00000231510.1	AL691497.1	0	FALSE
ENSG00000284616.1	AL139823.1	1	FALSE
ENSG00000284692.1	Z98259.3	0	FALSE
ENSG00000284666.1	Z98259.2	0	FALSE
ENSG00000260972.1	Z98259.1	0	FALSE
ENSG00000283356.1	Z97988.1	0	FALSE
ENSG00000236948.2	AL365255.1	1	FALSE
ENSG00000264341.1	MIR4417	0	FALSE
ENSG00000264101.1	MIR4689	0	FALSE
ENSG00000131697.17	NPHP4	1	TRUE
ENSG00000069424.14	KCNAB2	1	FALSE
ENSG00000116254.17	CHD5	1	TRUE
ENSG00000116251.9	RPL22	1	FALSE
ENSG00000226944.1	AL031847.1	1	FALSE
ENSG00000158286.12	RNF207	1	FALSE
ENSG00000116237.15	ICMT	1	TRUE
ENSG00000225077.2	LINC00337	1	FALSE
ENSG00000173673.7	HES3	1	FALSE
ENSG00000158292.6	GPR153	1	FALSE
ENSG00000097021.19	ACOT7	1	FALSE
ENSG00000271746.1	AL031848.2	0	FALSE
ENSG00000069812.11	HES2	1	FALSE
ENSG00000187017.15	ESPN	1	FALSE
ENSG00000265392.1	MIR4252	0	FALSE
ENSG00000231868.1	AL031848.1	0	FALSE
ENSG00000215788.9	TNFRSF25	1	FALSE
ENSG00000171680.21	PLEKHG5	1	FALSE
ENSG00000162408.10	NOL9	1	TRUE
ENSG00000253022.1	RNU6-731P	0	FALSE
ENSG00000229519.2	AL591866.1	0	FALSE
ENSG00000173662.20	TAS1R1	1	FALSE
ENSG00000204859.12	ZBTB48	1	FALSE
ENSG00000162413.16	KLHL21	1	TRUE
ENSG00000116273.5	PHF13	1	FALSE
ENSG00000041988.15	THAP3	1	FALSE
ENSG00000007923.15	DNAJC11	1	TRUE
ENSG00000228750.6	LINC01672	1	FALSE
ENSG00000284744.1	AL591163.1	1	FALSE
ENSG00000237436.1	AL590128.2	0	FALSE
ENSG00000171735.18	CAMTA1	1	TRUE
ENSG00000227950.1	AL590128.1	0	FALSE
ENSG00000237365.1	AL512330.1	1	FALSE
ENSG00000207056.1	RNU1-8P	0	FALSE
ENSG00000237402.1	CAMTA1-IT1	0	FALSE
ENSG00000237728.2	Z97987.1	1	FALSE
ENSG00000225126.1	AL365194.1	0	FALSE
ENSG00000270171.1	AL359881.3	0	FALSE
ENSG00000270035.1	AL359881.2	0	FALSE
ENSG00000269978.1	AL359881.1	0	FALSE
ENSG00000049245.12	VAMP3	1	TRUE
ENSG00000269925.1	Z98884.2	0	FALSE
ENSG00000049246.14	PER3	1	TRUE
ENSG00000236266.1	Z98884.1	1	FALSE
ENSG00000049247.13	UTS2	1	FALSE
ENSG00000049249.8	TNFRSF9	1	FALSE
ENSG00000270330.1	AL009183.1	0	FALSE
ENSG00000116288.12	PARK7	1	FALSE
ENSG00000200344.1	Y_RNA	0	FALSE
ENSG00000284747.1	AL034417.4	1	FALSE
ENSG00000284716.1	AL034417.3	1	FALSE
ENSG00000116285.12	ERRFI1	1	FALSE
ENSG00000238290.1	AL034417.2	1	FALSE
ENSG00000232848.1	AL034417.1	1	FALSE
ENSG00000229305.1	AL358876.1	1	FALSE
ENSG00000227634.2	LINC01714	1	FALSE
ENSG00000200975.1	RNU1-7P	0	FALSE
ENSG00000233645.1	AL358876.2	1	FALSE
ENSG00000251977.1	RNU6-991P	0	FALSE
ENSG00000162426.14	SLC45A1	1	FALSE
ENSG00000252254.1	Y_RNA	0	FALSE
ENSG00000142599.17	RERE	1	TRUE
ENSG00000232912.5	AL096855.1	1	FALSE
ENSG00000221083.1	SNORA77	0	FALSE
ENSG00000270282.1	AL096855.2	0	FALSE
ENSG00000234619.1	RPL7P11	0	FALSE
ENSG00000224315.2	RPL7P7	0	FALSE
ENSG00000222511.2	Y_RNA	0	FALSE
ENSG00000226545.1	AL357552.1	0	FALSE
ENSG00000228423.2	AL357552.2	0	FALSE
ENSG00000229716.2	RPL23AP19	0	FALSE
ENSG00000074800.13	ENO1	1	TRUE
ENSG00000274258.1	MIR6728	0	FALSE
ENSG00000236269.1	ENO1-IT1	1	FALSE
ENSG00000230679.1	ENO1-AS1	0	FALSE
ENSG00000201725.1	RNU6-304P	0	FALSE
ENSG00000238249.2	HMGN2P17	0	FALSE
ENSG00000232208.2	AL139415.1	0	FALSE
ENSG00000232663.2	AL139415.2	0	FALSE
ENSG00000131686.14	CA6	1	FALSE
ENSG00000265141.2	RN7SL451P	0	FALSE
ENSG00000197241.3	SLC2A7	1	FALSE
ENSG00000142583.17	SLC2A5	1	TRUE
ENSG00000252404.1	SCARNA16	0	FALSE
ENSG00000180758.11	GPR157	1	FALSE
ENSG00000228526.6	MIR34AHG	1	FALSE
ENSG00000284357.1	MIR34A	0	FALSE
ENSG00000234546.3	LINC01759	1	FALSE
ENSG00000281937.1	Z98044.1	0	FALSE
ENSG00000049239.12	H6PD	1	FALSE
ENSG00000171621.13	SPSB1	1	FALSE
ENSG00000284652.1	BX323043.1	0	FALSE
ENSG00000284693.1	AL928921.2	1	FALSE
ENSG00000252956.1	RNA5SP40	0	FALSE
ENSG00000235263.1	AL928921.1	0	FALSE
ENSG00000171612.6	SLC25A33	1	TRUE
ENSG00000231181.1	AL954705.1	0	FALSE
ENSG00000188807.12	TMEM201	1	FALSE
ENSG00000171608.15	PIK3CD	1	TRUE
ENSG00000179840.5	PIK3CD-AS1	0	FALSE
ENSG00000233268.3	AL691449.1	1	FALSE
ENSG00000231789.2	PIK3CD-AS2	1	FALSE
ENSG00000171603.16	CLSTN1	1	TRUE
ENSG00000271264.1	MZT1P1	0	FALSE
ENSG00000280113.2	AL357140.3	0	FALSE
ENSG00000178585.14	CTNNBIP1	1	TRUE
ENSG00000223989.1	AL357140.1	0	FALSE
ENSG00000162441.11	LZIC	1	TRUE
ENSG00000228150.1	AL357140.2	1	FALSE
ENSG00000173614.13	NMNAT1	1	TRUE
ENSG00000202415.1	RN7SKP269	0	FALSE
ENSG00000283611.1	AL357140.4	1	FALSE
ENSG00000265521.1	MIR5697	0	FALSE
ENSG00000241326.1	AL603962.1	1	FALSE
ENSG00000162444.11	RBP7	1	TRUE
ENSG00000130939.18	UBE4B	1	TRUE
ENSG00000224340.1	AL590639.1	0	FALSE
ENSG00000233623.2	PGAM1P11	1	FALSE
ENSG00000201746.1	RNU6-828P	0	FALSE
ENSG00000054523.17	KIF1B	1	TRUE
ENSG00000264881.1	MIR1273D	0	FALSE
ENSG00000199562.1	RNU6-37P	0	FALSE
ENSG00000264501.2	RN7SL731P	0	FALSE
ENSG00000284735.1	AL139424.3	1	FALSE
ENSG00000284642.1	AL139424.2	1	FALSE
ENSG00000142657.20	PGD	1	TRUE
ENSG00000271989.1	AL139424.1	0	FALSE
ENSG00000251503.8	CENPS-CORT	1	TRUE
ENSG00000175279.21	CENPS	1	FALSE
ENSG00000241563.3	CORT	0	FALSE
ENSG00000160049.11	DFFA	1	TRUE
ENSG00000203469.2	AL354956.1	0	FALSE
ENSG00000142655.12	PEX14	1	FALSE
ENSG00000243267.3	RN7SL614P	0	FALSE
ENSG00000130940.14	CASZ1	1	FALSE
ENSG00000272078.1	AL139423.1	1	FALSE
ENSG00000225158.2	HSPE1P24	0	FALSE
ENSG00000175262.14	C1orf127	1	FALSE
ENSG00000215785.2	CFL1P6	1	FALSE
ENSG00000120948.16	TARDBP	1	TRUE
ENSG00000277726.4	AL109811.4	1	FALSE
ENSG00000009724.16	MASP2	1	FALSE
ENSG00000271895.2	AL109811.3	0	FALSE
ENSG00000116649.9	SRM	1	FALSE
ENSG00000171824.13	EXOSC10	1	TRUE
ENSG00000226849.1	AL109811.1	1	FALSE
ENSG00000230337.1	AL109811.2	1	FALSE
ENSG00000198793.12	MTOR	1	TRUE
ENSG00000225602.5	MTOR-AS1	1	FALSE
ENSG00000253086.1	RNU6-537P	0	FALSE
ENSG00000171819.4	ANGPTL7	1	FALSE
ENSG00000207451.1	RNU6-291P	0	FALSE
ENSG00000238173.1	RPL39P6	0	FALSE
ENSG00000120942.13	UBIAD1	1	FALSE
ENSG00000238199.1	UBE2V2P3	1	FALSE
ENSG00000284646.1	AL031291.1	1	FALSE
ENSG00000224338.2	MTCYBP45	0	FALSE
ENSG00000204624.7	DISP3	1	TRUE
ENSG00000235643.1	LINC01647	0	FALSE
ENSG00000284708.1	AL031731.1	1	FALSE
ENSG00000116661.10	FBXO2	1	FALSE
ENSG00000132879.13	FBXO44	1	TRUE
ENSG00000116663.10	FBXO6	1	FALSE
ENSG00000116670.14	MAD2L2	1	FALSE
ENSG00000162490.6	DRAXIN	1	TRUE
ENSG00000177674.15	AGTRAP	1	FALSE
ENSG00000215910.7	C1orf167	1	FALSE
ENSG00000177553.6	AL953897.1	0	FALSE
ENSG00000177000.11	MTHFR	1	TRUE
ENSG00000011021.21	CLCN6	1	TRUE
ENSG00000242349.5	NPPA-AS1	0	FALSE
ENSG00000276470.1	NPPA-AS1_1	0	FALSE
ENSG00000278852.1	NPPA-AS1_2	0	FALSE
ENSG00000175206.10	NPPA	1	FALSE
ENSG00000275915.1	NPPA-AS1_3	0	FALSE
ENSG00000120937.8	NPPB	0	FALSE
ENSG00000224904.1	AL021155.1	0	FALSE
ENSG00000199347.1	RNU5E-1	0	FALSE
ENSG00000201801.1	RNU5E-4P	0	FALSE
ENSG00000116685.15	KIAA2013	1	FALSE
ENSG00000083444.16	PLOD1	1	TRUE
ENSG00000116688.16	MFN2	1	TRUE
ENSG00000270914.1	AL096840.1	0	FALSE
ENSG00000116691.10	MIIP	1	FALSE
ENSG00000202461.1	Y_RNA	0	FALSE
ENSG00000276869.1	MIR6729	0	FALSE
ENSG00000243539.3	RN7SL649P	0	FALSE
ENSG00000120949.14	TNFRSF8	1	FALSE
ENSG00000201135.1	RNU6-777P	0	FALSE
ENSG00000227875.2	RPL23AP89	0	FALSE
ENSG00000283789.1	MIR7846	0	FALSE
ENSG00000028137.18	TNFRSF1B	1	FALSE
ENSG00000263676.1	MIR4632	0	FALSE
ENSG00000225196.2	RPL10P17	0	FALSE
ENSG00000252969.1	SNORA70	0	FALSE
ENSG00000048707.13	VPS13D	1	TRUE
ENSG00000239149.1	SNORA59A	0	FALSE
ENSG00000229484.1	AC243836.1	0	FALSE
ENSG00000162496.8	DHRS3	1	TRUE
ENSG00000221340.1	RNU6ATAC18P	0	FALSE
ENSG00000276830.1	MIR6730	0	FALSE
ENSG00000272482.1	AC254633.1	0	FALSE
ENSG00000204518.2	AADACL4	1	FALSE
ENSG00000226166.2	AC244670.1	0	FALSE
ENSG00000188984.11	AADACL3	1	FALSE
ENSG00000157330.9	C1orf158	1	FALSE
ENSG00000116726.4	PRAMEF12	0	FALSE
ENSG00000116721.9	PRAMEF1	0	FALSE
ENSG00000228338.1	LINC01784	0	FALSE
ENSG00000239810.3	PRAMEF11	1	FALSE
ENSG00000231103.2	PRAMEF30P	1	FALSE
ENSG00000179172.9	HNRNPCL1	0	FALSE
ENSG00000120952.4	PRAMEF2	0	FALSE
ENSG00000243073.3	PRAMEF4	1	FALSE
ENSG00000187545.5	PRAMEF10	1	FALSE
ENSG00000204510.5	PRAMEF7	0	FALSE
ENSG00000207434.1	RNU6-1072P	0	FALSE
ENSG00000234064.1	PRAMEF29P	0	FALSE
ENSG00000232423.6	PRAMEF6	1	FALSE
ENSG00000274178.2	PRAMEF28P	0	FALSE
ENSG00000274764.5	PRAMEF27	1	FALSE
ENSG00000277058.2	HNRNPCL3	0	FALSE
ENSG00000229571.7	PRAMEF25	1	FALSE
ENSG00000277862.1	PRAMEF34P	0	FALSE
ENSG00000236179.1	PRAMEF35P	0	FALSE
ENSG00000275774.2	HNRNPCL2	0	FALSE
ENSG00000229978.1	PRAMEF36P	0	FALSE
ENSG00000233336.1	AC245056.1	0	FALSE
ENSG00000280267.4	PRAMEF26	1	FALSE
ENSG00000179412.10	HNRNPCL4	0	FALSE
ENSG00000204505.4	PRAMEF9	1	FALSE
ENSG00000279169.2	PRAMEF13	0	FALSE
ENSG00000279804.2	PRAMEF18	0	FALSE
ENSG00000250894.1	PRAMEF31P	0	FALSE
ENSG00000270601.4	PRAMEF5	1	FALSE
ENSG00000231219.1	PRAMEF32P	0	FALSE
ENSG00000207511.1	RNU6-443P	0	FALSE
ENSG00000182330.10	PRAMEF8	0	FALSE
ENSG00000237700.2	PRAMEF33	1	FALSE
ENSG00000204501.7	PRAMEF15	1	FALSE
ENSG00000228229.2	AC243961.1	0	FALSE
ENSG00000204481.7	PRAMEF14	0	FALSE
ENSG00000204480.7	PRAMEF19	0	FALSE
ENSG00000204479.4	PRAMEF17	0	FALSE
ENSG00000204478.9	PRAMEF20	1	FALSE
ENSG00000162494.5	LRRC38	1	FALSE
ENSG00000259961.1	AL354712.1	0	FALSE
ENSG00000215909.3	BRWD1P1	1	FALSE
ENSG00000162493.16	PDPN	1	TRUE
ENSG00000222952.1	RNA5SP41	0	FALSE
ENSG00000237445.2	AL359771.1	0	FALSE
ENSG00000253085.1	SCARNA11	0	FALSE
ENSG00000116731.22	PRDM2	1	TRUE
ENSG00000189337.16	KAZN	1	TRUE
ENSG00000252151.1	RNU6-1265P	0	FALSE
ENSG00000231606.1	AL357873.1	0	FALSE
ENSG00000234593.2	AL359873.1	1	FALSE
ENSG00000235829.1	TBCAP2	0	FALSE
ENSG00000175147.11	TMEM51-AS1	1	FALSE
ENSG00000171729.13	TMEM51	1	FALSE
ENSG00000204464.7	C1orf195	1	FALSE
ENSG00000215720.4	AL035405.1	1	FALSE
ENSG00000278480.1	AL391094.1	0	FALSE
ENSG00000142621.19	FHAD1	1	FALSE
ENSG00000233485.1	AL031283.2	1	FALSE
ENSG00000236045.1	AL031283.3	0	FALSE
ENSG00000228140.1	AL031283.1	0	FALSE
ENSG00000142634.12	EFHD2	1	FALSE
ENSG00000162438.11	CTRC	1	FALSE
ENSG00000142615.7	CELA2A	1	FALSE
ENSG00000215704.9	CELA2B	1	FALSE
ENSG00000132906.17	CASP9	1	TRUE
ENSG00000116138.12	DNAJC16	1	TRUE
ENSG00000251866.1	SCARNA21B	0	FALSE
ENSG00000272510.1	AL121992.3	0	FALSE
ENSG00000116771.5	AGMAT	1	FALSE
ENSG00000237301.1	AL121992.1	1	FALSE
ENSG00000235084.3	CHCHD2P6	0	FALSE
ENSG00000252417.1	RNU7-179P	0	FALSE
ENSG00000236500.1	CD24P1	0	FALSE
ENSG00000197312.11	DDI2	1	TRUE
ENSG00000215695.1	RSC1A1	0	FALSE
ENSG00000271742.1	AL121992.2	0	FALSE
ENSG00000116786.11	PLEKHM2	1	TRUE
ENSG00000237938.5	AL450998.3	1	FALSE
ENSG00000162461.7	SLC25A34	1	FALSE
ENSG00000224459.1	AL450998.2	1	FALSE
ENSG00000162460.6	TMEM82	1	FALSE
ENSG00000162458.12	FBLIM1	1	FALSE
ENSG00000224321.1	RPL12P14	0	FALSE
ENSG00000233954.6	UQCRHL	1	FALSE
ENSG00000178715.8	AL450998.1	0	FALSE
ENSG00000179743.4	FLJ37453	1	FALSE
ENSG00000065526.10	SPEN	1	TRUE
ENSG00000270620.1	AL034555.1	0	FALSE
ENSG00000116809.11	ZBTB17	1	FALSE
ENSG00000234607.2	AL355994.4	0	FALSE
ENSG00000231353.1	AL355994.1	0	FALSE
ENSG00000275503.1	AL355994.5	0	FALSE
ENSG00000224966.4	TBC1D3P6	0	FALSE
ENSG00000183888.4	C1orf64	1	FALSE
ENSG00000233078.1	AL355994.3	0	FALSE
ENSG00000173641.17	HSPB7	0	FALSE
ENSG00000186510.11	CLCNKA	1	FALSE
ENSG00000232456.1	AL355994.2	0	FALSE
ENSG00000184908.17	CLCNKB	1	FALSE
ENSG00000185519.8	FAM131C	1	FALSE
ENSG00000142627.12	EPHA2	1	FALSE
ENSG00000227959.1	AL451042.2	0	FALSE
ENSG00000224621.1	AL451042.1	1	FALSE
ENSG00000234166.1	ARHGEF19-AS1	0	FALSE
ENSG00000142632.16	ARHGEF19	1	FALSE
ENSG00000237276.8	ANO7L1	1	FALSE
ENSG00000132881.11	RSG1	1	FALSE
ENSG00000233929.1	MT1XP1	0	FALSE
ENSG00000037637.10	FBXO42	1	TRUE
ENSG00000055070.16	SZRD1	1	FALSE
ENSG00000226457.1	AL358794.1	0	FALSE
ENSG00000187144.11	SPATA21	1	FALSE
ENSG00000157191.19	NECAP2	1	FALSE
ENSG00000226029.1	LINC01772	1	FALSE
ENSG00000080947.14	CROCCP3	1	TRUE
ENSG00000206652.1	RNU1-1	0	FALSE
ENSG00000261135.1	AL137802.2	0	FALSE
ENSG00000224174.2	AL137802.1	0	FALSE
ENSG00000233421.4	LINC01783	0	FALSE
ENSG00000277344.1	RNU1-6P	0	FALSE
ENSG00000268991.2	FAM231B	0	FALSE
ENSG00000225710.1	AL355149.1	1	FALSE
ENSG00000219481.10	NBPF1	1	TRUE
ENSG00000271732.1	AL137798.1	0	FALSE
ENSG00000215908.10	CROCCP2	1	TRUE
ENSG00000283773.1	AL137798.3	0	FALSE
ENSG00000186301.8	MST1P2	0	FALSE
ENSG00000282143.1	AL137798.2	1	FALSE
ENSG00000207513.1	RNU1-3	0	FALSE
ENSG00000237847.2	FAM231A	0	FALSE
ENSG00000280114.1	AL021920.2	0	FALSE
ENSG00000236698.1	EIF1AXP1	0	FALSE
ENSG00000268869.5	ESPNP	1	FALSE
ENSG00000279151.1	AL021920.1	0	FALSE
ENSG00000279132.2	FAM231C	0	FALSE
ENSG00000282740.1	AL021920.3	1	FALSE
ENSG00000058453.16	CROCC	1	TRUE
ENSG00000227684.2	CROCCP4	1	FALSE
ENSG00000207389.1	RNU1-4	0	FALSE
ENSG00000186715.10	MST1L	0	FALSE
ENSG00000223643.6	BX284668.1	0	FALSE
ENSG00000230239.1	BX284668.3	1	FALSE
ENSG00000263811.1	MIR3675	0	FALSE
ENSG00000228549.3	BX284668.2	0	FALSE
ENSG00000277234.1	RNU1-5P	0	FALSE
ENSG00000238142.1	BX284668.5	0	FALSE
ENSG00000235241.1	BX284668.4	0	FALSE
ENSG00000207005.1	RNU1-2	0	FALSE
ENSG00000272426.1	BX284668.6	0	FALSE
ENSG00000117122.13	MFAP2	0	FALSE
ENSG00000226526.1	AL049569.1	1	FALSE
ENSG00000159363.17	ATP13A2	1	TRUE
ENSG00000117118.9	SDHB	1	TRUE
ENSG00000117115.12	PADI2	1	FALSE
ENSG00000204362.6	AL590644.1	1	FALSE
ENSG00000282843.1	AL590644.3	1	FALSE
ENSG00000142623.9	PADI1	1	FALSE
ENSG00000142619.4	PADI3	1	FALSE
ENSG00000266634.1	MIR3972	0	FALSE
ENSG00000159339.13	PADI4	1	FALSE
ENSG00000276747.1	PADI6	1	FALSE
ENSG00000227751.1	AC004824.1	0	FALSE
ENSG00000179051.13	RCC2	1	FALSE
ENSG00000074964.16	ARHGEF10L	1	TRUE
ENSG00000236648.1	AL136529.1	1	FALSE
ENSG00000117148.7	ACTL8	1	FALSE
ENSG00000284653.1	AL357509.1	1	FALSE
ENSG00000261781.1	LINC01654	1	FALSE
ENSG00000117154.11	IGSF21	1	TRUE
ENSG00000280222.1	AL365209.1	0	FALSE
ENSG00000230035.2	AL359738.1	1	FALSE
ENSG00000225387.1	AL591896.1	1	FALSE
ENSG00000179023.8	KLHDC7A	0	FALSE
ENSG00000235282.3	DYNLL1P3	0	FALSE
ENSG00000225478.2	AL031737.1	0	FALSE
ENSG00000009709.11	PAX7	1	FALSE
ENSG00000179002.5	TAS1R2	1	FALSE
ENSG00000255275.3	AL080251.1	1	TRUE
ENSG00000159423.16	ALDH4A1	1	FALSE
ENSG00000265606.1	MIR4695	0	FALSE
ENSG00000221662.1	MIR1290	0	FALSE
ENSG00000169991.10	IFFO2	1	FALSE
ENSG00000272084.1	AL137127.1	0	FALSE
ENSG00000127481.14	UBR4	1	TRUE
ENSG00000230424.1	AL035413.1	1	FALSE
ENSG00000127463.14	EMC1	1	TRUE
ENSG00000053372.4	MRTO4	1	FALSE
ENSG00000211454.13	AKR7L	1	FALSE
ENSG00000162482.4	AKR7A3	0	FALSE
ENSG00000270728.1	AL035413.2	0	FALSE
ENSG00000053371.12	AKR7A2	1	FALSE
ENSG00000200403.1	RNU6-1099P	0	FALSE
ENSG00000040487.12	PQLC2	1	FALSE
ENSG00000077549.17	CAPZB	1	TRUE
ENSG00000240490.3	RN7SL277P	0	FALSE
ENSG00000201609.1	RNU4-28P	0	FALSE
ENSG00000235185.1	AL031727.2	1	FALSE
ENSG00000173436.13	MINOS1	1	FALSE
ENSG00000270136.5	MINOS1-NBL1	1	TRUE
ENSG00000226396.1	AL031727.1	0	FALSE
ENSG00000158747.13	NBL1	1	FALSE
ENSG00000158748.3	HTR6	1	FALSE
ENSG00000162542.13	TMCO4	1	FALSE
ENSG00000178828.6	RNF186	0	FALSE
ENSG00000235434.1	AL391883.1	1	FALSE
ENSG00000169914.5	OTUD3	1	TRUE
ENSG00000188784.4	PLA2G2E	0	FALSE
ENSG00000242688.3	RN7SL304P	0	FALSE
ENSG00000188257.10	PLA2G2A	0	FALSE
ENSG00000127472.10	PLA2G5	1	FALSE
ENSG00000117215.14	PLA2G2D	1	FALSE
ENSG00000158786.4	PLA2G2F	1	FALSE
ENSG00000227066.1	Z98257.1	0	FALSE
ENSG00000187980.6	PLA2G2C	1	FALSE
ENSG00000225986.1	UBXN10-AS1	0	FALSE
ENSG00000162543.5	UBXN10	1	FALSE
ENSG00000228105.1	LINC01757	0	FALSE
ENSG00000284710.1	Z98257.2	0	FALSE
ENSG00000158816.15	VWA5B1	1	FALSE
ENSG00000226664.1	AL020998.1	1	FALSE
ENSG00000236963.6	LINC01141	1	FALSE
ENSG00000226487.1	AL139254.1	0	FALSE
ENSG00000284641.1	AL139254.2	0	FALSE
ENSG00000284743.1	AL139254.3	0	FALSE
ENSG00000162545.5	CAMK2N1	0	FALSE
ENSG00000090432.6	MUL1	1	FALSE
ENSG00000215520.3	RPS4XP4	0	FALSE
ENSG00000183114.7	FAM43B	0	FALSE
ENSG00000158825.5	CDA	1	FALSE
ENSG00000158828.7	PINK1	1	TRUE
ENSG00000284005.1	MIR6084	0	FALSE
ENSG00000117242.7	PINK1-AS	1	FALSE
ENSG00000244038.9	DDOST	1	FALSE
ENSG00000117245.12	KIF17	1	FALSE
ENSG00000235432.1	AL663074.2	1	FALSE
ENSG00000189410.11	SH2D5	0	FALSE
ENSG00000233069.1	AL663074.1	0	FALSE
ENSG00000127483.17	HP1BP3	1	TRUE
ENSG00000075151.20	EIF4G3	1	TRUE
ENSG00000251914.1	RNU7-200P	0	FALSE
ENSG00000221808.1	MIR1256	0	FALSE
ENSG00000233072.1	RPS15AP6	0	FALSE
ENSG00000236073.2	AL627311.1	0	FALSE
ENSG00000235112.1	HSPE1P27	1	FALSE
ENSG00000117298.14	ECE1	1	TRUE
ENSG00000236936.1	AL031005.1	0	FALSE
ENSG00000231105.1	AL031728.1	1	FALSE
ENSG00000236216.5	PPP1R11P1	0	FALSE
ENSG00000228823.1	AL592309.1	0	FALSE
ENSG00000236009.1	AL592309.2	0	FALSE
ENSG00000227001.3	NBPF2P	0	FALSE
ENSG00000187952.9	HS6ST1P1	0	FALSE
ENSG00000186543.7	CROCCP5	1	FALSE
ENSG00000142794.18	NBPF3	1	FALSE
ENSG00000176378.8	PFN1P10	0	FALSE
ENSG00000162551.13	ALPL	1	TRUE
ENSG00000233431.1	AL359815.1	1	FALSE
ENSG00000076864.19	RAP1GAP	1	FALSE
ENSG00000090686.15	USP48	1	TRUE
ENSG00000231978.2	AL590103.1	0	FALSE
ENSG00000187942.11	LDLRAD2	1	FALSE
ENSG00000142798.17	HSPG2	1	FALSE
ENSG00000232037.3	AL590556.1	0	FALSE
ENSG00000283234.1	AL590556.2	1	FALSE
ENSG00000219073.7	CELA3B	1	FALSE
ENSG00000273610.1	RN7SL386P	0	FALSE
ENSG00000201919.1	RNU6-1022P	0	FALSE
ENSG00000142789.19	CELA3A	1	FALSE
ENSG00000278124.1	RN7SL186P	0	FALSE
ENSG00000201273.1	RNU6-776P	0	FALSE
ENSG00000228397.2	LINC01635	1	FALSE
ENSG00000218510.7	LINC00339	1	FALSE
ENSG00000070831.15	CDC42	1	TRUE
ENSG00000230068.2	CDC42-IT1	1	FALSE
ENSG00000271428.1	AL031281.1	0	FALSE
ENSG00000271840.1	AL031281.2	0	FALSE
ENSG00000162552.14	WNT4	1	FALSE
ENSG00000266564.1	MIR4418	0	FALSE
ENSG00000234397.3	AL591122.1	0	FALSE
ENSG00000279625.1	AL591122.2	0	FALSE
ENSG00000184677.16	ZBTB40	1	TRUE
ENSG00000237200.1	ZBTB40-IT1	0	FALSE
ENSG00000070886.11	EPHA8	1	FALSE
ENSG00000276835.2	MIR6127	0	FALSE
ENSG00000173372.16	C1QA	0	FALSE
ENSG00000159189.11	C1QC	0	FALSE
ENSG00000173369.15	C1QB	1	FALSE
ENSG00000133216.16	EPHB2	1	TRUE
ENSG00000265422.1	MIR4684	0	FALSE
ENSG00000225952.1	AL512444.1	0	FALSE
ENSG00000264014.1	MIR4253	0	FALSE
ENSG00000215906.8	LACTBL1	1	FALSE
ENSG00000227868.5	TEX46	1	FALSE
ENSG00000004487.15	KDM1A	1	TRUE
ENSG00000240553.1	AL031428.1	1	FALSE
ENSG00000263793.1	MIR3115	0	FALSE
ENSG00000266802.1	MIR4419A	0	FALSE
ENSG00000169641.13	LUZP1	1	TRUE
ENSG00000229010.1	AL161672.1	0	FALSE
ENSG00000206935.1	RNU6-514P	0	FALSE
ENSG00000252578.1	RNU6-135P	0	FALSE
ENSG00000179546.4	HTR1D	0	FALSE
ENSG00000215381.3	AL109936.1	0	FALSE
ENSG00000261326.2	LINC01355	1	FALSE
ENSG00000284726.1	AL109936.8	1	FALSE
ENSG00000125944.19	HNRNPR	1	TRUE
ENSG00000125945.14	ZNF436	1	FALSE
ENSG00000249087.6	ZNF436-AS1	0	FALSE
ENSG00000201405.1	Y_RNA	0	FALSE
ENSG00000271420.1	AL109936.2	0	FALSE
ENSG00000204219.9	TCEA3	1	TRUE
ENSG00000232482.2	AL357134.1	0	FALSE
ENSG00000088280.18	ASAP3	1	FALSE
ENSG00000007968.6	E2F2	1	FALSE
ENSG00000235052.1	AL021154.1	0	FALSE
ENSG00000117318.8	ID3	0	FALSE
ENSG00000197880.8	MDS2	1	FALSE
ENSG00000229239.2	AL451000.1	1	FALSE
ENSG00000142676.12	RPL11	1	FALSE
ENSG00000011007.12	ELOA	1	TRUE
ENSG00000236810.5	ELOA-AS1	1	TRUE
ENSG00000057757.9	PITHD1	1	FALSE
ENSG00000011009.10	LYPLA2	0	FALSE
ENSG00000117308.14	GALE	1	FALSE
ENSG00000117305.14	HMGCL	1	TRUE
ENSG00000179163.11	FUCA1	1	FALSE
ENSG00000188822.7	CNR2	1	FALSE
ENSG00000229106.1	BTBD6P1	0	FALSE
ENSG00000232557.3	AL590609.3	1	FALSE
ENSG00000264926.1	MIR378F	0	FALSE
ENSG00000230228.2	AL590609.2	0	FALSE
ENSG00000189266.11	PNRC2	0	TRUE
ENSG00000188529.14	SRSF10	1	TRUE
ENSG00000215905.4	AL590609.1	1	FALSE
ENSG00000225315.2	AL591178.1	1	FALSE
ENSG00000142661.18	MYOM3	1	FALSE
ENSG00000230703.1	AL591178.2	1	FALSE
ENSG00000142677.3	IL22RA1	1	FALSE
ENSG00000185436.11	IFNLR1	1	TRUE
ENSG00000230023.2	AL590683.1	1	FALSE
ENSG00000232298.2	AL138902.1	1	FALSE
ENSG00000158055.15	GRHL3	1	TRUE
ENSG00000001460.17	STPG1	1	TRUE
ENSG00000001461.16	NIPAL3	1	TRUE
ENSG00000117602.11	RCAN3	1	TRUE
ENSG00000264443.1	AL445686.2	1	FALSE
ENSG00000184454.6	NCMAP	1	FALSE
ENSG00000227312.2	AL445686.1	0	FALSE
ENSG00000239106.1	Y_RNA	0	FALSE
ENSG00000133226.16	SRRM1	1	TRUE
ENSG00000284699.1	AL445648.1	1	FALSE
ENSG00000169504.14	CLIC4	1	FALSE
ENSG00000238482.1	RNU6-1208P	0	FALSE
ENSG00000020633.18	RUNX3	1	FALSE
ENSG00000278034.1	MIR6731	0	FALSE
ENSG00000229162.1	AL445471.1	0	FALSE
ENSG00000261025.1	AL445471.2	0	FALSE
ENSG00000264371.1	MIR4425	0	FALSE
ENSG00000233755.1	AL050344.1	1	FALSE
ENSG00000233419.3	AL121994.1	0	FALSE
ENSG00000231953.2	AL031432.1	0	FALSE
ENSG00000117614.9	SYF2	1	TRUE
ENSG00000284602.1	AL031432.4	1	FALSE
ENSG00000284657.1	AL031432.5	0	FALSE
ENSG00000117616.17	RSRP1	1	FALSE
ENSG00000272432.1	AL031432.3	0	FALSE
ENSG00000261349.1	AL031432.2	0	FALSE
ENSG00000187010.19	RHD	1	FALSE
ENSG00000224183.1	SDHDP6	0	FALSE
ENSG00000259984.1	AL928711.1	0	FALSE
ENSG00000183726.10	TMEM50A	1	TRUE
ENSG00000188672.17	RHCE	1	FALSE
ENSG00000238084.4	AL031284.1	0	FALSE
ENSG00000204178.9	TMEM57	1	TRUE
ENSG00000157978.11	LDLRAP1	1	FALSE
ENSG00000225643.1	AL606491.1	1	FALSE
ENSG00000117643.14	MAN1C1	1	TRUE
ENSG00000233478.1	AL031280.1	1	FALSE
ENSG00000162430.16	SELENON	1	TRUE
ENSG00000255054.3	AL020996.2	1	FALSE
ENSG00000228172.5	AL020996.1	1	FALSE
ENSG00000117640.17	MTFR1L	1	TRUE
ENSG00000272478.1	AL020996.3	0	FALSE
ENSG00000127423.10	AUNIP	1	FALSE
ENSG00000236528.1	AL033528.2	1	FALSE
ENSG00000182749.5	PAQR7	1	FALSE
ENSG00000207302.1	Y_RNA	0	FALSE
ENSG00000117632.22	STMN1	1	FALSE
ENSG00000229786.1	SNRPFP2	0	FALSE
ENSG00000223624.1	AL033528.1	0	FALSE
ENSG00000283938.1	MIR3917	0	FALSE
ENSG00000158006.13	PAFAH2	1	TRUE
ENSG00000207237.1	RNU6-110P	0	FALSE
ENSG00000252190.1	SCARNA17	0	FALSE
ENSG00000252691.1	SCARNA18	0	FALSE
ENSG00000158008.9	EXTL1	1	TRUE
ENSG00000158014.14	SLC30A2	1	FALSE
ENSG00000284309.1	AL391650.2	1	FALSE
ENSG00000158022.6	TRIM63	1	FALSE
ENSG00000175087.9	PDIK1L	1	FALSE
ENSG00000197245.5	FAM110D	1	FALSE
ENSG00000282872.1	C1orf232	1	FALSE
ENSG00000236782.6	AL391650.1	0	FALSE
ENSG00000142684.8	ZNF593	0	FALSE
ENSG00000142675.17	CNKSR1	1	FALSE
ENSG00000188782.8	CATSPER4	1	FALSE
ENSG00000236155.6	AL355877.1	1	FALSE
ENSG00000278572.1	AL355877.3	1	FALSE
ENSG00000130695.14	CEP85	1	TRUE
ENSG00000270733.1	AL355877.2	0	FALSE
ENSG00000142669.14	SH3BGRL3	0	FALSE
ENSG00000158062.20	UBXN11	1	TRUE
ENSG00000169442.8	CD52	1	FALSE
ENSG00000176092.14	CRYBG2	1	FALSE
ENSG00000225854.2	AL451139.1	0	FALSE
ENSG00000176083.17	ZNF683	1	FALSE
ENSG00000131914.10	LIN28A	1	FALSE
ENSG00000117682.16	DHDDS	1	TRUE
ENSG00000223583.1	AL513365.1	0	FALSE
ENSG00000225891.1	AL513365.2	1	FALSE
ENSG00000198830.10	HMGN2	0	FALSE
ENSG00000224129.1	DPPA2P2	0	FALSE
ENSG00000117676.13	RPS6KA1	1	FALSE
ENSG00000238705.1	MIR1976	0	FALSE
ENSG00000243905.3	RN7SL679P	0	FALSE
ENSG00000252802.1	Y_RNA	0	FALSE
ENSG00000252429.2	RNU7-29P	0	FALSE
ENSG00000229247.2	AL627313.1	0	FALSE
ENSG00000238316.1	snoU13	0	FALSE
ENSG00000235069.2	AL627082.1	0	FALSE
ENSG00000260063.1	AL512408.1	0	FALSE
ENSG00000117713.18	ARID1A	1	TRUE
ENSG00000060642.10	PIGV	1	FALSE
ENSG00000241188.3	RN7SL165P	0	FALSE
ENSG00000204160.11	ZDHHC18	1	FALSE
ENSG00000175793.11	SFN	0	FALSE
ENSG00000226698.1	AL034380.1	1	FALSE
ENSG00000142751.14	GPN2	1	FALSE
ENSG00000198746.12	GPATCH3	1	FALSE
ENSG00000090273.13	NUDC	1	TRUE
ENSG00000131910.4	NR0B2	0	FALSE
ENSG00000175707.8	KDF1	1	FALSE
ENSG00000172746.6	RPL12P13	0	FALSE
ENSG00000224064.1	AL356390.1	0	FALSE
ENSG00000225294.1	OSTCP2	0	FALSE
ENSG00000253368.3	TRNP1	1	FALSE
ENSG00000158246.7	FAM46B	1	FALSE
ENSG00000090020.10	SLC9A1	1	TRUE
ENSG00000229985.2	AL590640.2	0	FALSE
ENSG00000214973.3	CHCHD3P3	0	FALSE
ENSG00000225159.1	NPM1P39	0	FALSE
ENSG00000225990.2	SNRPEP7	0	FALSE
ENSG00000224311.1	AL590640.1	1	FALSE
ENSG00000142784.15	WDTC1	1	FALSE
ENSG00000252098.1	Y_RNA	0	FALSE
ENSG00000243659.1	FO393419.3	1	FALSE
ENSG00000186501.14	TMEM222	1	FALSE
ENSG00000206888.1	RNU6-48P	0	FALSE
ENSG00000241547.1	ACTG1P20	0	FALSE
ENSG00000142765.17	SYTL1	1	FALSE
ENSG00000142733.14	MAP3K6	0	FALSE
ENSG00000142748.12	FCN3	1	FALSE
ENSG00000174950.10	CD164L2	0	FALSE
ENSG00000231207.1	FO393419.1	1	FALSE
ENSG00000181773.6	GPR3	0	FALSE
ENSG00000158195.10	WASF2	1	FALSE
ENSG00000241169.1	FO393419.2	1	FALSE
ENSG00000237429.1	BX293535.1	0	FALSE
ENSG00000126705.13	AHDC1	1	FALSE
ENSG00000000938.12	FGR	1	FALSE
ENSG00000235912.1	AL031729.1	0	FALSE
ENSG00000233975.1	AL445490.2	0	FALSE
ENSG00000126709.14	IFI6	1	TRUE
ENSG00000225886.3	AL445490.1	1	FALSE
ENSG00000206767.1	RNU6-949P	0	FALSE
ENSG00000226662.2	CHMP1AP1	0	FALSE
ENSG00000207095.1	RNU6-424P	0	FALSE
ENSG00000009780.15	FAM76A	1	TRUE
ENSG00000231344.1	AL020997.1	0	FALSE
ENSG00000230833.1	RPEP3	0	FALSE
ENSG00000117758.13	STX12	1	TRUE
ENSG00000269971.1	AL020997.2	0	FALSE
ENSG00000270031.1	AL020997.3	0	FALSE
ENSG00000223062.1	RNU6-1245P	0	FALSE
ENSG00000117751.17	PPP1R8	1	TRUE
ENSG00000252947.1	SCARNA1	0	FALSE
ENSG00000130775.15	THEMIS2	1	FALSE
ENSG00000117748.9	RPA2	1	TRUE
ENSG00000130768.14	SMPDL3B	1	FALSE
ENSG00000227050.1	AL512288.1	1	FALSE
ENSG00000158156.7	XKR8	1	FALSE
ENSG00000158161.15	EYA3	1	TRUE
ENSG00000238231.2	AL512288.2	0	FALSE
ENSG00000240750.3	RN7SL559P	0	FALSE
ENSG00000228589.3	SPCS2P4	0	FALSE
ENSG00000228943.1	AL137792.2	1	FALSE
ENSG00000214812.3	AL137792.1	0	FALSE
ENSG00000253005.1	RNU6-176P	0	FALSE
ENSG00000169403.11	PTAFR	1	FALSE
ENSG00000126698.10	DNAJC8	1	FALSE
ENSG00000130770.17	ATPIF1	1	FALSE
ENSG00000270605.1	AL353622.1	0	FALSE
ENSG00000271398.1	AL353622.2	0	FALSE
ENSG00000130766.4	SESN2	1	FALSE
ENSG00000130772.13	MED18	1	FALSE
ENSG00000204138.12	PHACTR4	1	TRUE
ENSG00000206779.1	Y_RNA	0	FALSE
ENSG00000229820.2	CR391992.1	0	FALSE
ENSG00000221216.1	RNU6ATAC27P	0	FALSE
ENSG00000180198.15	RCC1	1	FALSE
ENSG00000242125.3	SNHG3	1	FALSE
ENSG00000274266.1	SNORA73A	0	FALSE
ENSG00000200087.1	SNORA73B	0	FALSE
ENSG00000231468.2	PRDX3P2	0	FALSE
ENSG00000279443.1	AL513497.1	1	FALSE
ENSG00000180098.9	TRNAU1AP	1	TRUE
ENSG00000197989.13	SNHG12	1	TRUE
ENSG00000221539.1	SNORD99	0	FALSE
ENSG00000278274.1	SNORA61	0	FALSE
ENSG00000273544.1	SNORA44	0	FALSE
ENSG00000280498.1	SNORA16A	0	FALSE
ENSG00000274582.1	SNORA16A	0	FALSE
ENSG00000120656.11	TAF12	1	TRUE
ENSG00000188060.7	RAB42	1	FALSE
ENSG00000229388.1	LINC01715	1	FALSE
ENSG00000270103.3	AL360012.1	0	FALSE
ENSG00000274978.1	RNU11	0	FALSE
ENSG00000162419.12	GMEB1	1	TRUE
ENSG00000252777.1	SCARNA24	0	FALSE
ENSG00000198492.15	YTHDF2	1	TRUE
ENSG00000116329.10	OPRD1	1	FALSE
ENSG00000233427.1	AL009181.1	1	FALSE
ENSG00000199756.1	Y_RNA	0	FALSE
ENSG00000159023.19	EPB41	1	TRUE
ENSG00000225616.2	AL138785.1	0	FALSE
ENSG00000206704.1	Y_RNA	0	FALSE
ENSG00000277958.1	Metazoa_SRP	0	FALSE
ENSG00000253304.1	TMEM200B	0	FALSE
ENSG00000225750.1	AL357500.1	1	FALSE
ENSG00000116350.16	SRSF4	1	TRUE
ENSG00000277916.1	uc_338	0	FALSE
ENSG00000116353.15	MECR	1	TRUE
ENSG00000237934.1	AL590729.1	0	FALSE
ENSG00000060656.19	PTPRU	1	TRUE
ENSG00000230523.1	LINC01756	1	FALSE
ENSG00000225011.4	AL671862.1	1	FALSE
ENSG00000228176.1	AC092265.1	0	FALSE
ENSG00000284676.1	AL645944.2	1	FALSE
ENSG00000270927.1	AL645944.1	0	FALSE
ENSG00000233399.2	LINC01648	1	FALSE
ENSG00000233372.1	AL137076.1	0	FALSE
ENSG00000231251.1	AL021921.1	0	FALSE
ENSG00000236335.1	AL161638.2	0	FALSE
ENSG00000231949.1	AL161638.1	0	FALSE
ENSG00000162510.5	MATN1	1	FALSE
ENSG00000186056.9	MATN1-AS1	0	FALSE
ENSG00000162511.7	LAPTM5	1	FALSE
ENSG00000264773.1	MIR4420	0	FALSE
ENSG00000229607.1	AL137027.1	1	FALSE
ENSG00000223382.4	LINC01778	1	FALSE
ENSG00000222784.1	RN7SKP91	0	FALSE
ENSG00000235143.1	AL445235.1	0	FALSE
ENSG00000162512.15	SDC3	1	TRUE
ENSG00000266210.2	RN7SL371P	0	FALSE
ENSG00000134644.15	PUM1	1	TRUE
ENSG00000237329.2	AL356320.2	0	FALSE
ENSG00000232768.1	AL356320.1	0	FALSE
ENSG00000215900.4	SELENOWP1	1	FALSE
ENSG00000225142.2	AC114495.1	0	FALSE
ENSG00000084628.9	NKAIN1	1	FALSE
ENSG00000060688.12	SNRNP40	1	TRUE
ENSG00000229447.2	AC114495.2	1	FALSE
ENSG00000121766.15	ZCCHC17	1	TRUE
ENSG00000229044.1	AL451070.1	1	FALSE
ENSG00000121769.7	FABP3	1	FALSE
ENSG00000168528.11	SERINC2	1	FALSE
ENSG00000215899.3	AC209007.1	0	FALSE
ENSG00000206981.1	RNU6-40P	0	FALSE
ENSG00000260386.6	LINC01225	1	FALSE
ENSG00000265961.1	Y_RNA	0	FALSE
ENSG00000284543.1	LINC01226	1	FALSE
ENSG00000229167.1	AC114488.1	1	FALSE
ENSG00000142910.15	TINAGL1	1	FALSE
ENSG00000121764.11	HCRTR1	1	FALSE
ENSG00000162517.12	PEF1	0	FALSE
ENSG00000235790.7	AC114488.2	1	FALSE
ENSG00000264078.1	AC114488.3	1	FALSE
ENSG00000084636.17	COL16A1	1	TRUE
ENSG00000121753.12	ADGRB2	0	FALSE
ENSG00000266580.1	MIR4254	0	FALSE
ENSG00000254545.1	AL354919.2	0	FALSE
ENSG00000134668.12	SPOCD1	1	FALSE
ENSG00000203620.2	AL354919.1	1	FALSE
ENSG00000269967.1	AL136115.2	1	FALSE
ENSG00000184007.18	PTP4A2	1	TRUE
ENSG00000228634.1	AL136115.1	1	FALSE
ENSG00000284702.1	AL136115.3	1	FALSE
ENSG00000121774.17	KHDRBS1	1	TRUE
ENSG00000203325.3	AL445248.1	1	FALSE
ENSG00000121775.17	TMEM39B	1	TRUE
ENSG00000266203.1	MIR5585	0	FALSE
ENSG00000276493.1	Metazoa_SRP	0	FALSE
ENSG00000025800.13	KPNA6	1	TRUE
ENSG00000250135.1	AL049795.2	1	FALSE
ENSG00000084652.15	TXLNA	1	TRUE
ENSG00000160050.14	CCDC28B	1	FALSE
ENSG00000224066.1	AL049795.1	0	FALSE
ENSG00000160051.11	IQCC	1	FALSE
ENSG00000222046.2	DCDC2B	1	FALSE
ENSG00000160055.19	TMEM234	1	FALSE
ENSG00000084623.11	EIF3I	1	TRUE
ENSG00000220785.7	MTMR9LP	1	FALSE
ENSG00000183615.5	FAM167B	0	FALSE
ENSG00000182866.16	LCK	1	FALSE
ENSG00000277617.1	Metazoa_SRP	0	FALSE
ENSG00000252450.1	Y_RNA	0	FALSE
ENSG00000116478.11	HDAC1	1	TRUE
ENSG00000175130.6	MARCKSL1	0	FALSE
ENSG00000233775.1	AL109945.1	1	FALSE
ENSG00000162526.6	TSSK3	1	FALSE
ENSG00000225828.1	FAM229A	0	FALSE
ENSG00000160058.18	BSDC1	1	TRUE
ENSG00000224333.1	GAPDHP20	0	FALSE
ENSG00000270850.1	AL356986.1	0	FALSE
ENSG00000229259.1	LRRC37A12P	1	FALSE
ENSG00000263529.2	RN7SL122P	0	FALSE
ENSG00000254553.1	AL033529.1	1	TRUE
ENSG00000273274.1	ZBTB8B	1	FALSE
ENSG00000160062.14	ZBTB8A	1	FALSE
ENSG00000176261.15	ZBTB8OS	1	TRUE
ENSG00000200591.1	Y_RNA	0	FALSE
ENSG00000162521.18	RBBP4	1	TRUE
ENSG00000162520.14	SYNC	1	TRUE
ENSG00000224409.1	AC114489.1	1	FALSE
ENSG00000162522.10	KIAA1522	1	FALSE
ENSG00000134684.10	YARS	1	TRUE
ENSG00000116497.17	S100PBP	1	TRUE
ENSG00000160097.16	FNDC5	1	FALSE
ENSG00000121905.9	HPCA	0	FALSE
ENSG00000121900.18	TMEM54	1	FALSE
ENSG00000116514.16	RNF19B	1	TRUE
ENSG00000278966.2	AL031602.1	0	FALSE
ENSG00000217644.5	AL355864.1	0	FALSE
ENSG00000239670.1	AL355864.2	1	FALSE
ENSG00000236065.2	AL020995.1	1	FALSE
ENSG00000004455.16	AK2	1	TRUE
ENSG00000276645.1	Metazoa_SRP	0	FALSE
ENSG00000142920.16	AZIN2	1	TRUE
ENSG00000278997.1	AL662907.1	0	FALSE
ENSG00000116525.13	TRIM62	1	TRUE
ENSG00000279179.1	AL662907.2	0	FALSE
ENSG00000284721.1	AL662907.3	1	FALSE
ENSG00000160094.14	ZNF362	1	TRUE
ENSG00000270115.1	AL513327.3	0	FALSE
ENSG00000184389.9	A3GALT2	1	FALSE
ENSG00000225313.5	AL513327.1	1	FALSE
ENSG00000134686.18	PHC2	1	FALSE
ENSG00000284154.1	MIR3605	0	FALSE
ENSG00000222112.1	RN7SKP16	0	FALSE
ENSG00000233246.1	AL513327.2	1	FALSE
ENSG00000234512.1	TLR12P	0	FALSE
ENSG00000121903.14	ZSCAN20	1	FALSE
ENSG00000235907.2	AC115285.1	0	FALSE
ENSG00000121904.17	CSMD2	1	TRUE
ENSG00000227000.2	HSPD1P14	0	FALSE
ENSG00000176256.10	HMGB4	0	FALSE
ENSG00000231163.5	CSMD2-AS1	0	FALSE
ENSG00000201148.1	RNA5SP42	0	FALSE
ENSG00000142698.14	C1orf94	1	FALSE
ENSG00000270241.1	AC115286.1	0	FALSE
ENSG00000207941.1	MIR552	0	FALSE
ENSG00000163866.8	SMIM12	1	FALSE
ENSG00000189280.3	GJB5	0	FALSE
ENSG00000189433.5	GJB4	0	FALSE
ENSG00000255811.1	AL121988.1	1	FALSE
ENSG00000188910.7	GJB3	1	FALSE
ENSG00000187513.8	GJA4	0	FALSE
ENSG00000230163.1	AL122010.1	0	FALSE
ENSG00000116544.11	DLGAP3	1	TRUE
ENSG00000241014.1	AC114490.1	1	FALSE
ENSG00000271741.1	AC114490.2	1	TRUE
ENSG00000243749.1	TMEM35B	1	FALSE
ENSG00000163867.16	ZMYM6	1	FALSE
ENSG00000233940.1	RPL12P45	0	FALSE
ENSG00000197056.9	ZMYM1	1	TRUE
ENSG00000228348.1	EFCAB14P1	0	FALSE
ENSG00000284640.1	AL590434.1	0	FALSE
ENSG00000116560.10	SFPQ	1	TRUE
ENSG00000201868.1	Y_RNA	0	FALSE
ENSG00000146463.11	ZMYM4	1	TRUE
ENSG00000240374.3	RN7SL503P	0	FALSE
ENSG00000201542.1	SNORA62	0	FALSE
ENSG00000229994.1	RPL5P4	0	FALSE
ENSG00000227409.1	ZMYM4-AS1	1	FALSE
ENSG00000278702.1	Metazoa_SRP	0	FALSE
ENSG00000142687.17	KIAA0319L	1	TRUE
ENSG00000236274.1	AC004865.1	0	FALSE
ENSG00000020129.15	NCDN	0	TRUE
ENSG00000239636.1	AC004865.2	1	FALSE
ENSG00000116819.6	TFAP2E	1	FALSE
ENSG00000126067.11	PSMB2	1	FALSE
ENSG00000142686.7	C1orf216	0	FALSE
ENSG00000092853.13	CLSPN	1	FALSE
ENSG00000232335.1	AL354864.1	1	FALSE
ENSG00000134698.10	AGO4	1	TRUE
ENSG00000092847.11	AGO1	1	TRUE
ENSG00000271164.1	AL139286.1	0	FALSE
ENSG00000271914.1	AL139286.2	0	FALSE
ENSG00000126070.19	AGO3	1	TRUE
ENSG00000271554.1	AL138787.2	1	FALSE
ENSG00000232862.5	AL138787.1	1	FALSE
ENSG00000092850.11	TEKT2	0	FALSE
ENSG00000116863.10	ADPRHL2	1	FALSE
ENSG00000171812.12	COL8A2	1	FALSE
ENSG00000054116.11	TRAPPC3	1	FALSE
ENSG00000116871.15	MAP7D1	1	TRUE
ENSG00000264592.2	RN7SL131P	0	FALSE
ENSG00000054118.13	THRAP3	1	TRUE
ENSG00000231849.1	UBE2V2P4	0	FALSE
ENSG00000214193.10	SH3D21	1	FALSE
ENSG00000142694.6	EVA1B	0	FALSE
ENSG00000116883.8	AL591845.1	1	FALSE
ENSG00000196182.10	STK40	1	TRUE
ENSG00000181817.5	LSM10	1	FALSE
ENSG00000222821.1	RNU4-27P	0	FALSE
ENSG00000116885.18	OSCP1	1	TRUE
ENSG00000201448.1	SNORA63C	0	FALSE
ENSG00000116898.11	MRPS15	1	FALSE
ENSG00000119535.17	CSF3R	1	FALSE
ENSG00000230214.1	FTLP18	0	FALSE
ENSG00000284705.1	AL596257.1	0	FALSE
ENSG00000284720.1	AC117945.2	0	FALSE
ENSG00000234481.1	AC117945.1	0	FALSE
ENSG00000163873.9	GRIK3	1	TRUE
ENSG00000284650.1	AL031430.1	0	FALSE
ENSG00000264698.1	MIR4255	0	FALSE
ENSG00000207328.1	RNU6-636P	0	FALSE
ENSG00000223944.1	AL353604.1	1	FALSE
ENSG00000252368.1	RNA5SP43	0	FALSE
ENSG00000230451.2	RPS29P6	0	FALSE
ENSG00000233621.1	LINC01137	1	FALSE
ENSG00000163874.10	ZC3H12A	0	FALSE
ENSG00000283724.1	MIR6732	0	FALSE
ENSG00000163875.15	MEAF6	1	FALSE
ENSG00000263675.1	MIR5581	0	FALSE
ENSG00000163877.10	SNIP1	1	FALSE
ENSG00000232273.1	FTH1P1	0	FALSE
ENSG00000237749.4	AL034379.1	0	FALSE
ENSG00000163879.10	DNALI1	1	FALSE
ENSG00000134697.12	GNL2	1	TRUE
ENSG00000284748.1	AL513220.1	1	FALSE
ENSG00000169218.13	RSPO1	1	FALSE
ENSG00000116922.14	C1orf109	1	FALSE
ENSG00000134690.10	CDCA8	1	TRUE
ENSG00000183317.16	EPHA10	1	FALSE
ENSG00000200421.1	Y_RNA	0	FALSE
ENSG00000214141.4	ACTN4P2	0	FALSE
ENSG00000227416.2	AL929472.1	0	FALSE
ENSG00000185090.14	MANEAL	1	FALSE
ENSG00000233728.1	AL929472.3	0	FALSE
ENSG00000196449.3	YRDC	1	FALSE
ENSG00000197982.13	C1orf122	0	FALSE
ENSG00000188786.9	MTF1	1	TRUE
ENSG00000235673.1	AL929472.4	0	FALSE
ENSG00000230955.1	AL929472.2	0	FALSE
ENSG00000204084.12	INPP5B	1	TRUE
ENSG00000252448.1	SNORA63	0	FALSE
ENSG00000222282.1	RNU6-584P	0	FALSE
ENSG00000277168.1	Metazoa_SRP	0	FALSE
ENSG00000183431.11	SF3A3	1	TRUE
ENSG00000212541.1	RNU6-510P	0	FALSE
ENSG00000183386.9	FHL3	1	FALSE
ENSG00000183520.11	UTP11	1	FALSE
ENSG00000185668.7	POU3F1	0	FALSE
ENSG00000224592.5	AL139158.2	1	FALSE
ENSG00000223589.2	AL139158.1	0	FALSE
ENSG00000265596.1	MIR3659	0	FALSE
ENSG00000284623.1	AL139158.3	1	FALSE
ENSG00000237290.1	LINC01343	0	FALSE
ENSG00000275350.1	AL513479.1	0	FALSE
ENSG00000200796.1	RNU6-753P	0	FALSE
ENSG00000238063.2	LINC01685	1	FALSE
ENSG00000215895.4	AL354702.1	0	FALSE
ENSG00000284632.1	AL354702.2	1	FALSE
ENSG00000116954.7	RRAGC	1	FALSE
ENSG00000273637.1	AL139260.2	1	FALSE
ENSG00000228436.2	AL139260.1	1	FALSE
ENSG00000214114.8	MYCBP	1	FALSE
ENSG00000274944.4	AL139260.3	1	FALSE
ENSG00000131233.9	GJA9	1	FALSE
ENSG00000158315.10	RHBDL2	1	TRUE
ENSG00000199963.1	RNU6-605P	0	FALSE
ENSG00000207466.1	Y_RNA	0	FALSE
ENSG00000235549.1	EIF1P2	1	FALSE
ENSG00000174574.15	AKIRIN1	1	TRUE
ENSG00000168653.10	NDUFS5	1	FALSE
ENSG00000127603.24	MACF1	1	TRUE
ENSG00000206654.1	RNU6-608P	0	FALSE
ENSG00000222378.1	RNA5SP44	0	FALSE
ENSG00000270040.1	AL356055.1	0	FALSE
ENSG00000226438.1	AL442071.1	1	FALSE
ENSG00000217897.2	HSPE1P8	1	FALSE
ENSG00000183682.7	BMP8A	1	FALSE
ENSG00000237624.1	OXCT2P1	0	FALSE
ENSG00000182109.7	AL365277.1	1	FALSE
ENSG00000243970.1	PPIEL	1	FALSE
ENSG00000090621.13	PABPC4	0	FALSE
ENSG00000228060.1	AL365277.2	1	FALSE
ENSG00000201457.1	SNORA55	0	FALSE
ENSG00000163909.7	HEYL	1	FALSE
ENSG00000225903.1	AL035404.2	0	FALSE
ENSG00000116981.3	NT5C1A	1	FALSE
ENSG00000116983.12	HPCAL4	1	FALSE
ENSG00000084072.16	PPIE	1	TRUE
ENSG00000225333.6	AL035404.1	0	FALSE
ENSG00000252413.1	RNU7-121P	0	FALSE
ENSG00000116985.11	BMP8B	1	FALSE
ENSG00000198754.5	OXCT2	0	FALSE
ENSG00000261798.1	AL033527.3	0	FALSE
ENSG00000229213.1	AL033527.1	0	FALSE
ENSG00000284719.1	AL033527.5	1	FALSE
ENSG00000284678.1	AL033527.4	1	FALSE
ENSG00000043514.15	TRIT1	1	TRUE
ENSG00000202222.1	Y_RNA	0	FALSE
ENSG00000116990.10	MYCL	0	FALSE
ENSG00000236546.1	AL033527.2	0	FALSE
ENSG00000207356.1	Y_RNA	0	FALSE
ENSG00000168389.17	MFSD2A	1	TRUE
ENSG00000228477.1	AL663070.1	0	FALSE
ENSG00000131236.16	CAP1	1	TRUE
ENSG00000131238.17	PPT1	1	TRUE
ENSG00000226745.2	AL512599.1	0	FALSE
ENSG00000117000.8	RLF	1	TRUE
ENSG00000207508.1	RNU6-1237P	0	FALSE
ENSG00000188800.5	TMCO2	1	FALSE
ENSG00000259943.1	AL050341.2	0	FALSE
ENSG00000084073.8	ZMPSTE24	1	TRUE
ENSG00000231296.1	AL050341.1	0	FALSE
ENSG00000049089.13	COL9A2	1	TRUE
ENSG00000227311.3	AL031985.2	0	FALSE
ENSG00000084070.11	SMAP2	1	TRUE
ENSG00000213172.3	AL031985.1	0	FALSE
ENSG00000284677.1	AL031985.4	1	FALSE
ENSG00000187801.14	ZFP69B	1	FALSE
ENSG00000260920.2	AL031985.3	0	FALSE
ENSG00000279667.1	AL603839.4	0	FALSE
ENSG00000187815.9	ZFP69	1	FALSE
ENSG00000238287.1	AL603839.3	1	FALSE
ENSG00000164002.11	EXO5	1	FALSE
ENSG00000227278.1	AL603839.1	0	FALSE
ENSG00000238186.1	AL603839.2	0	FALSE
ENSG00000117010.15	ZNF684	1	TRUE
ENSG00000236505.1	AL356379.1	0	FALSE
ENSG00000233910.1	GTF2F2P2	0	FALSE
ENSG00000117016.9	RIMS3	1	TRUE
ENSG00000237899.1	AL031289.1	1	FALSE
ENSG00000272145.1	NFYC-AS1	0	FALSE
ENSG00000066136.20	NFYC	1	TRUE
ENSG00000198974.3	MIR30E	0	FALSE
ENSG00000207962.1	MIR30C1	0	FALSE
ENSG00000117013.14	KCNQ4	1	FALSE
ENSG00000264582.2	RN7SL326P	0	FALSE
ENSG00000179862.6	CITED4	0	FALSE
ENSG00000229528.1	AC119677.1	1	FALSE
ENSG00000228940.1	AL391730.1	1	FALSE
ENSG00000233118.2	UBE2V1P8	0	FALSE
ENSG00000171793.13	CTPS1	1	TRUE
ENSG00000281207.1	SLFNL1-AS1	1	FALSE
ENSG00000171790.15	SLFNL1	1	FALSE
ENSG00000010803.16	SCMH1	1	TRUE
ENSG00000215893.3	RPL23AP17	0	FALSE
ENSG00000235358.1	AC093151.3	1	FALSE
ENSG00000213987.4	AC093151.1	0	FALSE
ENSG00000204060.7	FOXO6	1	FALSE
ENSG00000229901.1	AC093151.2	0	FALSE
ENSG00000252563.1	RNA5SP45	0	FALSE
ENSG00000127129.9	EDN2	1	FALSE
ENSG00000127124.14	HIVEP3	1	TRUE
ENSG00000230881.1	AL445933.2	0	FALSE
ENSG00000230638.4	AL445933.1	0	FALSE
ENSG00000227538.1	HNRNPFP1	0	FALSE
ENSG00000228776.2	AC114492.1	1	FALSE
ENSG00000044012.3	GUCA2B	0	FALSE
ENSG00000197273.3	GUCA2A	0	FALSE
ENSG00000198815.8	FOXJ3	1	TRUE
ENSG00000227527.2	AC096540.1	1	FALSE
ENSG00000177181.14	RIMKLA	1	FALSE
ENSG00000235002.1	AL513331.1	0	FALSE
ENSG00000066185.12	ZMYND12	1	FALSE
ENSG00000127125.8	PPCS	1	FALSE
ENSG00000186409.14	CCDC30	1	TRUE
ENSG00000230116.1	AL445669.1	0	FALSE
ENSG00000236876.3	TMSB4XP1	0	FALSE
ENSG00000200254.1	RNU6-536P	0	FALSE
ENSG00000236180.2	AL445669.2	0	FALSE
ENSG00000171960.10	PPIH	1	FALSE
ENSG00000234917.2	AC098484.2	0	FALSE
ENSG00000065978.18	YBX1	1	FALSE
ENSG00000164007.10	CLDN19	1	FALSE
ENSG00000117385.15	P3H1	1	FALSE
ENSG00000164008.14	C1orf50	1	FALSE
ENSG00000283580.1	AC098484.3	1	FALSE
ENSG00000228452.1	AC098484.1	0	FALSE
ENSG00000274386.5	TMEM269	1	FALSE
ENSG00000177868.11	SVBP	1	FALSE
ENSG00000164010.13	ERMAP	1	FALSE
ENSG00000228192.7	AL512353.1	0	FALSE
ENSG00000164011.17	ZNF691	0	FALSE
ENSG00000233708.1	AL512353.2	0	FALSE
ENSG00000237090.1	AL512353.3	0	FALSE
ENSG00000225099.1	ATP6V1E1P1	0	FALSE
ENSG00000117394.20	SLC2A1	1	FALSE
ENSG00000284138.1	AC099795.2	0	FALSE
ENSG00000227533.5	SLC2A1-AS1	1	FALSE
ENSG00000283973.1	AC099795.1	1	FALSE
ENSG00000207256.1	RNU6-880P	0	FALSE
ENSG00000283136.1	U6	0	FALSE
ENSG00000277513.1	AL161637.1	0	FALSE
ENSG00000186973.10	FAM183A	1	FALSE
ENSG00000117395.12	EBNA1BP2	1	FALSE
ENSG00000284410.1	MIR6733	0	FALSE
ENSG00000243710.7	CFAP57	1	FALSE
ENSG00000199240.1	RNA5SP46	0	FALSE
ENSG00000179178.10	TMEM125	0	FALSE
ENSG00000253313.5	C1orf210	0	FALSE
ENSG00000066056.13	TIE1	1	FALSE
ENSG00000117400.16	MPL	1	FALSE
ENSG00000234694.1	AL139289.2	1	FALSE
ENSG00000117399.13	CDC20	1	FALSE
ENSG00000066322.14	ELOVL1	0	FALSE
ENSG00000283836.1	MIR6734	0	FALSE
ENSG00000159479.16	MED8	0	FALSE
ENSG00000229431.1	AL139289.1	0	FALSE
ENSG00000198198.15	SZT2	1	FALSE
ENSG00000229372.1	SZT2-AS1	0	FALSE
ENSG00000274975.1	MIR6735	0	FALSE
ENSG00000178922.16	HYI	0	FALSE
ENSG00000229348.1	HYI-AS1	0	FALSE
ENSG00000142949.16	PTPRF	1	TRUE
ENSG00000066135.12	KDM4A	1	TRUE
ENSG00000236200.5	KDM4A-AS1	1	FALSE
ENSG00000126091.19	ST3GAL3	1	TRUE
ENSG00000229444.1	AL451062.1	1	FALSE
ENSG00000283414.1	U6	0	FALSE
ENSG00000233674.2	AL451062.2	0	FALSE
ENSG00000283477.1	MIR6079	0	FALSE
ENSG00000224751.2	SHMT1P1	0	FALSE
ENSG00000117407.16	ARTN	0	FALSE
ENSG00000237950.1	AL357079.1	1	FALSE
ENSG00000117408.10	IPO13	1	FALSE
ENSG00000132768.13	DPH2	0	FALSE
ENSG00000117410.13	ATP6V0B	0	FALSE
ENSG00000117411.16	B4GALT2	1	FALSE
ENSG00000159214.12	CCDC24	1	FALSE
ENSG00000196517.11	SLC6A9	1	TRUE
ENSG00000230615.6	AL139220.2	1	FALSE
ENSG00000227163.2	AL139220.1	1	FALSE
ENSG00000271647.1	KRT8P47	0	FALSE
ENSG00000239560.3	RN7SL479P	0	FALSE
ENSG00000171872.4	KLF17	1	FALSE
ENSG00000233514.1	AL356653.1	0	FALSE
ENSG00000283039.1	KLF18	0	FALSE
ENSG00000226804.4	AL359839.1	1	FALSE
ENSG00000200171.1	Y_RNA	0	FALSE
ENSG00000238037.1	OOSP1P1	0	FALSE
ENSG00000227994.1	AL035417.1	0	FALSE
ENSG00000271329.1	AL035417.2	1	FALSE
ENSG00000178028.13	DMAP1	0	FALSE
ENSG00000117419.14	ERI3	1	TRUE
ENSG00000233602.1	ERI3-IT1	0	FALSE
ENSG00000199385.1	RNU6-369P	0	FALSE
ENSG00000187147.17	RNF220	1	TRUE
ENSG00000263381.1	MIR5584	0	FALSE
ENSG00000126106.13	TMEM53	1	FALSE
ENSG00000198520.10	C1orf228	1	FALSE
ENSG00000199377.1	RNU5F-1	0	FALSE
ENSG00000200169.1	RNU5D-1	0	FALSE
ENSG00000142945.12	KIF2C	1	TRUE
ENSG00000225721.5	AL592166.1	1	FALSE
ENSG00000142937.11	RPS8	1	FALSE
ENSG00000264294.1	SNORD55	0	FALSE
ENSG00000200913.1	SNORD46	0	FALSE
ENSG00000202031.1	SNORD38A	0	FALSE
ENSG00000207421.1	SNORD38B	0	FALSE
ENSG00000281859.1	SNORD38B	0	FALSE
ENSG00000234093.3	RPS15AP11	0	FALSE
ENSG00000142959.4	BEST4	1	FALSE
ENSG00000173846.12	PLK3	1	FALSE
ENSG00000188396.3	TCTEX1D4	0	FALSE
ENSG00000222009.8	BTBD19	1	FALSE
ENSG00000117425.13	PTCH2	1	FALSE
ENSG00000202444.1	RNU5E-6P	0	FALSE
ENSG00000226499.1	AL136380.1	0	FALSE
ENSG00000070785.16	EIF2B3	1	TRUE
ENSG00000253039.1	RNA5SP47	0	FALSE
ENSG00000229815.1	CCNB1IP1P1	0	FALSE
ENSG00000232369.1	AL136380.2	0	FALSE
ENSG00000268949.1	MRPS17P1	1	FALSE
ENSG00000126107.14	HECTD3	1	FALSE
ENSG00000126088.13	UROD	0	FALSE
ENSG00000162415.6	ZSWIM5	1	TRUE
ENSG00000234315.1	OSTCP5	0	FALSE
ENSG00000281912.1	LINC01144	0	FALSE
ENSG00000186603.5	HPDL	0	FALSE
ENSG00000132781.17	MUTYH	1	TRUE
ENSG00000132773.11	TOE1	0	FALSE
ENSG00000070759.16	TESK2	1	TRUE
ENSG00000236872.1	AL451136.1	0	FALSE
ENSG00000280670.2	CCDC163	1	FALSE
ENSG00000132763.14	MMACHC	1	FALSE
ENSG00000117450.13	PRDX1	1	FALSE
ENSG00000234379.1	HMGB1P48	1	FALSE
ENSG00000117448.13	AKR1A1	1	TRUE
ENSG00000281133.1	AL355480.3	0	FALSE
ENSG00000280836.1	AL355480.1	0	FALSE
ENSG00000132780.16	NASP	1	TRUE
ENSG00000281112.1	AL355480.2	0	FALSE
ENSG00000281825.1	AL355480.4	0	FALSE
ENSG00000159588.14	CCDC17	0	FALSE
ENSG00000159592.10	GPBP1L1	1	TRUE
ENSG00000225447.1	RPS15AP10	0	FALSE
ENSG00000234329.1	AL604028.2	0	FALSE
ENSG00000159596.6	TMEM69	1	FALSE
ENSG00000197429.10	IPP	1	TRUE
ENSG00000230896.1	AL604028.1	1	FALSE
ENSG00000236111.5	AL603882.1	0	FALSE
ENSG00000086015.20	MAST2	1	TRUE
ENSG00000232467.2	TMA16P2	0	FALSE
ENSG00000117461.14	PIK3R3	1	TRUE
ENSG00000278139.1	AL358075.4	1	FALSE
ENSG00000226957.1	AL358075.1	1	FALSE
ENSG00000233114.2	AL358075.3	0	FALSE
ENSG00000227857.2	AL358075.2	1	FALSE
ENSG00000117472.9	TSPAN1	1	FALSE
ENSG00000250719.1	AL672043.1	1	FALSE
ENSG00000085998.13	POMGNT1	1	FALSE
ENSG00000171357.5	LURAP1	1	FALSE
ENSG00000085999.11	RAD54L	1	FALSE
ENSG00000132128.16	LRRC41	1	TRUE
ENSG00000173660.11	UQCRH	1	TRUE
ENSG00000117481.10	NSUN4	1	TRUE
ENSG00000225779.1	AL122001.1	0	FALSE
ENSG00000117480.15	FAAH	1	TRUE
ENSG00000232022.7	FAAHP1	1	FALSE
ENSG00000224863.2	LINC01398	1	FALSE
ENSG00000197587.10	DMBX1	0	FALSE
ENSG00000282881.1	AL136373.1	0	FALSE
ENSG00000269956.1	MKNK1-AS1	1	FALSE
ENSG00000162456.9	KNCN	0	FALSE
ENSG00000079277.19	MKNK1	1	TRUE
ENSG00000142961.14	MOB3C	1	FALSE
ENSG00000123472.12	ATPAF1	1	TRUE
ENSG00000233647.2	NENFP1	0	FALSE
ENSG00000186118.8	TEX38	0	FALSE
ENSG00000228237.5	EFCAB14-AS1	1	FALSE
ENSG00000159658.10	EFCAB14	1	TRUE
ENSG00000236476.2	AL593856.1	0	FALSE
ENSG00000142973.13	CYP4B1	1	FALSE
ENSG00000154198.14	CYP4Z2P	1	FALSE
ENSG00000238145.2	AL731892.1	0	FALSE
ENSG00000187048.12	CYP4A11	0	FALSE
ENSG00000259832.1	CYP4A26P	0	FALSE
ENSG00000261196.1	CYP4A43P	0	FALSE
ENSG00000261593.1	CYP4A27P	0	FALSE
ENSG00000261290.1	CYP4A44P	0	FALSE
ENSG00000186377.7	CYP4X1	1	FALSE
ENSG00000186160.4	CYP4Z1	1	FALSE
ENSG00000225154.2	AL450996.1	0	FALSE
ENSG00000225506.2	CYP4A22-AS1	1	FALSE
ENSG00000162365.11	CYP4A22	0	FALSE
ENSG00000225514.1	MTND1P34	1	FALSE
ENSG00000224805.2	LINC00853	0	FALSE
ENSG00000162366.7	PDZK1IP1	1	FALSE
ENSG00000162367.11	TAL1	0	FALSE
ENSG00000226252.1	AL135960.1	0	FALSE
ENSG00000123473.15	STIL	1	TRUE
ENSG00000162368.13	CMPK1	1	TRUE
ENSG00000225762.1	LINC01389	1	FALSE
ENSG00000186790.5	FOXE3	0	FALSE
ENSG00000237424.1	FOXD2-AS1	0	FALSE
ENSG00000186564.5	FOXD2	0	FALSE
ENSG00000271355.1	AL356458.1	0	FALSE
ENSG00000229554.2	RPL21P24	0	FALSE
ENSG00000227883.1	ATP6V0E1P4	0	FALSE
ENSG00000227947.1	LINC01738	0	FALSE
ENSG00000269113.3	TRABD2B	1	FALSE
ENSG00000223814.1	AL691459.1	0	FALSE
ENSG00000225028.1	AC096541.1	0	FALSE
ENSG00000226133.6	AL356289.1	1	FALSE
ENSG00000231413.1	AL356289.2	0	FALSE
ENSG00000237180.1	CYP46A4P	0	FALSE
ENSG00000242267.6	SKINT1L	1	TRUE
ENSG00000279096.2	AL356289.3	0	FALSE
ENSG00000223720.2	AL109659.1	1	FALSE
ENSG00000117834.12	SLC5A9	1	FALSE
ENSG00000272491.1	AL109659.2	0	FALSE
ENSG00000279214.1	AL109659.3	0	FALSE
ENSG00000132122.11	SPATA6	1	TRUE
ENSG00000224986.2	PPP1R8P1	0	FALSE
ENSG00000206700.1	RNU6-723P	0	FALSE
ENSG00000235105.1	AL356968.2	0	FALSE
ENSG00000223175.1	RNU4-61P	0	FALSE
ENSG00000232514.1	AL356968.1	0	FALSE
ENSG00000186094.16	AGBL4	1	TRUE
ENSG00000162373.12	BEND5	1	TRUE
ENSG00000229846.1	AC092264.1	1	FALSE
ENSG00000230114.1	AL590432.1	1	FALSE
ENSG00000225623.1	AGBL4-IT1	1	FALSE
ENSG00000237478.2	AL390023.1	0	FALSE
ENSG00000215887.5	ZNF859P	0	FALSE
ENSG00000279324.1	AL645730.1	1	FALSE
ENSG00000233595.2	MTND2P29	0	FALSE
ENSG00000162374.16	ELAVL4	1	TRUE
ENSG00000230828.1	AL583843.1	0	FALSE
ENSG00000237337.1	AL592182.2	0	FALSE
ENSG00000233407.1	AL592182.1	0	FALSE
ENSG00000284696.1	AL596275.2	1	FALSE
ENSG00000284645.1	AL592182.3	0	FALSE
ENSG00000234080.3	AL596275.1	0	FALSE
ENSG00000229316.1	HMGB1P45	1	FALSE
ENSG00000225671.2	FCF1P6	0	FALSE
ENSG00000142700.11	DMRTA2	0	FALSE
ENSG00000284700.1	AL049637.2	0	FALSE
ENSG00000185104.19	FAF1	1	TRUE
ENSG00000225767.1	AL049637.1	1	FALSE
ENSG00000207194.1	RNU6-1026P	0	FALSE
ENSG00000230585.2	PHBP12	0	FALSE
ENSG00000237130.1	MRPS6P2	0	FALSE
ENSG00000123080.10	CDKN2C	1	FALSE
ENSG00000265538.1	MIR4421	0	FALSE
ENSG00000275816.1	MIR6500	0	FALSE
ENSG00000204006.8	C1orf185	1	FALSE
ENSG00000200262.1	Y_RNA	0	FALSE
ENSG00000213478.2	CFL1P2	0	FALSE
ENSG00000203356.2	LINC01562	1	FALSE
ENSG00000123091.4	RNF11	1	FALSE
ENSG00000233406.5	AL162430.1	0	FALSE
ENSG00000236434.2	AL162430.2	1	FALSE
ENSG00000085831.15	TTC39A	1	FALSE
ENSG00000261664.5	TTC39A-AS1	1	FALSE
ENSG00000085832.16	EPS15	1	TRUE
ENSG00000232027.2	AL671986.1	0	FALSE
ENSG00000206595.1	RNU6-877P	0	FALSE
ENSG00000238140.1	AC104170.2	1	FALSE
ENSG00000227070.1	AC104170.1	1	FALSE
ENSG00000252032.1	RNU6-1281P	0	FALSE
ENSG00000227742.2	CALR4P	1	FALSE
ENSG00000117859.18	OSBPL9	1	TRUE
ENSG00000236973.2	GAPDHP51	0	FALSE
ENSG00000232846.1	SLC25A6P3	0	FALSE
ENSG00000212624.1	SNORA26	0	FALSE
ENSG00000078618.21	NRDC	1	TRUE
ENSG00000266993.3	AL050343.1	1	FALSE
ENSG00000272175.1	AL050343.2	0	FALSE
ENSG00000283899.1	MIR761	0	FALSE
ENSG00000230604.2	TSEN15P2	0	FALSE
ENSG00000169213.6	RAB3B	1	FALSE
ENSG00000200839.1	RNA5SP48	0	FALSE
ENSG00000229032.1	AL445685.2	0	FALSE
ENSG00000264613.2	RN7SL290P	0	FALSE
ENSG00000117862.11	TXNDC12	1	TRUE
ENSG00000198841.3	KTI12	0	FALSE
ENSG00000223390.1	AL445685.1	1	FALSE
ENSG00000228369.2	TXNDC12-AS1	0	FALSE
ENSG00000134717.17	BTF3L4	1	FALSE
ENSG00000157077.14	ZFYVE9	1	TRUE
ENSG00000241745.3	RN7SL788P	0	FALSE
ENSG00000228407.2	AL139156.2	0	FALSE
ENSG00000223429.1	AL139156.1	0	FALSE
ENSG00000224255.2	PDCL3P6	0	FALSE
ENSG00000236004.2	AL139156.3	0	FALSE
ENSG00000237663.2	DNAJC19P7	1	FALSE
ENSG00000213735.2	ANAPC10P1	0	FALSE
ENSG00000154222.14	CC2D1B	1	FALSE
ENSG00000272100.1	AL513218.1	0	FALSE
ENSG00000224680.4	PLA2G12AP1	0	FALSE
ENSG00000085840.12	ORC1	1	FALSE
ENSG00000134748.12	PRPF38A	1	TRUE
ENSG00000134744.13	ZCCHC11	1	TRUE
ENSG00000272371.1	AL591167.1	0	FALSE
ENSG00000236290.1	EEF1GP7	0	FALSE
ENSG00000116157.5	GPX7	1	FALSE
ENSG00000182183.14	FAM159A	1	FALSE
ENSG00000162377.5	COA7	1	FALSE
ENSG00000233664.1	NDUFS5P3	0	FALSE
ENSG00000239640.3	RN7SL62P	0	FALSE
ENSG00000162378.12	ZYG11B	1	TRUE
ENSG00000252018.1	RNU2-30P	0	FALSE
ENSG00000228929.1	RPS13P2	0	FALSE
ENSG00000206627.1	RNU6-969P	0	FALSE
ENSG00000203995.9	ZYG11A	1	FALSE
ENSG00000242391.2	AC099677.4	0	FALSE
ENSG00000121310.16	ECHDC2	1	FALSE
ENSG00000230953.2	AC099677.1	0	FALSE
ENSG00000231866.2	AC099677.2	0	FALSE
ENSG00000116171.17	SCP2	1	TRUE
ENSG00000264834.1	MIR1273F	0	FALSE
ENSG00000266188.1	MIR5095	0	FALSE
ENSG00000265815.1	MIR1273G	0	FALSE
ENSG00000237279.2	AC099677.3	0	FALSE
ENSG00000236360.2	AL445183.3	0	FALSE
ENSG00000226147.1	TUBBP10	0	FALSE
ENSG00000174348.13	PODN	1	FALSE
ENSG00000232993.1	AL445183.1	0	FALSE
ENSG00000227644.2	HIGD1AP11	0	FALSE
ENSG00000162383.11	SLC1A7	1	FALSE
ENSG00000235563.1	AL445183.2	0	FALSE
ENSG00000277397.1	AL606760.4	1	FALSE
ENSG00000157184.6	CPT2	1	FALSE
ENSG00000236723.2	AL606760.2	1	FALSE
ENSG00000162384.13	C1orf123	0	FALSE
ENSG00000259818.1	AL606760.3	1	FALSE
ENSG00000162385.10	MAGOH	1	TRUE
ENSG00000226754.1	AL606760.1	1	FALSE
ENSG00000157193.15	LRP8	1	TRUE
ENSG00000234578.1	AL355483.4	0	FALSE
ENSG00000228838.1	AL355483.2	0	FALSE
ENSG00000225030.1	AL355483.1	0	FALSE
ENSG00000232762.1	AL355483.3	0	FALSE
ENSG00000225675.2	LINC01771	1	FALSE
ENSG00000226938.1	AC119428.1	0	FALSE
ENSG00000230138.1	AC119428.2	0	FALSE
ENSG00000236253.7	SLC25A3P1	1	FALSE
ENSG00000143006.7	DMRTB1	1	FALSE
ENSG00000174332.5	GLIS1	1	TRUE
ENSG00000239007.1	RNU7-95P	0	FALSE
ENSG00000058804.11	NDC1	1	TRUE
ENSG00000201003.1	SNORA58	0	FALSE
ENSG00000229687.2	AL049745.1	0	FALSE
ENSG00000058799.14	YIPF1	1	TRUE
ENSG00000211452.10	DIO1	1	FALSE
ENSG00000081870.11	HSPB11	1	TRUE
ENSG00000116212.14	LRRC42	1	FALSE
ENSG00000219102.3	HNRNPA3P12	0	FALSE
ENSG00000203985.10	LDLRAD1	1	FALSE
ENSG00000116209.11	TMEM59	1	TRUE
ENSG00000280378.1	AL353898.3	1	FALSE
ENSG00000116205.12	TCEANC2	1	FALSE
ENSG00000283749.1	MIR4781	0	FALSE
ENSG00000225183.1	AL353898.1	0	FALSE
ENSG00000279049.1	AL353898.2	0	FALSE
ENSG00000256407.2	AL357673.1	1	FALSE
ENSG00000157211.11	CDCP2	1	FALSE
ENSG00000280425.2	AL357673.2	0	FALSE
ENSG00000215883.10	CYB5RL	1	FALSE
ENSG00000116221.15	MRPL37	1	TRUE
ENSG00000157216.15	SSBP3	1	TRUE
ENSG00000198711.5	SSBP3-AS1	0	FALSE
ENSG00000225632.1	AL161644.1	0	FALSE
ENSG00000232245.1	AL035415.1	1	FALSE
ENSG00000235741.1	AC099796.1	0	FALSE
ENSG00000237173.1	AC099796.2	0	FALSE
ENSG00000227453.1	HNRNPA1P63	0	FALSE
ENSG00000162390.17	ACOT11	1	TRUE
ENSG00000162391.11	FAM151A	1	FALSE
ENSG00000230728.1	AL590093.1	1	FALSE
ENSG00000184313.19	MROH7	1	TRUE
ENSG00000271723.5	MROH7-TTC4	1	TRUE
ENSG00000243725.6	TTC4	1	FALSE
ENSG00000162396.5	PARS2	1	FALSE
ENSG00000006555.10	TTC22	1	FALSE
ENSG00000237453.1	AC096536.2	0	FALSE
ENSG00000162398.11	LEXM	1	FALSE
ENSG00000116133.11	DHCR24	1	TRUE
ENSG00000242396.1	AC096536.3	0	FALSE
ENSG00000233203.6	AC096536.1	0	FALSE
ENSG00000284601.1	AL590440.2	1	FALSE
ENSG00000143001.4	TMEM61	1	FALSE
ENSG00000233271.1	AL590440.1	1	FALSE
ENSG00000162399.6	BSND	1	FALSE
ENSG00000169174.10	PCSK9	1	FALSE
ENSG00000162402.13	USP24	1	TRUE
ENSG00000231090.1	MIR4422HG	1	FALSE
ENSG00000231095.1	GYG1P3	0	FALSE
ENSG00000265822.1	MIR4422	0	FALSE
ENSG00000231900.3	GOT2P1	0	FALSE
ENSG00000232198.2	MTCO2P34	0	FALSE
ENSG00000199831.1	RN7SKP291	0	FALSE
ENSG00000252162.1	RNU6-830P	0	FALSE
ENSG00000272051.1	Y_RNA	0	FALSE
ENSG00000234810.2	AL603840.1	1	FALSE
ENSG00000230250.2	LINC01753	1	FALSE
ENSG00000227104.3	PIGQP1	0	FALSE
ENSG00000233079.1	LINC01755	0	FALSE
ENSG00000235612.1	AL353681.1	0	FALSE
ENSG00000260971.4	AC119674.1	1	FALSE
ENSG00000284686.1	AC119674.2	1	FALSE
ENSG00000229871.1	RPSAP20	0	FALSE
ENSG00000223956.2	LINC01767	0	FALSE
ENSG00000162407.8	PLPP3	1	TRUE
ENSG00000236776.1	RPL21P23	0	FALSE
ENSG00000224980.1	RPL23AP85	0	FALSE
ENSG00000225475.1	AC099789.1	0	FALSE
ENSG00000162409.10	PRKAA2	1	FALSE
ENSG00000187889.12	FYB2	1	TRUE
ENSG00000229913.1	AL360295.1	0	FALSE
ENSG00000157131.10	C8A	1	FALSE
ENSG00000021852.12	C8B	1	FALSE
ENSG00000236341.1	AL161740.1	1	FALSE
ENSG00000173406.15	DAB1	1	TRUE
ENSG00000227935.1	AL390243.1	0	FALSE
ENSG00000236888.1	RPS20P5	0	FALSE
ENSG00000226759.7	DAB1-AS1	0	FALSE
ENSG00000229887.4	HNRNPA1P6	0	FALSE
ENSG00000223416.3	RPS26P15	0	FALSE
ENSG00000235038.1	AL445193.2	1	FALSE
ENSG00000230546.1	AL445193.1	0	FALSE
ENSG00000233216.1	AL357373.1	0	FALSE
ENSG00000162600.11	OMA1	1	TRUE
ENSG00000270209.1	AL035411.2	0	FALSE
ENSG00000264128.2	RN7SL713P	0	FALSE
ENSG00000184292.6	TACSTD2	0	FALSE
ENSG00000185839.3	AL035411.1	0	FALSE
ENSG00000162601.9	MYSM1	1	TRUE
ENSG00000283445.1	AL136985.3	1	FALSE
ENSG00000177606.6	JUN	0	FALSE
ENSG00000234807.5	LINC01135	1	FALSE
ENSG00000272226.1	AL136985.2	0	FALSE
ENSG00000231740.1	AL136985.1	1	FALSE
ENSG00000232453.6	AC105277.1	1	FALSE
ENSG00000237352.3	LINC01358	1	FALSE
ENSG00000228121.1	PHBP3	0	FALSE
ENSG00000241042.1	AL592431.2	0	FALSE
ENSG00000235215.2	AL592431.1	1	FALSE
ENSG00000224609.6	HSD52	1	FALSE
ENSG00000270457.1	AC093424.1	0	FALSE
ENSG00000172456.17	FGGY	1	TRUE
ENSG00000266150.1	MIR4711	0	FALSE
ENSG00000226883.1	AL035416.1	1	FALSE
ENSG00000134709.10	HOOK1	1	TRUE
ENSG00000134716.9	CYP2J2	1	TRUE
ENSG00000265535.2	RN7SL475P	0	FALSE
ENSG00000162598.13	C1orf87	1	FALSE
ENSG00000229332.2	PGBD4P8	0	FALSE
ENSG00000238242.1	AC097066.1	0	FALSE
ENSG00000226476.3	LINC01748	1	TRUE
ENSG00000231252.2	AC099792.1	1	TRUE
ENSG00000162599.15	NFIA	1	TRUE
ENSG00000237928.5	NFIA-AS2	1	FALSE
ENSG00000270742.1	AC096947.1	0	FALSE
ENSG00000237853.6	NFIA-AS1	0	FALSE
ENSG00000223920.2	AC099791.1	0	FALSE
ENSG00000162604.12	TM2D1	1	TRUE
ENSG00000271200.1	AC099791.2	0	FALSE
ENSG00000132849.19	PATJ	1	TRUE
ENSG00000200575.1	RNU6-414P	0	FALSE
ENSG00000212360.1	RNU6-1177P	0	FALSE
ENSG00000236646.1	LAMTOR5P1	0	FALSE
ENSG00000242860.3	RN7SL180P	0	FALSE
ENSG00000263908.1	MIR3116-1	0	FALSE
ENSG00000283690.1	MIR3116-2	0	FALSE
ENSG00000234204.1	PIGPP2	1	FALSE
ENSG00000234088.1	RPS15AP7	0	FALSE
ENSG00000240563.1	L1TD1	1	FALSE
ENSG00000237227.1	AL162739.1	0	FALSE
ENSG00000200174.1	Y_RNA	0	FALSE
ENSG00000132854.18	KANK4	1	FALSE
ENSG00000201153.1	RNU6-371P	0	FALSE
ENSG00000162607.12	USP1	1	TRUE
ENSG00000116641.17	DOCK7	1	TRUE
ENSG00000270549.1	AL451044.1	0	FALSE
ENSG00000132855.4	ANGPTL3	0	FALSE
ENSG00000278967.1	AL138847.2	1	FALSE
ENSG00000213703.2	AL138847.1	0	FALSE
ENSG00000235545.1	AC103923.1	1	FALSE
ENSG00000125703.14	ATG4C	1	TRUE
ENSG00000234318.1	AC099794.1	0	FALSE
ENSG00000237163.1	AC099794.2	0	FALSE
ENSG00000229537.6	LINC01739	1	FALSE
ENSG00000227485.1	AL162400.1	0	FALSE
ENSG00000229225.1	AL162400.2	0	FALSE
ENSG00000203605.3	AC096543.1	1	FALSE
ENSG00000224209.7	LINC00466	1	FALSE
ENSG00000252259.1	RNA5SP49	0	FALSE
ENSG00000228734.2	AC096543.2	0	FALSE
ENSG00000223683.1	RPSAP65	0	FALSE
ENSG00000230798.5	FOXD3-AS1	0	FALSE
ENSG00000187140.5	FOXD3	0	FALSE
ENSG00000275836.1	MIR6068	0	FALSE
ENSG00000252784.1	Y_RNA	0	FALSE
ENSG00000236674.1	AL049636.1	0	FALSE
ENSG00000088035.15	ALG6	1	TRUE
ENSG00000142856.16	ITGB3BP	1	TRUE
ENSG00000203965.12	EFCAB7	1	TRUE
ENSG00000264271.2	RN7SL488P	0	FALSE
ENSG00000251720.1	RNU7-123P	0	FALSE
ENSG00000116652.6	DLEU2L	0	FALSE
ENSG00000276884.1	DLEU2_6	0	FALSE
ENSG00000278287.1	DLEU2_5	0	FALSE
ENSG00000277565.1	DLEU2_4	0	FALSE
ENSG00000275823.1	DLEU2_3	0	FALSE
ENSG00000277689.1	DLEU2_2	0	FALSE
ENSG00000274199.1	DLEU2_1	0	FALSE
ENSG00000079739.15	PGM1	1	TRUE
ENSG00000244256.3	RN7SL130P	0	FALSE
ENSG00000185483.11	ROR1	1	TRUE
ENSG00000177452.7	AL161742.1	0	FALSE
ENSG00000228056.3	CFL1P3	0	FALSE
ENSG00000207190.1	RNU6-809P	0	FALSE
ENSG00000200508.1	Y_RNA	0	FALSE
ENSG00000223949.6	ROR1-AS1	1	FALSE
ENSG00000177414.13	UBE2U	1	FALSE
ENSG00000238653.1	RNU7-62P	0	FALSE
ENSG00000158966.13	CACHD1	1	TRUE
ENSG00000264470.1	MIR4794	0	FALSE
ENSG00000162437.14	RAVER2	1	TRUE
ENSG00000162434.11	JAK1	1	TRUE
ENSG00000234784.2	AL606517.2	0	FALSE
ENSG00000233877.2	AL606517.1	0	FALSE
ENSG00000226891.7	LINC01359	1	TRUE
ENSG00000185031.6	SLC2A3P2	0	FALSE
ENSG00000272506.1	AL357078.3	0	FALSE
ENSG00000212257.1	RNU6-1176P	0	FALSE
ENSG00000265996.1	MIR3671	0	FALSE
ENSG00000199135.1	MIR101-1	0	FALSE
ENSG00000231485.1	AL357078.1	0	FALSE
ENSG00000235804.2	AL357078.2	1	FALSE
ENSG00000234496.2	MRPS21P1	0	FALSE
ENSG00000162433.14	AK4	1	FALSE
ENSG00000231622.1	RPS29P7	0	FALSE
ENSG00000116675.15	DNAJC6	1	TRUE
ENSG00000229294.1	AL139294.1	1	FALSE
ENSG00000234144.1	COX6CP13	0	FALSE
ENSG00000222624.1	RNU2-15P	0	FALSE
ENSG00000213625.8	LEPROT	1	FALSE
ENSG00000116678.19	LEPR	1	TRUE
ENSG00000237852.1	AC119800.1	0	FALSE
ENSG00000224570.1	AC097063.1	0	FALSE
ENSG00000239319.3	RN7SL854P	0	FALSE
ENSG00000184588.17	PDE4B	1	TRUE
ENSG00000227466.1	AL590783.1	0	FALSE
ENSG00000223152.1	RNU4-88P	0	FALSE
ENSG00000118473.21	SGIP1	1	TRUE
ENSG00000264720.3	MIR3117	0	FALSE
ENSG00000248458.2	AL139147.1	1	FALSE
ENSG00000152760.9	TCTEX1D1	1	FALSE
ENSG00000172410.4	INSL5	0	FALSE
ENSG00000152763.16	WDR78	1	TRUE
ENSG00000231080.1	AL592161.1	1	FALSE
ENSG00000198160.14	MIER1	1	TRUE
ENSG00000116704.7	SLC35D1	1	TRUE
ENSG00000203963.11	C1orf141	1	FALSE
ENSG00000252433.1	SNORA31	0	FALSE
ENSG00000275678.1	AL133320.1	1	FALSE
ENSG00000162594.15	IL23R	1	FALSE
ENSG00000253074.1	RNU6-586P	0	FALSE
ENSG00000252116.1	RNU4ATAC4P	0	FALSE
ENSG00000228523.1	AL389925.1	0	FALSE
ENSG00000081985.10	IL12RB2	1	TRUE
ENSG00000142864.14	SERBP1	1	FALSE
ENSG00000223263.1	RNU6-387P	0	FALSE
ENSG00000235200.2	LINC01702	1	FALSE
ENSG00000207504.1	RNU6-1031P	0	FALSE
ENSG00000238139.2	AL590559.1	0	FALSE
ENSG00000242482.3	RN7SL392P	0	FALSE
ENSG00000232048.2	HNRNPCP9	0	FALSE
ENSG00000116717.11	GADD45A	0	FALSE
ENSG00000172380.5	GNG12	1	FALSE
ENSG00000238778.1	RNU7-80P	0	FALSE
ENSG00000232284.7	GNG12-AS1	1	FALSE
ENSG00000235055.3	AL157407.1	0	FALSE
ENSG00000162595.5	DIRAS3	1	FALSE
ENSG00000228431.1	ARL5AP3	0	FALSE
ENSG00000116729.13	WLS	1	TRUE
ENSG00000234383.1	CTBP2P8	0	FALSE
ENSG00000221203.1	MIR1262	0	FALSE
ENSG00000229133.1	RPS7P4	0	FALSE
ENSG00000225242.2	COX6B1P7	0	FALSE
ENSG00000237622.1	ELOCP18	0	FALSE
ENSG00000229440.1	AL139413.1	0	FALSE
ENSG00000116745.6	RPE65	1	FALSE
ENSG00000024526.16	DEPDC1	1	FALSE
ENSG00000233589.1	AL138789.1	1	FALSE
ENSG00000234264.1	DEPDC1-AS1	1	FALSE
ENSG00000225167.1	TXNP2	0	FALSE
ENSG00000223883.1	LINC01707	1	FALSE
ENSG00000235446.1	AL512271.1	0	FALSE
ENSG00000229639.1	LINC01758	0	FALSE
ENSG00000033122.18	LRRC7	1	TRUE
ENSG00000270615.1	SGO1P1	0	FALSE
ENSG00000240692.3	RN7SL538P	0	FALSE
ENSG00000229359.2	PIN1P1	0	FALSE
ENSG00000237919.5	AL158840.1	0	FALSE
ENSG00000066557.5	LRRC40	1	TRUE
ENSG00000244389.3	RN7SL242P	0	FALSE
ENSG00000116754.13	SRSF11	1	TRUE
ENSG00000228988.1	AL353771.1	0	FALSE
ENSG00000118454.12	ANKRD13C	1	TRUE
ENSG00000197568.13	HHLA3	1	FALSE
ENSG00000226088.1	AL158839.1	0	FALSE
ENSG00000116761.11	CTH	1	TRUE
ENSG00000278636.1	Metazoa_SRP	0	FALSE
ENSG00000271992.1	AL354872.2	0	FALSE
ENSG00000233020.1	AL354872.1	0	FALSE
ENSG00000237033.2	CASP3P1	0	FALSE
ENSG00000229051.1	LINC01788	1	FALSE
ENSG00000226208.1	AL513285.1	1	FALSE
ENSG00000050628.20	PTGER3	1	FALSE
ENSG00000235782.1	AL031429.1	0	FALSE
ENSG00000269933.1	AL031429.2	0	FALSE
ENSG00000235079.1	ZRANB2-AS1	1	FALSE
ENSG00000132485.13	ZRANB2	1	FALSE
ENSG00000207721.1	MIR186	0	FALSE
ENSG00000229956.10	ZRANB2-AS2	1	TRUE
ENSG00000226324.1	AL358453.1	0	FALSE
ENSG00000172260.14	NEGR1	1	TRUE
ENSG00000231985.1	AL354949.1	1	FALSE
ENSG00000271618.1	AL359821.1	0	FALSE
ENSG00000228853.1	NEGR1-IT1	1	FALSE
ENSG00000233994.2	GDI2P2	0	FALSE
ENSG00000227207.2	RPL31P12	0	FALSE
ENSG00000212366.1	RNU6-1246P	0	FALSE
ENSG00000225087.1	AL583808.1	1	FALSE
ENSG00000227016.3	AL583808.2	1	FALSE
ENSG00000280317.1	AL732618.1	0	FALSE
ENSG00000229636.2	KRT8P21	0	FALSE
ENSG00000251825.1	RN7SKP19	0	FALSE
ENSG00000233973.6	LINC01360	1	FALSE
ENSG00000223479.3	LINC02238	1	FALSE
ENSG00000200601.1	RNA5SP50	0	FALSE
ENSG00000252005.2	RNU4ATAC8P	0	FALSE
ENSG00000162620.15	LRRIQ3	1	FALSE
ENSG00000254685.6	FPGT	1	FALSE
ENSG00000259030.6	FPGT-TNNI3K	1	TRUE
ENSG00000116783.14	TNNI3K	1	FALSE
ENSG00000237324.3	AC093158.1	1	FALSE
ENSG00000233894.1	AC105271.1	0	FALSE
ENSG00000162621.6	LRRC53	1	FALSE
ENSG00000178965.13	ERICH3	1	TRUE
ENSG00000234497.5	ERICH3-AS1	1	FALSE
ENSG00000272864.1	AC135803.1	0	FALSE
ENSG00000116791.13	CRYZ	1	FALSE
ENSG00000162623.15	TYW3	1	FALSE
ENSG00000229943.1	AC133865.1	0	FALSE
ENSG00000261213.1	AC099786.3	0	FALSE
ENSG00000224127.1	AC099786.1	0	FALSE
ENSG00000162624.14	LHX8	1	TRUE
ENSG00000224149.1	AC099786.2	0	FALSE
ENSG00000206999.1	RNU6-622P	0	FALSE
ENSG00000137968.16	SLC44A5	1	TRUE
ENSG00000224493.1	AC093156.1	0	FALSE
ENSG00000252338.1	RNU6-503P	0	FALSE
ENSG00000213579.3	AL096829.1	0	FALSE
ENSG00000230863.2	AL096829.2	0	FALSE
ENSG00000178193.5	AL357314.1	1	FALSE
ENSG00000117054.13	ACADM	1	TRUE
ENSG00000181227.3	DLSTP1	0	FALSE
ENSG00000137955.15	RABGGTB	0	TRUE
ENSG00000206620.1	SNORD45C	0	FALSE
ENSG00000207241.1	SNORD45A	0	FALSE
ENSG00000201487.1	SNORD45B	0	FALSE
ENSG00000057468.6	MSH4	1	TRUE
ENSG00000154007.6	ASB17	1	FALSE
ENSG00000225605.2	AC092813.1	1	FALSE
ENSG00000230027.1	AC092813.2	1	FALSE
ENSG00000184005.10	ST6GALNAC3	1	TRUE
ENSG00000223905.1	AC103592.1	0	FALSE
ENSG00000272855.1	AC104458.1	0	FALSE
ENSG00000226415.1	TPI1P1	0	FALSE
ENSG00000199921.1	RNU6-161P	0	FALSE
ENSG00000237552.1	AC099060.1	0	FALSE
ENSG00000117069.14	ST6GALNAC5	1	FALSE
ENSG00000276081.1	MIR7156	0	FALSE
ENSG00000230498.1	AL035409.1	1	TRUE
ENSG00000142892.14	PIGK	1	TRUE
ENSG00000226084.5	AC113935.1	0	FALSE
ENSG00000228187.1	AC093433.1	0	FALSE
ENSG00000154027.18	AK5	1	TRUE
ENSG00000233099.1	AC095030.1	1	FALSE
ENSG00000251767.1	RNU7-8P	0	FALSE
[truncated: 56,289 more rows]
