# Supplementary material for: Genome-wide perturbations of Alu expression and Alu-associated post-transcriptional regulations distinguish oligodendroglioma from other gliomas
Source: Commun Biol. 2022 Jan 18;5:62. doi: 10.1038/s42003-022-03011-w (PMC8766575; doi:10.1038/s42003-022-03011-w)
Supplement: Supplementary file 12 — Supplementary Data 9 [file 42003_2022_3011_MOESM12_ESM.xlsx]

## Sheet: alu_diff
Subfamily name	Pathology	BaseMean	Log2FoldChange	Stat	Pvalue	Padj
Alu	O2	1554.41	-0.396869	-2.94139	0.00326746	0.0404313
AluJb	O2	137282	-0.562257	-4.73131	2.23078e-06	0.000476098
AluJo	O2	76731.2	-0.508461	-4.20135	2.65334e-05	0.00202376
AluJr4	O2	22775.2	-0.512977	-4.01287	5.99857e-05	0.00345408
AluJr	O2	90185.8	-0.509517	-4.15583	3.24114e-05	0.00229211
AluSc5	O2	5933.6	-0.571413	-5.06535	4.07647e-07	0.00017242
AluSc8	O2	17463.7	-0.535409	-4.26086	2.03641e-05	0.00172894
AluSc	O2	29987.6	-0.576521	-4.7508	2.02617e-06	0.000445473
AluSg4	O2	6357.16	-0.539183	-4.37571	1.21037e-05	0.00126787
AluSg7	O2	7406.02	-0.543185	-4.42831	9.49725e-06	0.00108862
AluSg	O2	33383.7	-0.554487	-4.63925	3.49678e-06	0.000607056
AluSp	O2	45322.2	-0.53308	-4.22199	2.4216e-05	0.00192265
AluSq10	O2	1458.68	-0.500183	-4.06293	4.84612e-05	0.00295697
AluSq2	O2	58505.5	-0.545418	-4.54111	5.59601e-06	0.00078897
AluSq4	O2	1911.92	-0.604627	-4.32627	1.51656e-05	0.00145184
AluSq	O2	15127.2	-0.582712	-4.49938	6.81508e-06	0.000900791
AluSx1	O2	105739	-0.579008	-4.52565	6.021e-06	0.000838722
AluSx3	O2	27757.5	-0.550932	-4.28966	1.78946e-05	0.00158886
AluSx4	O2	9712.58	-0.549081	-4.54941	5.37967e-06	0.000777631
AluSx	O2	103824	-0.551759	-4.44116	8.94741e-06	0.00106196
AluSz6	O2	49327.4	-0.566935	-4.86589	1.13942e-06	0.000327394
AluSz	O2	100169	-0.563666	-4.61327	3.96377e-06	0.000658637
AluY	O2	79032.3	-0.5572	-4.38158	1.17819e-05	0.0012537
AluYa5	O2	2450.79	-0.526163	-2.9123	0.00358782	0.0427005
AluYa8	O2	178.663	-0.800028	-3.658	0.000254194	0.00851333
AluYb8	O2	1694.64	-0.530578	-4.3702	1.24134e-05	0.00127841
AluYb9	O2	159.555	-0.56244	-2.72557	0.00641897	0.0614252
AluYc3	O2	417.036	-0.628553	-4.59548	4.31754e-06	0.000683258
AluYc	O2	2915.36	-0.565446	-4.54507	5.49182e-06	0.000783781
AluYd8	O2	150.582	-0.572922	-2.69908	0.00695314	0.0639837
AluYe5	O2	962.93	-0.450043	-3.09382	0.00197595	0.030281
AluYe6	O2	174.958	-0.432172	-2.29951	0.0214757	0.120703
AluYf1	O2	1387.64	-0.53729	-3.89381	9.86815e-05	0.00467541
AluYg6	O2	527.202	-0.488366	-3.35253	0.000800769	0.0171216
AluYh3	O2	8692.98	-0.412013	-1.243	0.213868	0.42838
AluYh3a3	O2	259.186	-0.370164	-2.3719	0.017697	0.108681
AluYh7	O2	69.7859	-0.607667	-2.56988	0.0101732	0.0796031
AluYh9	O2	46.3003	-0.159868	-0.62179	0.53408	0.718043
AluYi6	O2	312.961	-0.191771	-0.933272	0.350679	0.565889
AluYi6_4d	O2	98.5117	-0.671698	-3.20682	0.0013421	0.0237424
AluYj4	O2	2363.13	-0.495337	-4.24371	2.19852e-05	0.00181362
AluYk11	O2	584.522	-0.359531	-2.60564	0.00917039	0.0748266
AluYk12	O2	94.128	-0.350648	-1.81882	0.0689388	0.230123
AluYk2	O2	483.309	-0.526297	-3.50759	0.000452192	0.0120773
AluYk3	O2	751.566	-0.546026	-3.64741	0.000264901	0.00867045
AluYk4	O2	681.048	-0.503182	-3.39881	0.000676787	0.0154657
AluYm1	O2	2863.3	-0.568415	-4.09895	4.1502e-05	0.00269682
Alu	O3	1418.78	-0.203062	-1.02571	0.305028	0.415643
AluJb	O3	116773	-0.24481	-1.12627	0.26005	0.367916
AluJo	O3	65830.1	-0.225789	-1.06451	0.287099	0.396844
AluJr4	O3	19851.7	-0.183931	-0.860625	0.389445	0.500674
AluJr	O3	77719.8	-0.199495	-0.934346	0.350126	0.46248
AluSc5	O3	4906.96	-0.320777	-1.47165	0.141116	0.227872
AluSc8	O3	14914.2	-0.269123	-1.21234	0.225381	0.329663
AluSc	O3	25261.9	-0.312474	-1.3763	0.16873	0.261851
AluSg4	O3	5459.84	-0.29016	-1.28886	0.197448	0.296823
AluSg7	O3	6410.02	-0.26705	-1.24141	0.214455	0.31702
AluSg	O3	28278.6	-0.275834	-1.23974	0.215072	0.317665
AluSp	O3	38611.2	-0.271775	-1.26326	0.206495	0.307565
AluSq10	O3	1242.79	-0.283523	-1.27373	0.202759	0.302991
AluSq2	O3	49739.5	-0.266793	-1.23487	0.216879	0.319708
AluSq4	O3	1605.51	-0.411323	-1.81347	0.0697587	0.128469
AluSq	O3	12746.8	-0.296377	-1.32305	0.185818	0.282852
AluSx1	O3	89610.4	-0.319213	-1.43302	0.151853	0.241546
AluSx3	O3	23661.3	-0.282482	-1.28803	0.197734	0.297163
AluSx4	O3	8203.32	-0.318084	-1.50495	0.132338	0.216457
AluSx	O3	88921.9	-0.283641	-1.31692	0.187864	0.285207
AluSz6	O3	41770.2	-0.252127	-1.17845	0.238618	0.344218
AluSz	O3	84808.1	-0.27519	-1.24422	0.213419	0.315925
AluY	O3	66415.7	-0.306065	-1.38773	0.165218	0.257588
AluYa5	O3	2102.4	-0.461524	-2.12751	0.0333775	0.0701211
AluYa8	O3	152.539	-0.436482	-1.68436	0.0921119	0.161125
AluYb8	O3	1452.25	-0.234868	-1.13189	0.257681	0.3653
AluYb9	O3	133.94	-0.195901	-0.823529	0.410207	0.519804
AluYc3	O3	351.308	-0.369221	-1.57058	0.116281	0.195301
AluYc	O3	2441.99	-0.372478	-1.6093	0.10755	0.183215
AluYd8	O3	161.151	-0.143813	-0.906305	0.364774	0.47668
AluYe5	O3	898.237	-0.111309	-0.532155	0.594618	0.688394
AluYe6	O3	143.098	-0.173129	-0.635662	0.524997	0.626753
AluYf1	O3	1180.78	-0.231737	-1.05026	0.293599	0.403492
AluYg6	O3	506.448	-0.134877	-0.702745	0.482215	0.588234
AluYh3	O3	9582.97	-0.734514	-3.1441	0.001666	0.00564956
AluYh3a3	O3	232.146	-0.215634	-0.991578	0.321403	0.43306
AluYh7	O3	57.7638	-0.449055	-1.29179	0.196429	0.295563
AluYh9	O3	42.5026	0.0083515	0.029195	0.976709	0.983752
AluYi6	O3	286.957	-0.00159438	-0.00865013	0.993098	0.995041
AluYi6_4d	O3	79.4898	-0.378957	-1.27664	0.201729	0.301876
AluYj4	O3	2075.9	-0.23879	-1.07212	0.283666	0.393187
AluYk11	O3	500.731	-0.201882	-1.08484	0.277994	0.387132
AluYk12	O3	76.1838	-0.228908	-0.900194	0.368017	0.479926
AluYk2	O3	405.872	-0.356794	-1.58529	0.1129	0.190651
AluYk3	O3	634.289	-0.402823	-1.78516	0.0742356	0.135255
AluYk4	O3	550.445	-0.330808	-1.35076	0.176773	0.271726
AluYm1	O3	2434.81	-0.390454	-1.62247	0.104703	0.179309
Alu	A2	1428.23	-0.0673148	-0.208902	0.834524	0.912854
AluJb	A2	127168	-0.270511	-0.754522	0.450536	0.639359
AluJo	A2	70867.2	-0.199828	-0.556458	0.577898	0.744139
AluJr4	A2	20565.4	-0.22848	-0.622825	0.533399	0.70919
AluJr	A2	82788.8	-0.189212	-0.526381	0.598624	0.758967
AluSc5	A2	5813.17	-0.225553	-0.736388	0.461495	0.648616
AluSc8	A2	16424.3	-0.356752	-1.09283	0.27447	0.466044
AluSc	A2	28303.2	-0.401184	-1.19238	0.233113	0.419248
AluSg4	A2	6009.4	-0.369975	-1.10115	0.270832	0.462029
AluSg7	A2	6992.54	-0.333081	-0.99838	0.318095	0.512332
AluSg	A2	31533.1	-0.325421	-0.990887	0.321741	0.516469
AluSp	A2	42802.5	-0.310729	-0.948913	0.342665	0.538619
AluSq10	A2	1372.42	-0.296773	-0.897237	0.369592	0.565086
AluSq2	A2	55312.8	-0.297748	-0.911277	0.36215	0.557994
AluSq4	A2	1830.82	-0.360519	-1.11292	0.265741	0.456369
AluSq	A2	14229.9	-0.326306	-0.960491	0.336808	0.533004
AluSx1	A2	100990	-0.359201	-1.0507	0.293397	0.485476
AluSx3	A2	26226.1	-0.311375	-0.944724	0.3448	0.540564
AluSx4	A2	9165.74	-0.311544	-1.01149	0.31178	0.505525
AluSx	A2	98402.2	-0.325892	-0.975852	0.329138	0.524426
AluSz6	A2	46261.3	-0.274656	-0.790788	0.429068	0.620257
AluSz	A2	94519.3	-0.307039	-0.890691	0.373095	0.567566
AluY	A2	75251.8	-0.388588	-1.2346	0.216978	0.399457
AluYa5	A2	2408.57	-0.596693	-1.93184	0.053379	0.148112
AluYa8	A2	168.447	-0.312423	-1.0112	0.311919	0.505689
AluYb8	A2	1596.31	-0.291665	-1.03911	0.298751	0.491431
AluYb9	A2	161.226	-0.374475	-1.0976	0.272377	0.463928
AluYc3	A2	367.637	-0.509359	-1.54542	0.122245	0.270422
AluYc	A2	2727.07	-0.457009	-1.2943	0.195561	0.373411
AluYd8	A2	141.107	-0.592707	-1.82919	0.0673704	0.176054
AluYe5	A2	911.947	-0.212435	-0.68916	0.490722	0.673881
AluYe6	A2	146.324	-0.411142	-1.13862	0.254861	0.444406
AluYf1	A2	1351.02	-0.392219	-1.24966	0.211424	0.393192
AluYg6	A2	528.965	-0.278768	-0.81823	0.413226	0.60539
AluYh3	A2	10392.9	-1.33073	-3.21238	0.0013164	0.00769554
AluYh3a3	A2	266.506	-0.17358	-0.56699	0.570721	0.738687
AluYh7	A2	71.6256	-0.548944	-1.4499	0.147086	0.306947
AluYh9	A2	42.3198	0.242111	0.530501	0.595765	0.75732
AluYi6	A2	289.759	-0.0843822	-0.339409	0.734302	0.851491
AluYi6_4d	A2	93.6947	-0.533981	-1.31669	0.187943	0.363884
AluYj4	A2	2252.66	-0.326425	-0.973866	0.330123	0.525591
AluYk11	A2	521.987	-0.257055	-0.776071	0.437707	0.628115
AluYk12	A2	88.6066	-0.283784	-0.894437	0.371088	0.566084
AluYk2	A2	449.87	-0.129884	-0.416503	0.677042	0.813395
AluYk3	A2	716.591	-0.426808	-1.28026	0.200453	0.379731
AluYk4	A2	658.448	-0.342029	-1.11227	0.266021	0.456662
AluYm1	A2	2860.59	-0.461692	-1.42162	0.155136	0.318769
Alu	A3	1352.05	-0.0835335	-0.279206	0.780087	0.879551
AluJb	A3	118394	-0.169416	-0.551211	0.581489	0.739169
AluJo	A3	66271.5	-0.113124	-0.368225	0.712705	0.83451
AluJr4	A3	19325.4	-0.0829389	-0.271744	0.785819	0.882877
AluJr	A3	77294.5	-0.108776	-0.351697	0.725066	0.843687
AluSc5	A3	5131.18	-0.239649	-0.793008	0.427773	0.613871
AluSc8	A3	15157.1	-0.166149	-0.552165	0.580836	0.738855
AluSc	A3	25652.6	-0.215279	-0.708872	0.478404	0.658133
AluSg4	A3	5563.97	-0.190188	-0.625245	0.53181	0.701948
AluSg7	A3	6473.85	-0.190198	-0.625394	0.531712	0.701924
AluSg	A3	29140.8	-0.185456	-0.612096	0.540474	0.709086
AluSp	A3	39732.3	-0.156676	-0.521879	0.601754	0.754499
AluSq10	A3	1245.81	-0.168388	-0.572023	0.567306	0.72943
AluSq2	A3	51031	-0.170108	-0.562963	0.57346	0.733689
AluSq4	A3	1693.67	-0.25274	-0.822557	0.41076	0.597784
AluSq	A3	13155.5	-0.150814	-0.496872	0.61928	0.768317
AluSx1	A3	92223.9	-0.213081	-0.694676	0.487258	0.665449
AluSx3	A3	24121.8	-0.150287	-0.499596	0.61736	0.766947
AluSx4	A3	8477.57	-0.216803	-0.737538	0.460795	0.643078
AluSx	A3	90243	-0.176116	-0.579836	0.562025	0.725187
AluSz6	A3	42351.9	-0.153475	-0.510216	0.6099	0.761018
AluSz	A3	86859	-0.1743	-0.572343	0.56709	0.729222
AluY	A3	67487.5	-0.225653	-0.752803	0.451568	0.635554
AluYa5	A3	1956.64	-0.401728	-1.39385	0.163363	0.319914
AluYa8	A3	164.032	-0.3655	-0.975724	0.329201	0.519384
AluYb8	A3	1353.03	-0.246915	-0.838439	0.401784	0.589879
AluYb9	A3	128.284	-0.269495	-0.778585	0.436224	0.6216
AluYc3	A3	355.683	-0.325708	-1.10346	0.269828	0.454635
AluYc	A3	2408.11	-0.303411	-0.983817	0.325205	0.51493
AluYd8	A3	130.086	-0.59483	-1.91632	0.055324	0.142422
AluYe5	A3	855.966	-0.0132312	-0.0445584	0.964459	0.981979
AluYe6	A3	142.01	-0.0862281	-0.263533	0.79214	0.886809
AluYf1	A3	1223.86	-0.122347	-0.420236	0.674313	0.808384
AluYg6	A3	476.98	-0.238656	-0.821017	0.411636	0.598539
AluYh3	A3	6670.23	-1.69526	-6.16208	7.17968e-10	1.28488e-08
AluYh3a3	A3	230.876	-0.204307	-0.645899	0.518345	0.690716
AluYh7	A3	65.7136	-0.530348	-1.51241	0.13043	0.272714
AluYh9	A3	44.4304	0.234933	0.559403	0.575887	0.735485
AluYi6	A3	250.728	-0.136713	-0.483488	0.628749	0.775102
AluYi6_4d	A3	76.3028	-0.394779	-1.08802	0.276585	0.461517
AluYj4	A3	2232.85	-0.0758162	-0.245588	0.806001	0.894781
AluYk11	A3	474.127	-0.131895	-0.436132	0.662741	0.799788
AluYk12	A3	78.4583	-0.076606	-0.21666	0.828474	0.907339
AluYk2	A3	401.322	-0.17567	-0.551398	0.581361	0.739095
AluYk3	A3	627.603	-0.307439	-1.0005	0.317067	0.505782
AluYk4	A3	567.535	-0.228205	-0.719373	0.471911	0.652806
AluYm1	A3	2530.74	-0.29628	-0.960037	0.337036	0.526886
Alu	A4	1499.32	-0.242213	-0.462592	0.643657	0.855928
AluJb	A4	144819	-0.501275	-0.990576	0.321893	0.627741
AluJo	A4	81091.5	-0.42502	-0.840339	0.400719	0.698557
AluJr4	A4	22872.6	-0.392742	-0.775305	0.438159	0.728798
AluJr	A4	94120.3	-0.433735	-0.857542	0.391145	0.690377
AluSc5	A4	6112.85	-0.528122	-1.03577	0.30031	0.605211
AluSc8	A4	17658.5	-0.432327	-0.847524	0.396703	0.695421
AluSc	A4	30345.1	-0.51135	-1.0049	0.314944	0.620299
AluSg4	A4	6307.91	-0.417299	-0.810759	0.417504	0.7135
AluSg7	A4	7444.51	-0.490566	-0.957611	0.338259	0.643587
AluSg	A4	34906.7	-0.457584	-0.900876	0.367654	0.670674
AluSp	A4	46501.6	-0.457131	-0.898032	0.369168	0.672154
AluSq10	A4	1441	-0.474591	-0.903404	0.366311	0.669819
AluSq2	A4	60674.6	-0.463713	-0.913394	0.361035	0.665051
AluSq4	A4	1977.21	-0.449723	-0.858088	0.390844	0.690255
AluSq	A4	15744	-0.476533	-0.934168	0.350217	0.654838
AluSx1	A4	109079	-0.544421	-1.07077	0.284275	0.589628
AluSx3	A4	28558.6	-0.436545	-0.857139	0.391368	0.690391
AluSx4	A4	9730.86	-0.450986	-0.885048	0.376131	0.677916
AluSx	A4	106916	-0.502752	-0.990572	0.321894	0.627741
AluSz6	A4	50871.9	-0.493296	-0.974235	0.32994	0.63501
AluSz	A4	104141	-0.518201	-1.02111	0.3072	0.611728
AluY	A4	78003.3	-0.482999	-0.949201	0.342519	0.64746
AluYa5	A4	1934.48	-0.564521	-1.08056	0.279894	0.584866
AluYa8	A4	156.892	-0.733465	-1.09565	0.27323	0.576807
AluYb8	A4	1429.26	-0.348387	-0.659448	0.509608	0.779654
AluYb9	A4	142.332	-0.484591	-0.725202	0.468328	0.750563
AluYc3	A4	404.869	-0.437822	-0.745024	0.456257	0.742743
AluYc	A4	2709.65	-0.559806	-1.08206	0.279226	0.584403
AluYd8	A4	99.1778	-0.520264	-0.694674	0.48726	0.763746
AluYe5	A4	938.12	-0.0198712	-0.0370482	0.970447	0.991554
AluYe6	A4	165.213	-0.424746	-0.654933	0.512511	0.781773
AluYf1	A4	1428.57	-0.212137	-0.404092	0.686145	0.877608
AluYg6	A4	466.649	-0.327649	-0.580535	0.561554	0.812573
AluYh3	A4	4372.76	-2.15522	-4.19565	2.72087e-05	0.000429934
AluYh3a3	A4	240.366	-0.453674	-0.747185	0.454952	0.742177
AluYh7	A4	71.6461	-0.735839	-0.92021	0.357463	0.662131
AluYh9	A4	33.3704	0.519388	0.503294	0.614758	0.839821
AluYi6	A4	227.276	-0.440482	-0.69935	0.484333	0.761737
AluYi6_4d	A4	101.252	-0.62696	-0.861366	0.389036	0.688773
AluYj4	A4	2379.65	-0.392579	-0.758436	0.44819	0.736768
AluYk11	A4	528.396	-0.583391	-1.04857	0.294375	0.59945
AluYk12	A4	72.3558	-0.976156	-1.2294	0.218923	0.512919
AluYk2	A4	460.424	-0.428135	-0.763156	0.44537	0.734569
AluYk3	A4	705.239	-0.600358	-1.10096	0.270915	0.574242
AluYk4	A4	679.63	-0.624353	-1.14817	0.250899	0.54954
AluYm1	A4	2977.47	-0.581427	-1.12279	0.261528	0.562199
Alu	GBM	1737.46	-0.0226458	-0.201353	0.840423	0.881032
AluJb	GBM	167012	-0.121091	-1.09651	0.272857	0.363119
AluJo	GBM	93305.9	-0.0966912	-0.895761	0.370381	0.465632
AluJr4	GBM	26299.2	-0.0904086	-0.804007	0.421393	0.516275
AluJr	GBM	109450	-0.0969379	-0.913631	0.360911	0.455946
AluSc5	GBM	6853.67	-0.193341	-1.63079	0.102936	0.16134
AluSc8	GBM	19633.8	-0.126853	-1.07238	0.283547	0.374585
AluSc	GBM	32876.2	-0.182288	-1.52032	0.12843	0.194483
AluSg4	GBM	7064.68	-0.132459	-1.11593	0.264453	0.354073
AluSg7	GBM	8406.1	-0.143963	-1.2032	0.228899	0.31459
AluSg	GBM	38460.1	-0.121381	-1.06447	0.287118	0.378386
AluSp	GBM	51857.1	-0.114623	-0.97528	0.329421	0.423358
AluSq10	GBM	1651.76	-0.150962	-1.22719	0.219753	0.304109
AluSq2	GBM	66769.3	-0.117828	-1.01589	0.30968	0.402816
AluSq4	GBM	2250.31	-0.179691	-1.37738	0.168395	0.243649
AluSq	GBM	17487.2	-0.123604	-1.03184	0.302146	0.394834
AluSx1	GBM	123066	-0.150755	-1.27264	0.203144	0.284551
AluSx3	GBM	31384.8	-0.124641	-1.07923	0.280485	0.371173
AluSx4	GBM	10529.3	-0.186059	-1.55066	0.120983	0.185097
AluSx	GBM	119629	-0.134654	-1.18213	0.237154	0.323897
AluSz6	GBM	58382.4	-0.1108	-1.01221	0.311436	0.404583
AluSz	GBM	118113	-0.127401	-1.09569	0.273215	0.363475
AluY	GBM	85534.4	-0.155934	-1.27059	0.203874	0.285374
AluYa5	GBM	2085.34	-0.246221	-1.81787	0.0690841	0.115454
AluYa8	GBM	177.402	-0.228542	-1.85372	0.0637792	0.107789
AluYb8	GBM	1512	-0.0937741	-0.72999	0.465396	0.559039
AluYb9	GBM	149.203	0.0172173	0.143771	0.885681	0.916279
AluYc3	GBM	449.269	-0.12425	-0.885368	0.375958	0.471435
AluYc	GBM	3066.76	-0.162556	-1.2891	0.197362	0.277813
AluYd8	GBM	132.559	-0.343811	-2.01996	0.0433879	0.0776431
AluYe5	GBM	974.817	0.00934425	0.0740002	0.94101	0.956705
AluYe6	GBM	180.139	-0.0408819	-0.346108	0.729262	0.791338
AluYf1	GBM	1459.19	-0.125592	-1.04124	0.297766	0.39015
AluYg6	GBM	548.867	-0.138752	-1.1495	0.250351	0.338647
AluYh3	GBM	4801.9	-1.29903	-4.45537	8.37469e-06	4.39908e-05
AluYh3a3	GBM	280.41	-0.236708	-2.50587	0.0122151	0.026001
AluYh7	GBM	83.1952	-0.118657	-0.895258	0.370649	0.465896
AluYh9	GBM	42.5537	0.08356	0.555368	0.578643	0.662918
AluYi6	GBM	267.092	0.00345868	0.0357598	0.971474	0.979164
AluYi6_4d	GBM	114.179	-0.226638	-1.47121	0.141235	0.210752
AluYj4	GBM	2690.17	-0.0864798	-0.685625	0.492949	0.584621
AluYk11	GBM	560.17	-0.275712	-1.92383	0.0543759	0.0941834
AluYk12	GBM	90.884	-0.365663	-2.36779	0.0178946	0.0361976
AluYk2	GBM	496.485	-0.115208	-1.0548	0.291515	0.38334
AluYk3	GBM	792.779	-0.109207	-0.844098	0.398615	0.494143
AluYk4	GBM	735.536	-0.111069	-0.862685	0.388311	0.48368
AluYm1	GBM	3145.09	-0.225432	-1.997	0.0458256	0.0813081
