# Supplementary material for: Genome-wide perturbations of Alu expression and Alu-associated post-transcriptional regulations distinguish oligodendroglioma from other gliomas
Source: Commun Biol. 2022 Jan 18;5:62. doi: 10.1038/s42003-022-03011-w (PMC8766575; doi:10.1038/s42003-022-03011-w)
Supplement: Supplementary file 13 — Supplementary Data 10 [file 42003_2022_3011_MOESM13_ESM.xlsx]

## Sheet: adar_log2fc
Gene_name	Pathology	BaseMean	Log2FoldChange	Pvalue	Padj
ADAR	O2	7035.79	0.216297	0.210847	0.452798
ADARB2	O2	2326.53	-0.890577	0.04417	0.209979
ADARB1	O2	693.708	-0.705222	0.1062	0.319281
ADAR	O3	7287.31	0.0846048	0.477967	0.582153
ADARB2	O3	1416.08	-0.813296	0.000814573	0.00286367
ADARB1	O3	673.719	-1.05443	1.35882e-06	1.2861e-05
ADAR	A2	5746.85	-0.104178	0.568279	0.719548
ADARB2	A2	2478.1	0.570021	0.274175	0.446689
ADARB1	A2	746.877	-1.65223	6.07559e-14	3.00213e-12
ADAR	A3	6883.23	0.245567	0.326864	0.49805
ADARB2	A3	1241.47	-2.51123	8.01078e-13	2.11583e-11
ADARB1	A3	658.913	-1.48521	5.95067e-07	6.11866e-06
ADAR	A4	7896.2	-0.154997	0.773562	0.919858
ADARB2	A4	1265.88	-4.10966	1.30344e-05	0.000219874
ADARB1	A4	975.801	-1.86958	0.000738591	0.00723889
ADAR	GBM	8084.19	0.143844	0.23385	0.315256
ADARB2	GBM	1938.1	-3.17979	2.63372e-11	6.16879e-10
ADARB1	GBM	858.466	-0.916204	2.26125e-05	0.00010048
